# Supplementary material for: The lncRNA TP73-AS1 is linked to aggressiveness in glioblastoma and promotes temozolomide resistance in glioblastoma cancer stem cells
Source: Cell Death Dis. 2019 Mar 13;10(3):246. doi: 10.1038/s41419-019-1477-5 (PMC6416247; doi:10.1038/s41419-019-1477-5)
Supplement: Supplementary file 2 — SUP table 1 [file 41419_2019_1477_MOESM2_ESM.xlsx]

## Sheet: G7
	Clusters	Control shSCR	Control KD	TMZ shSCR	TMZ KD	log2FoldChange	padj	ENSEMBL	ENTREZID	UNIPROT	GO	EVIDENCE	ONTOLOGY	GENENAME	PATH	SYMBOL	PFAM
ENSG00000137959	1	-0.572134	0.491672	1.14198	-1.06151	-1.15225	2.61e-18	ENSG00000137959	10964	Q53G44/B4E019	GO:0005525/GO:0005654/GO:0005737/GO:0051607	IEA/IDA	MF/CC/BP	interferon induced protein 44 like	NA	IFI44L	NA/PF01926
ENSG00000126709	1	-0.582223	0.577593	1.08106	-1.07643	-0.873628	1.17e-11	ENSG00000126709	2537	P09912	GO:0001836/GO:0005515/GO:0005739/GO:0005886/GO:0006955/GO:0016021/GO:0043154/GO:0051902/GO:0060337/GO:2001240	IMP/IPI/IDA/TAS/IEA	BP/MF/CC	interferon alpha inducible protein 6	NA	IFI6	PF06140
ENSG00000138646	1	-0.610979	0.364404	1.23313	-0.986558	-0.506243	0.00746719	ENSG00000138646	51191	B4DXV3/Q9UII4	GO:0000079/GO:0000209/GO:0004842/GO:0005515/GO:0005634/GO:0005737/GO:0005829/GO:0032020/GO:0032480/GO:0042296/GO:0042787/GO:0044822/GO:0045087/GO:0048471/GO:0050688/GO:0051607	TAS/EXP/IBA/IPI/IDA/IEA	BP/MF/CC	HECT and RLD domain containing E3 ubiquitin protein ligase 5	NA	HERC5	PF00415/PF00632
ENSG00000117598	1	-0.690012	0.398624	1.22331	-0.931926	-0.781324	0.0103205	ENSG00000117598	163404	Q32ZL2	GO:0005886/GO:0005887/GO:0006644/GO:0007165/GO:0010976/GO:0042577/GO:0046839/GO:0051491	ISS/IBA	CC/BP/MF	phospholipid phosphatase related 5	NA	PLPPR5	PF01569
ENSG00000134326	1	-0.736854	0.451253	1.19462	-0.909016	-1.59995	1.73e-11	ENSG00000134326	129607	Q5EBM0	GO:0004127/GO:0004550/GO:0004798/GO:0005524/GO:0005634/GO:0005654/GO:0005739/GO:0005829/GO:0006165/GO:0006227/GO:0006233/GO:0006235/GO:0009142/GO:0033862/GO:0071222	IDA/IBA/IEA	MF/CC/BP	cytidine/uridine monophosphate kinase 2	00240/01100	CMPK2	NA
ENSG00000110446	1	-0.705619	0.466071	1.18189	-0.942344	-0.492348	0.00158704	ENSG00000110446	51296	Q8IY34	GO:0005765/GO:0006811/GO:0015031/GO:0015333/GO:0015833/GO:0015992/GO:0016021/GO:0043231/GO:0055085	IDA/TAS/IEA	CC/BP/MF	solute carrier family 15 member 3	NA	SLC15A3	PF00854
ENSG00000134321	1	-0.821989	0.933153	0.795118	-0.906282	-2.5556	5.15e-65	ENSG00000134321	91543	Q8WXG1	GO:0003824/GO:0005515/GO:0005739/GO:0005741/GO:0005743/GO:0005783/GO:0005789/GO:0005794/GO:0005811/GO:0009615/GO:0034157/GO:0034165/GO:0035710/GO:0043367/GO:0043621/GO:0045071/GO:0046872/GO:0050709/GO:0051539/GO:0051607/GO:0060337/GO:2000553	IEA/IPI/IDA/TAS/ISS	MF/CC/BP	radical S-adenosyl methionine domain containing 2	NA	RSAD2	PF04055
ENSG00000172164	1	-0.778623	0.938141	0.78653	-0.946048	-1.29004	6.21e-07	ENSG00000172164	6641	Q13884	GO:0003779/GO:0005198/GO:0005515/GO:0005516/GO:0005737/GO:0005856/GO:0005925/GO:0006936/GO:0016010/GO:0030165/GO:0042383/GO:0043234/GO:0045202	IEA/IPI/IDA/TAS	MF/CC/BP	syntrophin beta 1	NA	SNTB1	PF00169/PF00595
ENSG00000067836	1	-0.74093	0.932389	0.788393	-0.979852	-0.600817	0.0163078	ENSG00000067836	79641	Q9GZN7	GO:0005622/GO:0005635/GO:0007420/GO:0008284/GO:0022008/GO:0030097/GO:0042475	IDA/IMP/IEA	CC/BP	rogdi homolog	NA	ROGDI	PF10259
ENSG00000102100	1	-0.699897	0.730063	0.979074	-1.00924	-0.591974	0.00289892	ENSG00000102100	7355	P78381/A6NFI1/A6NKM8/B4DE15	GO:0000139/GO:0005351/GO:0005459/GO:0005634/GO:0005783/GO:0005794/GO:0006012/GO:0015785/GO:0015992/GO:0016021/GO:0072334	TAS/IEA/IDA	CC/MF/BP	solute carrier family 35 member A2	NA	SLC35A2	PF04142
ENSG00000103671	1	-0.717964	0.74266	0.970677	-0.995374	-0.550523	0.0275872	ENSG00000103671	9325	Q15650	GO:0002020/GO:0003713/GO:0005515/GO:0005634/GO:0005654/GO:0005737/GO:0005815/GO:0005829/GO:0006351/GO:0006355/GO:0008270/GO:0016922/GO:0030331/GO:0030520/GO:0031594/GO:0035035/GO:0044389/GO:0045893/GO:0099053/GO:1901998	IPI/IMP/IDA/IEA	MF/CC/BP	thyroid hormone receptor interactor 4	NA	TRIP4	PF04266/PF06221
ENSG00000157353	1	-0.587694	0.771025	0.91911	-1.10244	-1.07672	0.00835061	ENSG00000157353	197258	Q8N0W3	GO:0005524/GO:0005829/GO:0046835/GO:0050201	IEA/TAS/NAS	MF/CC/BP	fucokinase	00051/00520/01100	FUK	PF00288/PF07959/PF08544
ENSG00000258289	1	-0.607709	0.744868	0.947898	-1.08506	-0.446145	0.0229533	ENSG00000258289	91612	A0A024R6B7/Q8WUH1	GO:0006351/GO:0007275/GO:0008270/GO:0045893	IEA	BP/MF	churchill domain containing 1	NA	CHURC1	PF06573
ENSG00000196116	1	-0.846693	0.633554	1.07068	-0.857538	-0.826376	0.000876991	ENSG00000196116	23424	Q8NHU6	GO:0002089/GO:0003729/GO:0005737/GO:0005759/GO:0007283/GO:0010608/GO:0033391/GO:0035770/GO:0047485/GO:0070306	IMP/IDA/ISS/IEA	BP/MF/CC	tudor domain containing 7	NA	TDRD7	PF00567/PF12872
ENSG00000111335	1	-0.855252	0.781645	0.946437	-0.87283	-1.46328	1.2e-24	ENSG00000111335	4939	P29728/Q7Z6D0	GO:0001730/GO:0003725/GO:0005524/GO:0005634/GO:0005739/GO:0005783/GO:0005829/GO:0006139/GO:0006401/GO:0006486/GO:0009615/GO:0016020/GO:0018377/GO:0043231/GO:0046872/GO:0048471/GO:0051607/GO:0060333/GO:0060337	IDA/IMP/IEA/TAS	MF/CC/BP	2'-5'-oligoadenylate synthetase 2	5160	OAS2	NA/PF01909/PF10421
ENSG00000114315	1	-0.838374	0.755453	0.969625	-0.886705	-0.836468	7.35e-06	ENSG00000114315	3280	Q14469	GO:0000122/GO:0001078/GO:0001889/GO:0003143/GO:0003151/GO:0003266/GO:0003281/GO:0003677/GO:0003700/GO:0005515/GO:0005634/GO:0005654/GO:0005737/GO:0006351/GO:0006461/GO:0007155/GO:0007219/GO:0007224/GO:0007262/GO:0007399/GO:0008134/GO:0008284/GO:0016477/GO:0021537/GO:0021555/GO:0021557/GO:0021558/GO:0021575/GO:0021861/GO:0021984/GO:0030324/GO:0030513/GO:0030901/GO:0031016/GO:0035019/GO:0035910/GO:…	IDA/ISS/IEA/TAS/IPI/IMP/NAS/IEP	BP/MF/CC	hes family bHLH transcription factor 1	04330/04950	HES1	PF00010/PF07527
ENSG00000163565	1	-0.468054	0.794492	0.860604	-1.18704	-0.859298	2.11e-06	ENSG00000163565	3428	Q16666	GO:0000122/GO:0000978/GO:0001047/GO:0001078/GO:0001819/GO:0002218/GO:0003690/GO:0005515/GO:0005634/GO:0005654/GO:0005730/GO:0005737/GO:0005829/GO:0006351/GO:0006914/GO:0006954/GO:0008134/GO:0008283/GO:0010506/GO:0016020/GO:0016607/GO:0030097/GO:0030099/GO:0030224/GO:0032481/GO:0032731/GO:0040029/GO:0042149/GO:0042771/GO:0043392/GO:0044822/GO:0045071/GO:0045087/GO:0045824/GO:0045892/GO:0045944/GO:…	IDA/IMP/TAS/IPI/IEA/NAS/IEP	BP/MF/CC	interferon gamma inducible protein 16	NA	IFI16	PF02758/PF02760
ENSG00000168397	1	-0.510598	0.918712	0.747778	-1.15589	-0.501404	0.019263	ENSG00000168397	23192	B3KVU2/Q9Y4P1	GO:0000045/GO:0000422/GO:0004175/GO:0004197/GO:0005515/GO:0005737/GO:0005829/GO:0006501/GO:0006508/GO:0006612/GO:0006914/GO:0008234/GO:0016236/GO:0016485/GO:0044804/GO:0045732/GO:0051697	IGI/IBA/IDA/TAS/IPI/ISS/IEA	BP/MF/CC	autophagy related 4B cysteine peptidase	4140	ATG4B	PF03416
ENSG00000123609	1	-0.443969	0.857245	0.789009	-1.20228	-0.782716	0.000120365	ENSG00000123609	9111	Q13287/Q8WTW2	GO:0003712/GO:0005515/GO:0005654/GO:0005737/GO:0006366/GO:0006954/GO:0007259/GO:0045355/GO:0045358/GO:0045824/GO:0060333/GO:1902524/GO:1903506	IEA/IPI/IDA/TAS	MF/CC/BP	N-myc and STAT interactor	NA	NMI	PF07292/PF07334
ENSG00000139718	1	-0.407716	0.888233	0.741923	-1.22244	-0.532001	0.0254371	ENSG00000139718	23067	Q9UPS6	GO:0000166/GO:0003723/GO:0005515/GO:0005654/GO:0005694/GO:0005737/GO:0006351/GO:0006355/GO:0016607/GO:0018024/GO:0035097/GO:0042800/GO:0048188/GO:0051568	IEA/IPI/IDA/TAS	MF/CC/BP	SET domain containing 1B	310	SETD1B	PF00076/PF00856/PF11764
ENSG00000065308	1	-0.235843	0.986422	0.543858	-1.29444	-0.68513	0.000655203	ENSG00000065308	9697	A0A024RD84/Q15035	GO:0005515/GO:0005791/GO:0006613/GO:0016021/GO:0032964	IPI/IBA/IMP	MF/CC/BP	translocation associated membrane protein 2	NA	TRAM2	PF03798/PF08390
ENSG00000108773	1	-0.302102	1.09737	0.43552	-1.23079	-0.7429	0.0269524	ENSG00000108773	2648	Q92830	GO:0000790/GO:0001701/GO:0001756/GO:0001843/GO:0003682/GO:0003713/GO:0004402/GO:0005515/GO:0005615/GO:0005654/GO:0005671/GO:0006338/GO:0006357/GO:0006366/GO:0008134/GO:0008283/GO:0010484/GO:0014070/GO:0016032/GO:0016578/GO:0019903/GO:0021537/GO:0022037/GO:0030901/GO:0030914/GO:0031346/GO:0031647/GO:0031667/GO:0033276/GO:0035066/GO:0035264/GO:0035948/GO:0042826/GO:0043966/GO:0043983/GO:0043997/GO:…	IEA/IDA/TAS/IPI/IMP	CC/BP/MF	lysine acetyltransferase 2A	4330	KAT2A	PF00439/PF00583/PF06466
ENSG00000130303	1	-0.0949737	0.889574	0.573252	-1.36785	-0.581852	0.0201	ENSG00000130303	684	A0A024R7H5/Q10589	GO:0002737/GO:0004871/GO:0005515/GO:0005737/GO:0005771/GO:0005794/GO:0005886/GO:0005887/GO:0006959/GO:0007267/GO:0007275/GO:0008191/GO:0008283/GO:0009615/GO:0009986/GO:0010951/GO:0016020/GO:0016324/GO:0030308/GO:0030336/GO:0031225/GO:0032956/GO:0034341/GO:0035455/GO:0035456/GO:0042113/GO:0042803/GO:0043123/GO:0044822/GO:0045071/GO:0045087/GO:0045121/GO:0051607/GO:0060337/GO:0070062/GO:1901253	IDA/IMP/IPI/TAS/ISS/IEA	BP/MF/CC	bone marrow stromal cell antigen 2	NA	BST2	PF16716
ENSG00000041982	1	-0.226134	0.832567	0.714579	-1.32101	-0.912135	3.36e-06	ENSG00000041982	3371	B4E1W8/P24821/Q4LE33/J3QSU6	GO:0001649/GO:0005576/GO:0005604/GO:0005614/GO:0005615/GO:0005925/GO:0007155/GO:0007162/GO:0007528/GO:0008284/GO:0009611/GO:0009612/GO:0010628/GO:0014012/GO:0016020/GO:0030198/GO:0031012/GO:0042060/GO:0042475/GO:0045471/GO:0045545/GO:0060447/GO:0060739/GO:0060740/GO:0071300/GO:0071305/GO:0071774/GO:0071799	IDA/TAS/IEA/IEP/ISS	BP/CC/MF	tenascin C	04510/04512	TNC	PF00041/PF00147/PF07974/PF12661
ENSG00000138035	1	-0.171602	0.794386	0.724363	-1.34715	-0.533112	0.0153358	ENSG00000138035	87178	Q8TCS8	GO:0000175/GO:0000957/GO:0000958/GO:0000962/GO:0000964/GO:0000965/GO:0004654/GO:0005515/GO:0005737/GO:0005739/GO:0005758/GO:0006401/GO:0006402/GO:0008266/GO:0016020/GO:0034046/GO:0034599/GO:0035198/GO:0035458/GO:0035927/GO:0035928/GO:0043457/GO:0043631/GO:0044822/GO:0045025/GO:0045926/GO:0051260/GO:0061014/GO:0070207/GO:0070584/GO:0071042/GO:0071850/GO:0090503/GO:0097222/GO:2000627/GO:2000772	IDA/IMP/IPI/IEA/ISS	MF/BP/CC	polyribonucleotide nucleotidyltransferase 1	00230/00240/03018	PNPT1	PF00013/PF00575/PF01138/PF03725/PF03726
ENSG00000185745	1	0.0978203	0.553136	0.786412	-1.43737	-0.51828	0.00304972	ENSG00000185745	3434	P09914	GO:0003723/GO:0005515/GO:0005737/GO:0005829/GO:0009615/GO:0019060/GO:0032091/GO:0043657/GO:0045070/GO:0045071/GO:0050689/GO:0051097/GO:0051607/GO:0060337/GO:0071357/GO:0071360	IDA/IPI/TAS/IMP/IEA	MF/CC/BP	interferon induced protein with tetratricopeptide repeats 1	5160	IFIT1	PF13181
ENSG00000107201	1	-0.263244	0.220732	1.22148	-1.17897	-0.438435	0.0278436	ENSG00000107201	23586	O95786	GO:0002230/GO:0003690/GO:0003725/GO:0003727/GO:0004386/GO:0005515/GO:0005524/GO:0005737/GO:0005829/GO:0005923/GO:0008270/GO:0009597/GO:0009615/GO:0010628/GO:0015629/GO:0030334/GO:0032480/GO:0032587/GO:0032725/GO:0032727/GO:0032728/GO:0032755/GO:0032757/GO:0034344/GO:0039528/GO:0039529/GO:0042993/GO:0043330/GO:0045087/GO:0045944/GO:0051091	IMP/IEA/IDA/TAS/IPI/IC	BP/MF/CC	DEXD/H-box helicase 58	04622/04623/05160	DDX58	PF00270/PF00271/PF11648/PF16739
ENSG00000184979	1	-0.175972	0.596286	0.913485	-1.3338	-0.814762	4.64e-05	ENSG00000184979	11274	Q9UMW8	GO:0004843/GO:0005515/GO:0005634/GO:0005829/GO:0006511/GO:0016579/GO:0019785/GO:0060338	TAS/IPI/IDA/IEA/EXP	MF/CC/BP	ubiquitin specific peptidase 18	NA	USP18	PF00443
ENSG00000152778	1	-0.283206	0.524485	1.02295	-1.26423	-0.458843	0.00434893	ENSG00000152778	24138	Q13325	GO:0000049/GO:0003723/GO:0003727/GO:0005886/GO:0015629/GO:0032587/GO:0043231/GO:0044822/GO:0045087/GO:0045177/GO:0051607	IDA/IEA/IMP	MF/CC/BP	interferon induced protein with tetratricopeptide repeats 5	NA	IFIT5	PF07719/PF13181/PF13374
ENSG00000133106	1	-0.275353	0.452641	1.07402	-1.25131	-0.551926	0.00290636	ENSG00000133106	94240	Q96J88	NA	NA	NA	epithelial stromal interaction 1 (breast)	NA	EPSTI1	NA
ENSG00000137752	1	-0.305303	0.462981	1.07875	-1.23642	-0.57866	0.00510878	ENSG00000137752	834	P29466/A8K249/A8K257	GO:0001666/GO:0004175/GO:0004197/GO:0005515/GO:0005576/GO:0005739/GO:0005829/GO:0006508/GO:0006915/GO:0006919/GO:0007165/GO:0008656/GO:0010506/GO:0016485/GO:0032496/GO:0032611/GO:0033198/GO:0042981/GO:0043123/GO:0050717/GO:0050718/GO:0051882/GO:0060081/GO:0070269/GO:0071260/GO:0071310/GO:0072557/GO:0072558/GO:0072559/GO:0097169/GO:0097300/GO:1901998	IEA/IDA/TAS/IPI/IEP/ISS	BP/MF/CC	caspase 1	04621/04623/05014	CASP1	PF00619
ENSG00000130560	1	-1.10057	0.88681	0.806689	-0.592928	-0.428805	0.0191044	ENSG00000130560	10422	A0A140VK64/Q9BSL1	GO:0005515/GO:0005737/GO:0005794/GO:0005886/GO:0016567/GO:0070062	IPI/IDA/IEA	MF/CC/BP	UBA domain containing 1	NA	UBAC1	PF00627
ENSG00000124256	1	-1.11506	0.835498	0.853752	-0.574189	-2.84247	8.47e-05	ENSG00000124256	81030	Q9H171	GO:0003677/GO:0003692/GO:0003723/GO:0003726/GO:0005634/GO:0005737/GO:0005829/GO:0008150/GO:0032481/GO:0045087	IDA/NAS/IEA/TAS/ND	MF/CC/BP	Z-DNA binding protein 1	4623	ZBP1	PF02295
ENSG00000161091	1	-1.1247	0.815391	0.86962	-0.560311	-0.763901	0.000260874	ENSG00000161091	126321	Q6NUT3	GO:0005765/GO:0006810/GO:0016021	IDA/IEA	CC/BP	major facilitator superfamily domain containing 12	NA	MFSD12	NA
ENSG00000130813	1	-1.11551	0.982038	0.692168	-0.558698	-1.38445	1.75e-07	ENSG00000130813	55337	Q9NUL5	GO:0003723/GO:0005515/GO:0005634/GO:0005737/GO:0034340/GO:0034341/GO:0034342/GO:0045071/GO:0051607	IDA/IPI/IMP	MF/CC/BP	chromosome 19 open reading frame 66	NA	C19orf66	PF15135
ENSG00000130589	1	-1.10042	0.943773	0.743942	-0.587293	-1.63229	2.28e-15	ENSG00000130589	85441	Q9BYK8	GO:0003677/GO:0004386/GO:0005515/GO:0005524/GO:0005654/GO:0006351/GO:0016020/GO:0030374/GO:0044255/GO:0044822/GO:0045944/GO:0046872	IEA/IPI/TAS/IDA	MF/CC/BP	helicase with zinc finger 2	NA	HELZ2	NA
ENSG00000105671	1	-1.06843	0.965286	0.730306	-0.627159	-0.634552	0.000489582	ENSG00000105671	54555	Q9Y6V7	GO:0004004/GO:0005524/GO:0005654/GO:0006364/GO:0010501/GO:0044822	IBA/IEA/TAS/IDA	MF/CC/BP	DEAD-box helicase 49	NA	DDX49	PF00270/PF00271
ENSG00000075568	1	-1.16436	0.87293	0.793708	-0.502274	-0.491755	0.0109444	ENSG00000075568	23505	Q92545	GO:0003674/GO:0005575/GO:0008150/GO:0016020/GO:0016021	ND/IBA/IEA	MF/CC/BP	transmembrane protein 131	NA	TMEM131	PF12371
ENSG00000011007	1	-1.17941	0.928773	0.723214	-0.472573	-0.535222	0.0147837	ENSG00000011007	6924	Q14241	GO:0003677/GO:0005515/GO:0005615/GO:0005654/GO:0006357/GO:0006366/GO:0006368/GO:0016021/GO:0070449	IEA/IPI/IDA/TAS/IBA	MF/CC/BP	transcription elongation factor B subunit 3	NA	TCEB3	PF06881/PF08711
ENSG00000205643	1	-1.16344	0.950971	0.706021	-0.493549	-0.989418	0.0494696	ENSG00000205643	150383	Q6NVV7	NA	NA	NA	cysteine rich DPF motif domain containing 1	NA	CDPF1	PF10170
ENSG00000160932	1	-1.03617	0.706849	0.993059	-0.663739	-1.19012	4.48e-08	ENSG00000160932	4061	Q16553	GO:0005887/GO:0007166/GO:0031225	TAS/IEA	CC/BP	lymphocyte antigen 6 complex locus E	NA	LY6E	PF00021
ENSG00000112473	1	-1.0409	0.708316	0.990764	-0.658177	-0.491059	0.00963018	ENSG00000112473	7922	A0A024RCX7/Q92504/B4DZZ8	GO:0005385/GO:0005654/GO:0005783/GO:0005789/GO:0005794/GO:0006882/GO:0016020/GO:0016021/GO:0071577	IBA/TAS/IDA/IEA	MF/CC/BP	solute carrier family 39 member 7	NA	SLC39A7	PF02535
ENSG00000187608	1	-0.955092	0.90221	0.824069	-0.771186	-1.81121	5.16e-28	ENSG00000187608	9636	P05161	GO:0005515/GO:0005576/GO:0005654/GO:0005829/GO:0019941/GO:0019985/GO:0031386/GO:0031397/GO:0032020/GO:0032480/GO:0032649/GO:0034340/GO:0042742/GO:0045071/GO:0045648/GO:0051607/GO:0060337	IPI/IDA/TAS/IEA/IMP	MF/CC/BP	ISG15 ubiquitin-like modifier	4622	ISG15	PF00240
ENSG00000196756	1	-1.01711	0.918863	0.796235	-0.697989	-1.19007	2.58e-05	ENSG00000196756	388796	NA	NA	NA	NA	small nucleolar RNA host gene 17	NA	SNHG17	NA
ENSG00000125633	1	-1.17458	1.13085	0.434523	-0.39079	-0.712594	0.00248895	ENSG00000125633	54520	Q567U6	GO:0005515/GO:0005769/GO:0006893/GO:0015031	IPI/IEA/IMP	MF/CC/BP	coiled-coil domain containing 93	NA	CCDC93	PF09762
ENSG00000170348	1	-1.28194	1.04281	0.466402	-0.227273	-0.421748	0.00578497	ENSG00000170348	10972	A0A024R6I3/P49755	GO:0000139/GO:0001822/GO:0005515/GO:0005783/GO:0005789/GO:0005793/GO:0005794/GO:0005801/GO:0005886/GO:0006886/GO:0006888/GO:0006890/GO:0007030/GO:0012507/GO:0016021/GO:0019905/GO:0030133/GO:0030137/GO:0030140/GO:0030667/GO:0032403/GO:0033116/GO:0035459/GO:0035964/GO:0042470/GO:0042589/GO:0043279/GO:0045055/GO:0048199/GO:0048205/GO:0048208/GO:0051259/GO:0070062/GO:0070765/GO:1902003	TAS/IEA/IPI/IDA/ISS/IMP	CC/BP/MF	transmembrane p24 trafficking protein 10	NA	TMED10	PF01105
ENSG00000144596	1	-1.2654	1.07576	0.429136	-0.239497	-2.40801	0.00668111	ENSG00000144596	80852	A0A087WU38/Q9C0E4	GO:0005829/GO:0005886/GO:0030159	TAS/IEA	CC/MF	glutamate receptor interacting protein 2	NA	GRIP2	PF00595
ENSG00000166794	1	-1.23013	1.09367	0.443301	-0.306839	-0.776322	3.46e-06	ENSG00000166794	5479	P23284	GO:0000413/GO:0003755/GO:0005515/GO:0005518/GO:0005634/GO:0005783/GO:0005788/GO:0005790/GO:0005925/GO:0016020/GO:0032403/GO:0032991/GO:0034663/GO:0040018/GO:0042277/GO:0042470/GO:0044794/GO:0044822/GO:0044829/GO:0048471/GO:0050821/GO:0051082/GO:0060348/GO:0061077/GO:0070062/GO:0070063	ISS/IBA/NAS/IPI/IDA/TAS/IEA/IMP	BP/MF/CC	peptidylprolyl isomerase B	NA	PPIB	PF00160
ENSG00000234616	1	-1.25492	1.06033	0.472748	-0.278158	-1.33806	0.00377928	ENSG00000234616	8629	D3DWI5/Q86XJ5	GO:0003674/GO:0003677/GO:0005575/GO:0005634/GO:0008150	ND/IEA	MF/CC/BP	Jrk helix-turn-helix protein	NA	JRK	PF03184/PF03221/PF04218
ENSG00000130024	1	-1.31721	0.9515	0.56544	-0.199734	-0.627608	0.00294381	ENSG00000130024	55274	Q8WUB8	GO:0005634/GO:0006351/GO:0006355/GO:0007399/GO:0008270/GO:0071564	IDA/IEA/ISS	CC/BP/MF	PHD finger protein 10	NA	PHF10	PF00628
ENSG00000055332	1	-1.21781	0.990521	0.618605	-0.391313	-0.82147	1.45e-09	ENSG00000055332	5610	P19525/Q8IW76	GO:0000186/GO:0001819/GO:0003725/GO:0004672/GO:0004674/GO:0004694/GO:0004715/GO:0005515/GO:0005524/GO:0005634/GO:0005737/GO:0005829/GO:0005840/GO:0006351/GO:0006412/GO:0006468/GO:0008285/GO:0008601/GO:0009615/GO:0009636/GO:0010998/GO:0016020/GO:0017148/GO:0018108/GO:0030683/GO:0030968/GO:0032722/GO:0032874/GO:0033689/GO:0034047/GO:0034198/GO:0035455/GO:0043066/GO:0044822/GO:0045071/GO:0045087/GO:…	IMP/ISS/IDA/TAS/IEA/IPI	BP/MF/CC	eukaryotic translation initiation factor 2 alpha kinase 2	04141/05160	EIF2AK2	PF00035/PF00069
ENSG00000268601	1	-1.18233	1.02066	0.603942	-0.442267	-2.32512	0.0265747	NA	NA	NA	NA	NA	NA	NA	NA	NA	NA
ENSG00000185880	1	-1.25539	0.948627	0.641772	-0.33501	-1.47121	4.07e-12	ENSG00000185880	140691	Q86WT6/H0YL66	GO:0000209/GO:0004842/GO:0005634/GO:0005737/GO:0005829/GO:0005886/GO:0006915/GO:0008270/GO:0016607/GO:0016874	TAS/EXP/IDA/IEA	BP/MF/CC	tripartite motif containing 69	NA	TRIM69	PF00622/PF13765
ENSG00000160710	1	-1.25729	0.997331	0.572002	-0.312045	-0.904577	1.11e-08	ENSG00000160710	103	P55265	GO:0001649/GO:0001701/GO:0002244/GO:0002566/GO:0003677/GO:0003726/GO:0005515/GO:0005634/GO:0005654/GO:0005730/GO:0005737/GO:0006382/GO:0006397/GO:0009615/GO:0016020/GO:0016553/GO:0030218/GO:0031054/GO:0035280/GO:0035455/GO:0043066/GO:0044387/GO:0044530/GO:0044822/GO:0045070/GO:0045071/GO:0045087/GO:0046872/GO:0051607/GO:0060216/GO:0060337/GO:0060339/GO:0061484/GO:0098586/GO:1900369	IEA/IDA/NAS/TAS/IPI/IMP	BP/MF/CC	adenosine deaminase RNA specific	4623	ADAR	PF00035/PF02137/PF02295
ENSG00000118960	1	-1.2474	1.02997	0.532695	-0.315262	-0.907874	0.0302639	ENSG00000118960	64342	Q53T59/Q9H7U7	GO:0005739/GO:0005783/GO:0035091/GO:0042981	IDA/IEA/IMP	CC/MF/BP	HCLS1 binding protein 3	NA	HS1BP3	PF00787
ENSG00000058729	1	-1.08589	1.08413	0.568989	-0.567231	-0.640382	0.0232435	ENSG00000058729	55781	Q9BVS4	GO:0004674/GO:0005524/GO:0005654/GO:0005829/GO:0006364/GO:0006468/GO:0046872	IEA/TAS	MF/CC/BP	RIO kinase 2	3008	RIOK2	PF09202
ENSG00000185722	1	-1.11058	1.11952	0.502112	-0.511055	-0.838437	5.71e-08	ENSG00000185722	51479	Q9P2R3/B3KPZ0	GO:0005515/GO:0005765/GO:0005769/GO:0005829/GO:0006897/GO:0010008/GO:0016020/GO:0017137/GO:0030904/GO:0032439/GO:0034058/GO:0042147/GO:0044354/GO:0046872/GO:0048549/GO:0070062/GO:0090160/GO:1901981	IPI/IDA/IEA/ISS/IMP	MF/CC/BP	ankyrin repeat and FYVE domain containing 1	NA	ANKFY1	PF00023/PF00651/PF01363/PF12796
ENSG00000089063	1	-1.12946	1.11208	0.502377	-0.484998	-0.611956	0.0144239	ENSG00000089063	29058	Q96A57	GO:0005769/GO:0005770/GO:0005776/GO:0005802/GO:0008021/GO:0016021/GO:0030054/GO:0036465/GO:0055037	IDA/IEA/IMP	CC/BP	transmembrane protein 230	NA	TMEM230	PF05915
ENSG00000185684	1	-1.04291	1.23468	0.333944	-0.52571	-0.826133	0.0177098	ENSG00000185684	347918	NA	NA	NA	NA	EP400 N-terminal like	NA	EP400NL	NA
ENSG00000166164	1	-1.05738	1.17287	0.442078	-0.557576	-0.371995	0.0362209	ENSG00000166164	29117	Q9NPI1	GO:0002039/GO:0003713/GO:0003714/GO:0005515/GO:0005634/GO:0005654/GO:0005737/GO:0006351/GO:0006357/GO:0007049/GO:0008134/GO:0008285/GO:0016055/GO:0035066/GO:0042393/GO:0044212/GO:0045892/GO:0045893/GO:0070577/GO:0090544/GO:1901796/GO:2000134	IPI/IDA/ISS/TAS/IEA	MF/CC/BP	bromodomain containing 7	NA	BRD7	PF00439/PF12024
ENSG00000226221	1	-1.00094	1.05059	0.643434	-0.693091	-2.80772	0.00555855	NA	NA	NA	NA	NA	NA	NA	NA	NA	NA
ENSG00000253731	1	-0.98805	1.05111	0.645569	-0.708632	-1.84164	0.0256278	ENSG00000253731	56109	Q9Y5G7	GO:0005509/GO:0005886/GO:0007156/GO:0016021	IEA	MF/CC/BP	protocadherin gamma subfamily A 6	NA	PCDHGA6	PF00028/PF08266/PF15974/PF16492
ENSG00000198642	1	-1.00925	1.12636	0.535522	-0.652635	-0.670551	1.73e-05	ENSG00000198642	55958	Q58EZ4/Q9P2J3	GO:0000910/GO:0004842/GO:0007067/GO:0016567/GO:0030496/GO:0031463	IMP/IDA/IEA	BP/MF/CC	kelch like family member 9	4120	KLHL9	PF00651/PF01344/PF07707
ENSG00000092068	1	-1.0202	1.10772	0.559692	-0.647218	-1.21544	1.07e-08	ENSG00000092068	23428	Q9UHI5/Q53EM9	GO:0005515/GO:0005737/GO:0005886/GO:0005887/GO:0006520/GO:0006810/GO:0006865/GO:0009636/GO:0015101/GO:0015171/GO:0015175/GO:0015179/GO:0015297/GO:0015695/GO:0015804/GO:0015807/GO:0016323/GO:0019534/GO:0042605/GO:0050900/GO:0055065/GO:0070062/GO:1901998/GO:1902475	IPI/IEA/IDA/TAS/NAS/EXP/ISS/IBA	MF/CC/BP	solute carrier family 7 member 8	4974	SLC7A8	PF13520
ENSG00000186283	1	-1.0213	1.10663	0.560937	-0.646264	-0.882486	0.00813986	ENSG00000186283	64222	Q9H497	GO:0005524/GO:0005783/GO:0005788/GO:0016887/GO:0070062	IEA/IDA	MF/CC	torsin family 3 member A	NA	TOR3A	PF06309
ENSG00000196911	1	-1.0351	1.13344	0.516092	-0.614436	-0.794337	0.00192104	ENSG00000196911	3841	O15131	GO:0005515/GO:0005643/GO:0005654/GO:0005737/GO:0005829/GO:0006607/GO:0008139/GO:0008565/GO:0019054/GO:0075733	IPI/IBA/TAS/IDA	MF/CC/BP	karyopherin subunit alpha 5	NA	KPNA5	PF00514/PF01749/PF16186
ENSG00000146409	1	-0.995545	1.15683	0.492775	-0.654063	-0.70436	0.0331059	ENSG00000146409	116843	Q6NT16	GO:0005887/GO:0022857/GO:0055085	IBA/IEA	CC/MF/BP	solute carrier family 18 member B1	NA	SLC18B1	PF07690
ENSG00000108551	1	-0.855527	1.22049	0.414124	-0.779088	-2.17585	4.92e-27	ENSG00000108551	51655	Q9Y272	GO:0003924/GO:0005525/GO:0005634/GO:0005886/GO:0007165/GO:0007186/GO:0007263/GO:0007264/GO:0016529/GO:0045892/GO:0048471	TAS/IEA	MF/CC/BP	ras related dexamethasone induced 1	NA	RASD1	PF00071
ENSG00000122642	1	-0.912614	1.18724	0.462636	-0.737264	-0.605684	4.95e-06	ENSG00000122642	11328	A7YQ73/O95302	GO:0000413/GO:0003755/GO:0005509/GO:0005528/GO:0005783/GO:0005789/GO:0006457/GO:0061077	IEA/IBA/ISS	BP/MF/CC	FK506 binding protein 9	NA	FKBP9	PF00254/PF13202
ENSG00000177051	1	-0.944914	1.21492	0.41027	-0.680279	-0.808541	0.0245512	ENSG00000177051	23403	Q6PJ61	NA	NA	NA	F-box protein 46	NA	FBXO46	PF12937
ENSG00000196358	1	-0.865125	1.0936	0.603217	-0.831696	-2.29435	0.0061849	ENSG00000196358	84628	O95898/Q96CW9	GO:0003674/GO:0005515/GO:0007409/GO:0030424/GO:0046658	ND/IPI/ISS/IEA	MF/BP/CC	netrin G2	NA	NTNG2	PF00053/PF00055
ENSG00000135114	1	-0.888883	1.1505	0.521885	-0.783502	-2.17388	4.97e-16	ENSG00000135114	8638	Q15646	GO:0003677/GO:0003725/GO:0005524/GO:0005730/GO:0005737/GO:0005829/GO:0009615/GO:0016020/GO:0044822/GO:0045071/GO:0046966/GO:0051607/GO:0060333/GO:0060337	IDA/IEA/TAS	MF/CC/BP	2'-5'-oligoadenylate synthetase like	NA	OASL	PF00240/PF10421
ENSG00000242861	1	-0.931772	1.12761	0.55058	-0.746423	-1.01117	0.0116829	NA	NA	NA	NA	NA	NA	NA	NA	NA	NA
ENSG00000117228	1	-0.607463	1.28491	0.273868	-0.951313	-1.20975	5.73e-07	ENSG00000117228	2633	P32455	GO:0000139/GO:0003779/GO:0003924/GO:0005515/GO:0005525/GO:0005576/GO:0005829/GO:0005886/GO:0019899/GO:0019955/GO:0030507/GO:0042802/GO:0050848/GO:0050860/GO:0051607/GO:0051879/GO:0060333/GO:0070373/GO:1900025/GO:1900041/GO:1903076/GO:1903077	IEA/IDA/IPI/TAS/IMP/IGI	CC/MF/BP	guanylate binding protein 1	NA	GBP1	PF02263/PF02841
ENSG00000279453	1	-0.590135	1.26264	0.30848	-0.980983	-1.31395	0.0325199	NA	NA	NA	NA	NA	NA	NA	NA	NA	NA
ENSG00000161395	1	-0.649565	1.22195	0.392447	-0.964829	-1.19679	0.00213232	ENSG00000161395	93210	Q96FM1/A8K0P7/J3QKU0	GO:0000139/GO:0006505/GO:0006506/GO:0016021/GO:0016788/GO:0031227	IEA/IMP/IDA	CC/BP/MF	post-GPI attachment to proteins 3	NA	PGAP3	NA/PF04080
ENSG00000128594	1	-0.690657	1.28006	0.301431	-0.890833	-3.07609	8.74e-19	ENSG00000128594	64101	Q9HBW1	GO:0004860/GO:0005515/GO:0005737/GO:0006469/GO:0016021/GO:0019221/GO:0030054/GO:0043197/GO:0045211/GO:0046426/GO:0050807/GO:0060076/GO:0097119	IBA/IPI/IEA	MF/CC/BP	leucine rich repeat containing 4	NA	LRRC4	PF07679/PF13855
ENSG00000197566	1	-0.699123	1.25574	0.34596	-0.90258	-1.441	0.000825853	ENSG00000197566	57547	Q9P2J8	GO:0003677/GO:0003700/GO:0005634/GO:0006351/GO:0006355/GO:0046872	IEA/IBA	MF/CC/BP	zinc finger protein 624	NA	ZNF624	PF00096/PF01352/PF13912
ENSG00000121060	1	-0.68183	1.25011	0.352599	-0.920876	-0.861005	1.02e-06	ENSG00000121060	7706/100500827	Q14258/NA	GO:0003700/GO:0004842/GO:0005515/GO:0005654/GO:0005737/GO:0005829/GO:0005913/GO:0006513/GO:0008270/GO:0016881/GO:0019985/GO:0032480/GO:0033280/GO:0036503/GO:0042787/GO:0043123/GO:0043627/GO:0044822/GO:0045087/GO:0046596/GO:0046597/GO:0051091/GO:0051092/GO:0051607/GO:0060333/GO:0098609/GO:0098641/GO:1902186/GO:1902187/GO:1904264/NA	TAS/EXP/IPI/IDA/IMP/IEA/NA	MF/CC/BP/NA	tripartite motif containing 25/microRNA 3614	04622/NA	TRIM25/MIR3614	PF00622/PF13445/PF13765/NA
ENSG00000100991	1	-0.68491	1.2398	0.37056	-0.925455	-0.545163	0.0458258	ENSG00000100991	26133	Q8TEL6/B4DW48	GO:0005262/GO:0005515/GO:0005886/GO:0006511/GO:0016567/GO:0019902/GO:0031464/GO:0070588	TAS/IPI/IDA/IEA	MF/CC/BP	transient receptor potential cation channel subfamily C member 4 associated protein	NA	TRPC4AP	PF12463
ENSG00000131966	1	-0.783725	1.11102	0.57725	-0.904543	-0.641662	0.0235586	ENSG00000131966	55860	Q9NZ32/Q86SY7	GO:0005737/GO:0005869/GO:0007018	IEA	CC/BP	actin-related protein 10 homolog	NA	ACTR10	PF00022
ENSG00000183486	1	-0.751824	1.14298	0.529632	-0.920788	-2.41343	6.94e-23	ENSG00000183486	4600	P20592	GO:0003924/GO:0005525/GO:0005634/GO:0005643/GO:0005737/GO:0005829/GO:0006952/GO:0008017/GO:0009615/GO:0015031/GO:0035455/GO:0045087/GO:0046822/GO:0048285/GO:0051028/GO:0051607/GO:0051726/GO:0060337	IEA/IMP/TAS/IDA/IBA	MF/CC/BP	MX dynamin like GTPase 2	NA	MX2	PF00350/PF01031/PF02212
ENSG00000068697	1	-0.74187	1.15571	0.510136	-0.923975	-0.454787	0.0152433	ENSG00000068697	9741	Q15012/Q6IBP4	GO:0005794/GO:0006810/GO:0016020/GO:0016021	IDA/IEA/IBA	CC/BP	lysosomal protein transmembrane 4 alpha	4142	LAPTM4A	PF03821
ENSG00000149257	1	-0.663828	1.03304	0.659198	-1.02841	-1.07825	0.000151299	ENSG00000149257	871	A0A024R5K8/A8K259/P50454	GO:0003433/GO:0004867/GO:0005518/GO:0005783/GO:0005788/GO:0005793/GO:0006986/GO:0010951/GO:0030199/GO:0032964/GO:0044822/GO:0045121/GO:0051082/GO:0051604/GO:0070062	IEA/IBA/NAS/IDA/TAS	BP/MF/CC	serpin family H member 1	NA	SERPINH1	PF00079
ENSG00000157601	1	-0.70682	1.07445	0.615679	-0.98331	-1.8207	1.93e-30	ENSG00000157601	4599	P20591	GO:0003924/GO:0005515/GO:0005525/GO:0005634/GO:0005737/GO:0005789/GO:0005829/GO:0006915/GO:0006952/GO:0007165/GO:0008017/GO:0009615/GO:0031965/GO:0034340/GO:0045071/GO:0045087/GO:0048285/GO:0048471/GO:0051607/GO:0060337	IBA/IPI/IEA/IDA/TAS/IMP	MF/CC/BP	MX dynamin like GTPase 1	NA	MX1	PF00350/PF01031/PF02212
ENSG00000125912	1	-0.714714	1.08748	0.600094	-0.97286	-0.427173	0.0102435	ENSG00000125912	56926	Q969V3	GO:0005515/GO:0005789/GO:0009966/GO:0016020/GO:0016021/GO:0031648/GO:0043254	IPI/IDA/IBA/IEA/IMP	MF/CC/BP	nicalin	NA	NCLN	PF04389
ENSG00000182224	1	-0.59132	1.01927	0.65777	-1.08571	-0.671172	0.0139594	ENSG00000182224	124637	Q6P9G0	GO:0046872	IEA	MF	cytochrome b5 domain containing 1	NA	CYB5D1	PF00173
ENSG00000106591	1	-0.579649	1.04319	0.625057	-1.0886	-0.509553	0.0381508	ENSG00000106591	64983	A4D1V4/Q9BYC8	GO:0003735/GO:0005743/GO:0005761/GO:0005762/GO:0006412/GO:0044822/GO:0070125/GO:0070126	IBA/NAS/TAS/IDA	MF/CC/BP	mitochondrial ribosomal protein L32	NA	MRPL32	PF01783
ENSG00000115415	1	-0.598287	1.10407	0.551839	-1.05762	-0.987678	6.47e-31	ENSG00000115415	6772	P42224	GO:0000122/GO:0000790/GO:0000978/GO:0000979/GO:0000983/GO:0001937/GO:0002053/GO:0003340/GO:0003690/GO:0003700/GO:0004871/GO:0005164/GO:0005515/GO:0005634/GO:0005654/GO:0005730/GO:0005737/GO:0005829/GO:0005913/GO:0006351/GO:0006915/GO:0007259/GO:0007584/GO:0008015/GO:0009612/GO:0010742/GO:0016525/GO:0019899/GO:0030424/GO:0030425/GO:0031730/GO:0032869/GO:0033209/GO:0034097/GO:0035257/GO:0035456/GO:…	ISS/IDA/IMP/IEA/IPI/TAS	BP/CC/MF	signal transducer and activator of transcription 1	04062/04380/04620/04630/05140/05145/05160/05200/05212	STAT1	PF00017/PF01017/PF02864/PF02865/PF12162
ENSG00000163785	1	-0.644913	1.09718	0.573251	-1.02551	-0.595796	0.0156116	ENSG00000163785	6259	A0A087WUK1/P34925/Q59FQ5/Q8WTZ8/A0A096LNL3	GO:0004714/GO:0004888/GO:0005109/GO:0005515/GO:0005524/GO:0005634/GO:0005737/GO:0005886/GO:0005887/GO:0007165/GO:0007409/GO:0007411/GO:0007416/GO:0016020/GO:0016021/GO:0016055/GO:0017147/GO:0018108/GO:0022008/GO:0022038/GO:0030182/GO:0031175/GO:0033278/GO:0035567/GO:0036518/GO:0042813/GO:0043410/GO:0060070/GO:0071679/GO:1904929/GO:1904938/GO:1904948/GO:1904953	TAS/IDA/ISS/NAS/IPI/IEA	MF/CC/BP	receptor-like tyrosine kinase	NA	RYK	PF02019/PF07714
ENSG00000091732	1	-0.958691	1.30561	0.224108	-0.571026	-0.909859	0.00123566	ENSG00000091732	51530	Q86WB0	GO:0005515/GO:0005634/GO:0007067/GO:0008270/GO:0016567/GO:0019901/GO:0031965/GO:0051301/GO:2001240	IPI/IBA/IDA/IEA	MF/CC/BP	zinc finger C3HC-type containing 1	NA	ZC3HC1	PF07967/PF08600
ENSG00000156709	1	-0.95492	1.32184	0.186362	-0.553285	-0.474583	0.00401434	ENSG00000156709	9131	E9PMA0/O95831	GO:0002931/GO:0003677/GO:0005515/GO:0005634/GO:0005739/GO:0005743/GO:0005758/GO:0005829/GO:0006308/GO:0006915/GO:0006919/GO:0009055/GO:0009636/GO:0016174/GO:0016651/GO:0030261/GO:0043065/GO:0043525/GO:0045454/GO:0046983/GO:0048471/GO:0051402/GO:0055114/GO:0070059/GO:0070301/GO:0071392/GO:0071732/GO:0071949/GO:0090650/GO:1902065/GO:1902510/GO:1904045	IEA/IPI/IDA/ISS/TAS/IMP	BP/MF/CC	apoptosis inducing factor mitochondria associated 1	4210	AIFM1	PF07992/PF14721
ENSG00000105877	1	-0.914197	1.2882	0.279295	-0.653293	-2.34913	0.0212617	ENSG00000105877	8701	H9NAJ7/H9NAJ8/Q96DT5/Q96NT7	GO:0003341/GO:0003356/GO:0003777/GO:0005524/GO:0005737/GO:0005874/GO:0007368/GO:0007507/GO:0016887/GO:0030286/GO:0030317/GO:0031512	IEA/IMP	BP/MF/CC	dynein axonemal heavy chain 11	NA	DNAH11	NA/PF03028/PF07728/PF08385/PF08393/PF12777/PF12780
ENSG00000126264	1	-0.900495	1.32537	0.201222	-0.6261	-2.03694	0.0282112	ENSG00000126264	10870	Q9UBK5	GO:0005102/GO:0005515/GO:0005886/GO:0006468/GO:0009986/GO:0014068/GO:0016021/GO:0043548/GO:0050776	IPI/TAS/IGI/IDA/IEA	MF/CC/BP	hematopoietic cell signal transducer	4650	HCST	PF07213
ENSG00000171155	1	-0.828442	1.34862	0.163959	-0.684133	-0.678629	0.00785738	ENSG00000171155	29071	Q96EU7	GO:0000139/GO:0005515/GO:0006493/GO:0016021/GO:0016263/GO:0016266/GO:0016267/GO:0030168/GO:0036344/GO:0070062	TAS/IPI/IMP/IEA/IBA/IDA	CC/MF/BP	C1GALT1 specific chaperone 1	00512/01100	C1GALT1C1	NA
ENSG00000158301	1	-0.828412	1.34979	0.161152	-0.682526	-0.874001	0.0294051	ENSG00000158301	114928/100528062	B3KW05/Q96D09	GO:0001540/GO:0005515/GO:0005737	IEA/IPI/IDA	MF/CC	G protein-coupled receptor associated sorting protein 2/ARMCX5-GPRASP2 readthrough	NA	GPRASP2/ARMCX5-GPRASP2	PF04826
ENSG00000280128	1	-0.749312	1.3555	0.153759	-0.759945	-1.56787	0.00324048	NA	NA	NA	NA	NA	NA	NA	NA	NA	NA
ENSG00000143194	1	-0.778073	1.36983	0.118302	-0.710057	-2.21296	0.00867484	ENSG00000143194	84944	Q96JY0/E9JVC4/A0A140VJP0	GO:0000122/GO:0000785/GO:0000902/GO:0001741/GO:0005634/GO:0005737/GO:0007129/GO:0007140/GO:0007275/GO:0007283/GO:0008630/GO:0009566/GO:0030154/GO:0030849/GO:0031047/GO:0033391/GO:0034587/GO:0043046/GO:0043066/GO:0043186/GO:0043565/GO:0045892/GO:0046620/GO:0048471/GO:0071547	IEA/IBA/ISS	BP/CC/MF	maelstrom spermatogenic transposon silencer	NA	MAEL	PF09011/PF13017
ENSG00000134285	1	-0.701648	1.31643	0.233777	-0.848559	-1.44924	5.54e-09	ENSG00000134285	51303	E9PAR0/Q9NYL4	GO:0000413/GO:0003755/GO:0005528/GO:0005789/GO:0016020/GO:0016021/GO:0061077	IEA/IBA/IDA	BP/MF/CC	FK506 binding protein 11	NA	FKBP11	PF00254
ENSG00000160716	1	-0.776432	1.31893	0.233931	-0.776432	-2.8654	0.00514237	ENSG00000160716	1141	P17787/Q5SXY3	GO:0001508/GO:0001661/GO:0001666/GO:0004889/GO:0005886/GO:0005892/GO:0006811/GO:0006816/GO:0006939/GO:0007165/GO:0007271/GO:0007274/GO:0007601/GO:0007605/GO:0007612/GO:0007613/GO:0007626/GO:0008144/GO:0008306/GO:0008542/GO:0009897/GO:0014059/GO:0015276/GO:0015464/GO:0016021/GO:0019233/GO:0021562/GO:0021631/GO:0021771/GO:0021952/GO:0030054/GO:0030890/GO:0032225/GO:0032226/GO:0033603/GO:0035094/GO:…	IEA/IDA/TAS/NAS/ISS/IBA/IMP/IC	BP/MF/CC	cholinergic receptor nicotinic beta 2 subunit	4080	CHRNB2	PF02931/PF02932
ENSG00000111331	1	-0.807145	1.32142	0.227705	-0.741976	-1.45389	2.85e-22	ENSG00000111331	4940	Q9Y6K5	GO:0001730/GO:0003725/GO:0005524/GO:0005615/GO:0005654/GO:0005737/GO:0005829/GO:0005886/GO:0006139/GO:0009615/GO:0043231/GO:0045071/GO:0046872/GO:0051607/GO:0060333/GO:0060337/GO:0060700	IDA/TAS/IEA	MF/CC/BP	2'-5'-oligoadenylate synthetase 3	5160	OAS3	PF01909/PF10421
ENSG00000112685	1	-0.814672	1.31507	0.240574	-0.740968	-0.509115	0.03972	ENSG00000112685	55770	A0A024QZT2/Q96KP1	GO:0000145/GO:0001927/GO:0005515/GO:0005829/GO:0005886/GO:0006893/GO:0015031/GO:0016020/GO:0017160/GO:0019901/GO:0043231/GO:0047485/GO:2000535	IDA/IBA/IPI/TAS/IEA/IMP	CC/BP/MF	exocyst complex component 2	NA	EXOC2	PF01833
ENSG00000146386	1	-0.743865	1.46813	-0.241786	-0.482482	-0.694533	0.00258333	ENSG00000146386	58527	Q9P1F3	NA	NA	NA	ABRA C-terminal like	NA	ABRACL	PF14705
ENSG00000117586	1	-0.693092	1.45378	-0.138675	-0.622017	-2.72924	1.78e-06	ENSG00000117586	7292	P23510/A0A024R937	GO:0002215/GO:0002526/GO:0002726/GO:0002819/GO:0002830/GO:0002891/GO:0005102/GO:0005125/GO:0005164/GO:0005615/GO:0005886/GO:0005887/GO:0006955/GO:0007165/GO:0008203/GO:0008284/GO:0009615/GO:0009986/GO:0032689/GO:0032700/GO:0032729/GO:0032733/GO:0032735/GO:0032736/GO:0032743/GO:0032753/GO:0032755/GO:0032813/GO:0033209/GO:0035709/GO:0035712/GO:0035713/GO:0035714/GO:0035783/GO:0042098/GO:0042102/GO:…	ISS/TAS/IEA/IDA/NAS/IBA	BP/MF/CC	tumor necrosis factor superfamily member 4	4060	TNFSF4	NA
ENSG00000181191	1	-0.714143	1.45972	-0.171203	-0.574374	-0.564946	0.00727126	ENSG00000181191	64219	Q8NG27	GO:0005515/GO:0005737/GO:0008270/GO:0016567/GO:0016874/GO:0030163/GO:0061630	IPI/IBA/IEA	MF/CC/BP	praja ring finger ubiquitin ligase 1	NA	PJA1	PF13639
ENSG00000124160	1	-0.656823	1.47174	-0.219673	-0.595242	-0.848944	0.000340678	ENSG00000124160	57727	Q9HCD5	GO:0003682/GO:0005615/GO:0005634/GO:0006351/GO:0006355/GO:0007165/GO:0015629/GO:0042593/GO:0044822/GO:0046627	IBA/IDA/IEA	MF/CC/BP	nuclear receptor coactivator 5	NA	NCOA5	NA
ENSG00000198276	1	-0.597065	1.47188	-0.220129	-0.654688	-0.90874	0.00623495	ENSG00000198276	54963/100302137	Q53HM1/Q9NWZ5/NA	GO:0004849/GO:0005524/GO:0005634/GO:0005829/GO:0006206/GO:0016032/GO:0016310/GO:0043097/GO:0044206/GO:0044211/NA	IBA/IEA/NA	MF/CC/BP/NA	uridine-cytidine kinase 1 like 1/microRNA 1914	00240/00983/01100/NA	UCKL1/MIR1914	PF00485/PF14681/NA
ENSG00000117461	1	-0.812998	1.40685	0.00596984	-0.599818	-0.552522	0.0030447	ENSG00000117461	8503	Q8N381/Q92569/B4DXM8/F6TDL0/Q68CY7/Q7Z3W2	GO:0005515/GO:0005829/GO:0005942/GO:0006661/GO:0008286/GO:0016303/GO:0036092/GO:0043551/GO:0046935/GO:2001275	IPI/TAS/IBA/IEA/ISS	MF/CC/BP	phosphoinositide-3-kinase regulatory subunit 3	04012/04062/04070/04150/04210/04370/04380/04510/04620/04630/04650/04660/04662/04664/04666/04670/04722/04810/04910/04914/04930/04960/04973/05100/05142/05145/05146/05160/05200/05210/05211/05212/05213/05214/05215/05218/05220/05221/05222/05223	PIK3R3	PF00017/PF16454
ENSG00000203705	1	-0.814921	1.41387	-0.0188607	-0.580093	-0.918269	0.00761445	ENSG00000203705	128387	Q17R31	GO:0004518/GO:0005634/GO:0046872/GO:0090305	IEA	MF/CC/BP	TatD DNase domain containing 3	NA	TATDN3	PF01026
ENSG00000165949	1	-0.657857	1.40858	0.0127902	-0.763516	-1.1992	1.37e-26	ENSG00000165949	3429	A8K0H0/P40305/Q7Z5R2/A0A087WZF8	GO:0000122/GO:0001102/GO:0003674/GO:0005521/GO:0005637/GO:0005739/GO:0005741/GO:0006919/GO:0016021/GO:0046825/GO:0060337/GO:0097190	IGI/IPI/ND/IDA/TAS/IEA	BP/MF/CC	interferon alpha inducible protein 27	NA	IFI27	NA/PF06140
ENSG00000112159	1	-0.621874	1.41916	-0.0235196	-0.773764	-1.12596	0.000155811	ENSG00000112159	23195	Q9NU22	GO:0000027/GO:0005524/GO:0005634/GO:0005730/GO:0005737/GO:0006364/GO:0006461/GO:0016020/GO:0016887/GO:0030687/GO:0045111/GO:0051082	IBA/IEA/IDA/NAS	BP/MF/CC	midasin AAA ATPase 1	3008	MDN1	PF07728
ENSG00000115325	1	-0.609398	1.41285	-0.00820133	-0.795251	-0.44987	0.0133521	ENSG00000115325	1796	Q99704/B3KP83/B4DJN1/Q2TA81/Q14CB2	GO:0005057/GO:0005158/GO:0005515/GO:0005634/GO:0005737/GO:0005829/GO:0007165/GO:0007166/GO:0007169/GO:0007265/GO:0045742/GO:0048471	IEA/IPI/IDA/TAS	MF/CC/BP	docking protein 1	NA	DOK1	PF00169/PF02174
ENSG00000139974	1	-0.698362	1.36495	0.128787	-0.795374	-1.50825	8.15e-06	ENSG00000139974	145389	Q8IZM9/A0A024R671	GO:0003333/GO:0005886/GO:0005887/GO:0006814/GO:0015171	IBA/ISS/IEA	BP/CC/MF	solute carrier family 38 member 6	NA	SLC38A6	PF01490
ENSG00000197976	1	-0.700093	1.38592	0.0777481	-0.763576	-0.940621	0.000318446	ENSG00000197976	8227	Q02040/Q05DA9	GO:0000166/GO:0005515/GO:0005634/GO:0005654/GO:0005681/GO:0005737/GO:0006355/GO:0006397/GO:0007165/GO:0008380/GO:0016607/GO:0042113/GO:0043484/GO:0044822/GO:0051018	IEA/IPI/IDA/NAS/IMP	MF/CC/BP	A-kinase anchoring protein 17A	NA	AKAP17A	NA
ENSG00000187601	1	-0.142867	1.3259	-0.0807312	-1.1023	-0.58654	0.00112845	ENSG00000187601	28986	Q9H213	GO:0005737/GO:0006915	IEA/TAS	CC/BP	MAGE family member H1	NA	MAGEH1	PF01454
ENSG00000115392	1	-0.0738205	1.33435	-0.172227	-1.0883	-0.628567	0.0175171	ENSG00000115392	55120	Q9NW38/B5MCZ6	GO:0004842/GO:0005635/GO:0005654/GO:0005737/GO:0006281/GO:0006513/GO:0006974/GO:0007276/GO:0016874/GO:0031625/GO:0036297/GO:0042127/GO:0043240/GO:0046872/GO:0061630	IDA/ISS/IEA/TAS/IMP/IPI	MF/CC/BP	Fanconi anemia complementation group L	4120	FANCL	PF09765/PF11793
ENSG00000176422	1	-0.0555173	1.30306	-0.113487	-1.13405	-0.596049	0.0277008	ENSG00000176422	283377	Q8WW59	GO:0003674/GO:0005634/GO:0005739/GO:0008150	ND/IDA/IEA	MF/CC/BP	SPRY domain containing 4	NA	SPRYD4	PF00622
ENSG00000122299	1	-0.0781612	1.31553	-0.119821	-1.11755	-0.450661	0.0421336	ENSG00000122299	29066	Q8IWR0	GO:0005634/GO:0044822/GO:0046872	IEA/IDA	CC/MF	zinc finger CCCH-type containing 7A	NA	ZC3H7A	PF00642
ENSG00000124942	1	-0.075066	1.25545	0.0104646	-1.19084	-0.686458	1.93e-06	ENSG00000124942	79026	B4DTV0/Q09666/Q9BVU3	GO:0005515/GO:0005634/GO:0005737/GO:0005765/GO:0005829/GO:0005886/GO:0005913/GO:0005925/GO:0015629/GO:0016020/GO:0030315/GO:0031982/GO:0042383/GO:0043034/GO:0043484/GO:0044291/GO:0044548/GO:0044822/GO:0045121/GO:0051259/GO:0070062/GO:0097493/GO:0098609/GO:0098641/GO:1901385	IPI/ISS/NAS/IDA/IEA/IMP	MF/CC/BP	AHNAK nucleoprotein	NA	AHNAK	NA/PF00595
ENSG00000070614	1	0.0163661	1.20267	0.0269975	-1.24603	-0.615429	0.0131035	ENSG00000070614	3340	B7Z1Q0/E7EVJ3/P52848/A8K8T3	GO:0000139/GO:0000165/GO:0000271/GO:0003279/GO:0005515/GO:0006024/GO:0006477/GO:0006954/GO:0007224/GO:0007585/GO:0008543/GO:0015012/GO:0015016/GO:0016021/GO:0030210/GO:0030900/GO:0030901/GO:0035904/GO:0048702/GO:0048703/GO:0050119/GO:0060976	TAS/IEA/IPI	CC/BP/MF	N-deacetylase and N-sulfotransferase 1	00534/01100	NDST1	PF00685/PF12062
ENSG00000140463	1	-0.255425	1.2858	0.097447	-1.12782	-0.78676	0.0287098	ENSG00000140463	585	Q96RK4/A0A0S2Z3A9	GO:0000226/GO:0000242/GO:0000281/GO:0001103/GO:0001750/GO:0001764/GO:0001843/GO:0001895/GO:0001917/GO:0001947/GO:0003085/GO:0003777/GO:0005515/GO:0005634/GO:0005813/GO:0005814/GO:0005829/GO:0005929/GO:0007286/GO:0007601/GO:0007608/GO:0010629/GO:0015031/GO:0016358/GO:0019216/GO:0021591/GO:0021756/GO:0021766/GO:0021987/GO:0030534/GO:0030837/GO:0031513/GO:0031514/GO:0032391/GO:0032402/GO:0032465/GO:…	ISS/IDA/IMP/IPI/IEA/TAS/IGI	BP/CC/MF	Bardet-Biedl syndrome 4	NA	BBS4	PF13181/PF13414
ENSG00000226287	1	-0.300018	1.27145	0.155215	-1.12664	-1.58082	0.0113672	ENSG00000226287	84222	NA	GO:0016021	IEA	CC	transmembrane protein 191A (pseudogene)	NA	TMEM191A	NA
ENSG00000095139	1	-0.249339	1.24338	0.172976	-1.16701	-0.36426	0.0339666	ENSG00000095139	372	P48444/B0YIW5	GO:0000139/GO:0005737/GO:0005789/GO:0005794/GO:0005829/GO:0006886/GO:0006888/GO:0006890/GO:0008344/GO:0016020/GO:0021691/GO:0030126/GO:0030133/GO:0043231/GO:0043473/GO:0044822	TAS/IDA/IEA/ISS	CC/BP/MF	archain 1	NA	ARCN1	PF00928/PF01217
ENSG00000160072	1	-0.411362	1.31911	0.128673	-1.03642	-1.3218	6.13e-07	ENSG00000160072	83858	Q5T9A4/Q9H834	GO:0005524/GO:0005743	IEA	MF/CC	ATPase family AAA domain containing 3B	NA	ATAD3B	PF00004/PF12037
ENSG00000125952	1	-0.490365	1.27976	0.241777	-1.03117	-0.905092	1.41e-06	ENSG00000125952	4149	P61244/G3V302/Q8TAX8/A0A024R682	GO:0000978/GO:0000983/GO:0003700/GO:0003712/GO:0003713/GO:0005515/GO:0005634/GO:0005654/GO:0005737/GO:0006357/GO:0006366/GO:0006461/GO:0009267/GO:0010629/GO:0016605/GO:0030425/GO:0032403/GO:0032868/GO:0042803/GO:0046982/GO:0048678/GO:0051402/GO:0060041/GO:0071339/GO:0071375	IEA/TAS/IPI/IDA	MF/CC/BP	MYC associated factor X	04010/05200/05222	MAX	NA/PF00010
ENSG00000205542	1	0.444264	1.01261	-0.130103	-1.32677	-0.509701	0.0309798	ENSG00000205542	7114	A2VCK8/P62328/Q0P5T0	GO:0002576/GO:0003785/GO:0005515/GO:0005576/GO:0005737/GO:0007015/GO:0030036/GO:0031093/GO:0031941/GO:0042989/GO:0044822	TAS/IBA/IPI/IEA/IDA	BP/MF/CC	thymosin beta 4 X-linked	4810	TMSB4X	PF01290
ENSG00000187325	1	0.214082	1.24075	-0.305262	-1.14957	-0.475104	0.0355861	ENSG00000187325	51616	Q9HBM6	GO:0000122/GO:0000124/GO:0001075/GO:0003714/GO:0004402/GO:0005515/GO:0005654/GO:0005669/GO:0006366/GO:0006367/GO:0006368/GO:0008134/GO:0030307/GO:0033276/GO:0043066/GO:0043966/GO:0044212/GO:0045944/GO:0046982/GO:0050821/GO:0051123/GO:1901796/GO:1902166	IMP/IBA/IC/IPI/TAS/IDA/IEA	BP/CC/MF	TATA-box binding protein associated factor 9b	3022	TAF9B	PF02291
ENSG00000277161	1	0.319769	1.19765	-0.363679	-1.15374	-0.499623	0.0373009	ENSG00000277161	284098	Q7Z7B1	GO:0005789/GO:0006505/GO:0008374/GO:0016021/GO:0016254/GO:0072659	TAS/IC/IEA/IMP	CC/BP/MF	phosphatidylinositol glycan anchor biosynthesis class W	00563/01100	PIGW	PF06423
ENSG00000257315	1	0.383838	0.825133	0.244343	-1.45331	-0.696649	0.00325624	ENSG00000257315	100381270	P86452	GO:0000977/GO:0003700/GO:0005634/GO:0005730/GO:0006351/GO:0006357/GO:0045892/GO:0046872/GO:0046983	IBA/ISS/IEA	MF/CC/BP	zinc finger BED-type containing 6	NA	ZBED6	PF02892/PF05699
ENSG00000111652	1	0.075511	1.08234	0.180197	-1.33805	-0.530136	0.0485788	ENSG00000111652	50813	Q9UBW8	GO:0000715/GO:0005654/GO:0005737/GO:0006283/GO:0008180/GO:0010388	TAS/IDA	BP/CC	COP9 signalosome subunit 7A	NA	COPS7A	PF01399
ENSG00000166598	1	-0.17453	1.39441	-0.235032	-0.984847	-0.320153	0.0140695	ENSG00000166598	7184/100500842	P14625/V9HWP2/NA	GO:0001666/GO:0002224/GO:0003723/GO:0005509/GO:0005515/GO:0005524/GO:0005576/GO:0005634/GO:0005783/GO:0005788/GO:0005789/GO:0005829/GO:0005886/GO:0005925/GO:0006898/GO:0015031/GO:0016020/GO:0019903/GO:0030433/GO:0030496/GO:0030970/GO:0031012/GO:0031247/GO:0034663/GO:0034975/GO:0034976/GO:0036500/GO:0042470/GO:0043066/GO:0043666/GO:0046790/GO:0048471/GO:0050750/GO:0051082/GO:0051208/GO:0070062/GO:…	IDA/TAS/IPI/IEA/NAS/IMP/NA	BP/MF/CC/NA	heat shock protein 90 beta family member 1/microRNA 3652	04141/04621/05200/05215/NA	HSP90B1/MIR3652	PF00183/PF02518/NA
ENSG00000106803	1	-0.240862	1.42299	-0.260634	-0.921495	-0.600655	0.0175171	ENSG00000106803	10952	P60468	GO:0000060/GO:0005515/GO:0005783/GO:0005784/GO:0005789/GO:0005829/GO:0016020/GO:0016021/GO:0030433/GO:0030970/GO:0031205/GO:0036498/GO:0044822/GO:0048408	IMP/IPI/IDA/IEA/TAS/NAS/ISS	BP/MF/CC	Sec61 translocon beta subunit	03060/04141/04145/05110	SEC61B	PF03911
ENSG00000183935	1	-0.298016	1.39865	-0.132422	-0.968211	-1.83562	0.00593746	ENSG00000183935	93164	NA	NA	NA	NA	5-hydroxytryptamine receptor 7 pseudogene 1	NA	HTR7P1	NA
ENSG00000179222	1	-0.242313	1.38591	-0.143654	-0.999947	-0.844406	0.000404207	ENSG00000179222	9500	Q9Y5V3	GO:0000785/GO:0003713/GO:0005515/GO:0005634/GO:0005737/GO:0005886/GO:0006355/GO:0006357/GO:0032922/GO:0042752/GO:0042981/GO:0043234/GO:0043406/GO:0045892/GO:0045893/GO:0050680/GO:0090190/GO:2001235	ISS/IEA/IPI/TAS/IDA	CC/MF/BP	MAGE family member D1	4722	MAGED1	PF01454
ENSG00000131116	1	-0.221015	1.3917	-0.179698	-0.990982	-0.715006	0.025094	ENSG00000131116	126299	I6L9C8/Q96B54	GO:0046872	IEA	MF	zinc finger protein 428	NA	ZNF428	NA
ENSG00000091640	1	-0.199591	1.3844	-0.179069	-1.00574	-0.384411	0.0263308	ENSG00000091640	9552	O75391/I3L0X5	GO:0003676/GO:0005634	IEA	MF/CC	sperm associated antigen 7	NA	SPAG7	PF01424
ENSG00000137965	1	-0.519467	1.43071	-0.089526	-0.821715	-1.39317	9.1e-17	ENSG00000137965	10561	Q8TCB0	GO:0005737/GO:0009615	IEA/TAS	CC/BP	interferon induced protein 44	NA	IFI44	PF07534
ENSG00000092421	1	-0.483951	1.43203	-0.109585	-0.838494	-0.594006	0.0209768	ENSG00000092421	57556	A0A0A0MQU6/Q9H2E6	GO:0001755/GO:0005515/GO:0005887/GO:0006915/GO:0007010/GO:0007166/GO:0007399/GO:0007411/GO:0009887/GO:0016021/GO:0030215/GO:0030424/GO:0045499/GO:0048843/GO:0050919/GO:0071526/GO:2001224	IBA/IPI/NAS/IEA	BP/MF/CC	semaphorin 6A	4360	SEMA6A	PF01403/PF01437
ENSG00000131171	1	-0.348318	1.4331	-0.198507	-0.886277	-0.694261	0.00195828	ENSG00000131171	6451	O75368/V9HW48	GO:0005070/GO:0005615/GO:0005634/GO:0005737/GO:0009967/GO:0017124/GO:0070062	TAS/IDA/IEA	MF/CC/BP	SH3 domain binding glutamate rich protein like	NA	SH3BGRL	PF04908
ENSG00000136933	1	-0.39189	1.40888	-0.0935504	-0.923437	-0.581729	0.0023659	ENSG00000136933	10244	A0A024R8A0/Q7Z6M1/A0A0S2Z4Z5	GO:0005768/GO:0005829/GO:0005886/GO:0006898/GO:0006904/GO:0010008/GO:0030133/GO:0032588/GO:0043231	TAS/IDA/IEA	CC/BP	Rab9 effector protein with kelch motifs	NA	RABEPK	PF01344/PF07646
ENSG00000164978	1	-0.289969	1.46999	-0.418491	-0.761527	-0.587041	0.0089022	ENSG00000164978	318	P50583	GO:0000302/GO:0004081/GO:0005525/GO:0005759/GO:0006139/GO:0006915/GO:0008803	TAS/ISS/IEA	BP/MF/CC	nudix hydrolase 2	00230/00240	NUDT2	PF00293
ENSG00000273329	1	-0.186866	1.45547	-0.489393	-0.779214	-0.96209	0.0353972	NA	NA	NA	NA	NA	NA	NA	NA	NA	NA
ENSG00000173786	1	-0.155258	1.43838	-0.436892	-0.846225	-0.549422	0.000407904	ENSG00000173786	1267	P09543/A0A024R1T5	GO:0000226/GO:0003723/GO:0004113/GO:0005615/GO:0005634/GO:0005654/GO:0005737/GO:0005741/GO:0005743/GO:0005886/GO:0005902/GO:0007268/GO:0007409/GO:0007568/GO:0008344/GO:0009214/GO:0009636/GO:0016020/GO:0021762/GO:0030551/GO:0030900/GO:0031143/GO:0032496/GO:0035748/GO:0035749/GO:0042470/GO:0046902/GO:0048471/GO:0048709/GO:0070062	IEA/IDA/TAS/IEP	BP/MF/CC	2' 3'-cyclic nucleotide 3' phosphodiesterase	NA	CNP	PF05881
ENSG00000153989	1	-0.188269	1.44755	-0.434345	-0.824931	-0.389457	0.0473374	ENSG00000153989	116150	Q96E22	GO:0001525/GO:0003674/GO:0004659/GO:0005789/GO:0006489/GO:0016021/GO:0019408/GO:0030154/GO:0032383/GO:0035268/GO:0042632	IEA/ND/IDA/TAS/IMP/IGI	BP/MF/CC	NUS1 dehydrodolichyl diphosphate synthase subunit	NA	NUS1	PF01255
ENSG00000131899	1	-0.415005	1.49016	-0.416737	-0.65842	-0.830899	0.00111515	ENSG00000131899	3996	Q15334	GO:0000137/GO:0005096/GO:0005198/GO:0005515/GO:0005737/GO:0005856/GO:0005886/GO:0006461/GO:0006887/GO:0006893/GO:0007409/GO:0008593/GO:0017137/GO:0019901/GO:0022008/GO:0030424/GO:0030864/GO:0030866/GO:0031901/GO:0032588/GO:0032878/GO:0043547/GO:0050708/GO:0051294	ISS/IBA/TAS/IPI/IDA/IEA	CC/MF/BP	LLGL1 scribble cell polarity complex component	4530	LLGL1	PF00400/PF08366
ENSG00000148484	1	-0.462658	1.49496	-0.420657	-0.611641	-0.859548	0.00277169	ENSG00000148484	6251	Q15404	GO:0005515/GO:0005829/GO:0005925/GO:0007165/GO:0010811/GO:0043547/GO:0070062	IPI/TAS/IDA/IMP	MF/CC/BP	Ras suppressor protein 1	NA	RSU1	PF13855
ENSG00000264107	1	-0.482614	1.49358	-0.39303	-0.617933	-1.71726	0.00369546	NA	NA	NA	NA	NA	NA	NA	NA	NA	NA
ENSG00000151612	1	-0.464931	1.47715	-0.294478	-0.717741	-0.936416	5.18e-05	ENSG00000151612	152485	B3KSR1/Q17R98	GO:0003677/GO:0005634/GO:0006351/GO:0006355/GO:0046872	IEA	MF/CC/BP	zinc finger protein 827	NA	ZNF827	NA
ENSG00000119673	1	-0.369862	1.46972	-0.328239	-0.771617	-0.590261	0.0126485	ENSG00000119673	10965	P49753/B3KSA0	GO:0000038/GO:0001676/GO:0005102/GO:0005739/GO:0005759/GO:0006637/GO:0016290/GO:0035338/GO:0047617/GO:0052689/GO:0070062	IDA/IPI/TAS/IEA	BP/MF/CC	acyl-CoA thioesterase 2	1040	ACOT2	PF04775/PF08840
ENSG00000120458	1	-0.398992	1.48004	-0.358935	-0.722114	-0.892427	0.0206126	ENSG00000120458	79684	Q6P1R3/B4E1M0	NA	NA	NA	Myb/SANT DNA binding domain containing 2	NA	MSANTD2	NA
ENSG00000136940	1	-0.0631872	1.37551	-0.307662	-1.00466	-0.453941	0.0339028	ENSG00000136940	5082	Q13371	GO:0005057/GO:0005515/GO:0005737/GO:0005829/GO:0006457/GO:0007165/GO:0007601/GO:0008277/GO:0008479/GO:0008616/GO:0032403/GO:0061084/GO:1902605	TAS/IPI/IBA/IDA/NAS/IEA	MF/CC/BP	phosducin like	NA	PDCL	PF02114
ENSG00000218336	1	-0.0429956	1.39334	-0.405894	-0.944454	-0.470259	0.043698	ENSG00000218336	55714	A0A140VJW8/Q9P273	GO:0000902/GO:0005887/GO:0007156/GO:0007157/GO:0007165/GO:0010976/GO:0016020/GO:0030424/GO:0042803/GO:0043005/GO:0046982/GO:0048593/GO:0048666/GO:0050839/GO:0097264	IBA/ISS/IEA/IMP	BP/CC/MF	teneurin transmembrane protein 3	NA	TENM3	PF06484/PF15636
ENSG00000037474	1	0.0917721	1.35712	-0.500665	-0.948228	-0.499075	0.0276445	ENSG00000037474	54888	Q08J23	GO:0000049/GO:0005634/GO:0005654/GO:0005730/GO:0005737/GO:0005819/GO:0006400/GO:0007067/GO:0007286/GO:0016428/GO:0030488/GO:0033313/GO:0033391/GO:0044822/GO:0051301	IBA/IDA/TAS/IEA/EXP	MF/CC/BP	NOP2/Sun RNA methyltransferase family member 2	NA	NSUN2	PF01189
ENSG00000139372	1	0.0614676	1.3468	-0.395329	-1.01294	-0.477015	0.0301334	ENSG00000139372	6996	B4E127/Q13569/B4DI29	GO:0000122/GO:0001104/GO:0003684/GO:0003690/GO:0004844/GO:0005080/GO:0005634/GO:0005654/GO:0005886/GO:0006284/GO:0006285/GO:0006298/GO:0006351/GO:0008134/GO:0008263/GO:0009790/GO:0016569/GO:0016605/GO:0016925/GO:0019104/GO:0019904/GO:0030983/GO:0032091/GO:0032183/GO:0035511/GO:0035562/GO:0040029/GO:0042803/GO:0043566/GO:0045008/GO:0080111	IEA/TAS/IDA/IBA/ISS	BP/MF/CC	thymine DNA glycosylase	3410	TDG	NA/PF03167
ENSG00000198856	1	0.122079	1.3035	-0.345476	-1.0801	-0.391646	0.0459532	ENSG00000198856	58505	A0A087WUD3/Q9NRP0/A0A024RDJ1	GO:0004579/GO:0008250/GO:0016021/GO:0018279	IC/IDA/IEA	MF/CC/BP	oligosaccharyltransferase complex non-catalytic subunit	NA	OSTC	NA/PF04756
ENSG00000197956	1	0.3085	1.25355	-0.542869	-1.01918	-0.41275	0.0406319	ENSG00000197956	6277	P06703	GO:0001726/GO:0005509/GO:0005515/GO:0005523/GO:0005634/GO:0005635/GO:0005737/GO:0005829/GO:0007165/GO:0007409/GO:0008270/GO:0015075/GO:0031234/GO:0034220/GO:0042803/GO:0044548/GO:0048146/GO:0048306/GO:0048471/GO:0070062	IDA/NAS/IPI/TAS/IEA	CC/MF/BP	S100 calcium binding protein A6	NA	S100A6	PF01023
ENSG00000103855	1	0.386432	1.23576	-0.748632	-0.873563	-0.465553	0.0415577	ENSG00000103855	80381	Q5ZPR3	GO:0005102/GO:0005515/GO:0006955/GO:0008283/GO:0009897/GO:0016021/GO:0030501/GO:0042102/GO:0042110/GO:0042130/GO:0045077/GO:0045078/GO:0045085/GO:0045669/GO:0050728/GO:0050776/GO:0070062/GO:1900042	NAS/IPI/IEA/IDA	MF/BP/CC	CD276 molecule	4514	CD276	PF07686
ENSG00000147065	1	0.307302	1.27236	-0.650215	-0.92945	-0.635351	0.00412625	ENSG00000147065	4478	P26038/V9HWC0	GO:0001931/GO:0003725/GO:0003779/GO:0005102/GO:0005200/GO:0005515/GO:0005615/GO:0005634/GO:0005737/GO:0005856/GO:0005886/GO:0005902/GO:0005925/GO:0006928/GO:0007010/GO:0007159/GO:0008360/GO:0008361/GO:0010628/GO:0016323/GO:0016324/GO:0019898/GO:0019901/GO:0022612/GO:0022614/GO:0030175/GO:0031143/GO:0031528/GO:0031982/GO:0043209/GO:0045177/GO:0045198/GO:0048471/GO:0050839/GO:0050900/GO:0061028/GO:…	IEA/IDA/IPI/TAS/IEP/IMP/IGI	CC/MF/BP	moesin	04670/04810	MSN	PF00373/PF00769/PF09379/PF09380
ENSG00000083720	1	0.278185	1.29366	-0.703193	-0.868657	-0.696094	0.0119784	ENSG00000083720	5019	A0A024R040/P55809	GO:0005739/GO:0005759/GO:0007420/GO:0007507/GO:0007584/GO:0008260/GO:0009725/GO:0014823/GO:0035774/GO:0042182/GO:0042493/GO:0042594/GO:0042803/GO:0045471/GO:0046950/GO:0046952/GO:0060612	IDA/NAS/TAS/IEA/IMP	CC/BP/MF	3-oxoacid CoA-transferase 1	00072/00280/00650	OXCT1	PF01144
ENSG00000028310	1	0.169402	1.34791	-0.799463	-0.717848	-0.52687	0.0131182	ENSG00000028310	65980	B4DXI2/Q9H8M2	GO:0003676/GO:0005575/GO:0006351/GO:0006355/GO:0008150/GO:0016569/GO:0070577	NAS/ND/IEA/IDA	MF/CC/BP	bromodomain containing 9	NA	BRD9	PF00439/PF12024
ENSG00000102309	1	0.21309	1.32882	-0.777368	-0.764543	-0.495459	0.0317726	ENSG00000102309	5303	Q9Y237	GO:0000413/GO:0003677/GO:0003755/GO:0005730/GO:0005759/GO:0005819/GO:0044822/GO:0070062	IEA/IDA	BP/MF/CC	peptidylprolyl cis/trans isomerase NIMA-interacting 4	NA	PIN4	NA
ENSG00000102081	1	0.0690698	1.38968	-0.734215	-0.724534	-0.331856	0.0258795	ENSG00000102081	2332	G8JLE9/Q06787	GO:0000381/GO:0000775/GO:0002092/GO:0002151/GO:0003682/GO:0003723/GO:0003729/GO:0003730/GO:0005515/GO:0005634/GO:0005654/GO:0005694/GO:0005730/GO:0005737/GO:0005844/GO:0005845/GO:0006397/GO:0006974/GO:0007215/GO:0008017/GO:0008266/GO:0008380/GO:0010369/GO:0014069/GO:0015030/GO:0016020/GO:0017148/GO:0019034/GO:0019897/GO:0030054/GO:0030371/GO:0030424/GO:0030425/GO:0030426/GO:0030529/GO:0031047/GO:…	IDA/IEA/ISS/IPI/TAS/IBA/IMP	BP/CC/MF	fragile X mental retardation 1	NA	FMR1	PF00013/PF05641/PF12235/PF16098
ENSG00000177889	1	0.0272401	1.4016	-0.630858	-0.797986	-0.374106	0.0201484	ENSG00000177889	7334	P61088/V9HW41	GO:0000151/GO:0000724/GO:0000729/GO:0002223/GO:0004842/GO:0005515/GO:0005524/GO:0005634/GO:0005654/GO:0005730/GO:0005737/GO:0005829/GO:0006282/GO:0006301/GO:0006303/GO:0006464/GO:0006508/GO:0006511/GO:0016567/GO:0016574/GO:0031058/GO:0031372/GO:0031625/GO:0033182/GO:0035370/GO:0038095/GO:0043123/GO:0043130/GO:0043234/GO:0044822/GO:0045739/GO:0050852/GO:0051092/GO:0051443/GO:0061630/GO:0061631/GO:…	IDA/IMP/TAS/IPI/IEA/IBA	CC/BP/MF	ubiquitin conjugating enzyme E2 N	4120	UBE2N	PF00179
ENSG00000124541	1	-0.0191446	1.4203	-0.681022	-0.720133	-0.387266	0.03007	ENSG00000124541	88745	Q96EU6	GO:0000462/GO:0000469/GO:0005634/GO:0005654/GO:0005730/GO:0006364/GO:0030686/GO:0042274/GO:0044822	IBA/IEA/IDA/TAS	BP/CC/MF	ribosomal RNA processing 36	NA	RRP36	PF06102
ENSG00000090615	1	-0.961876	1.39286	-0.0708359	-0.360151	-0.672012	0.00198958	ENSG00000090615	2802	Q08378	GO:0000139/GO:0005215/GO:0005515/GO:0005634/GO:0005654/GO:0005730/GO:0005794/GO:0005829/GO:0005913/GO:0006891/GO:0007283/GO:0016020/GO:0017119/GO:0032580/GO:0090498/GO:0098609/GO:0098641	TAS/NAS/IPI/IDA/IEA	CC/MF/BP	golgin A3	NA	GOLGA3	NA
ENSG00000100813	1	-1.0225	1.35912	-0.00919869	-0.327415	-0.659887	0.000421536	ENSG00000100813	22985	Q9UKV3/B4DQZ7	GO:0000166/GO:0003676/GO:0005515/GO:0005634/GO:0005654/GO:0005730/GO:0005737/GO:0005829/GO:0005886/GO:0006397/GO:0006921/GO:0008380/GO:0016607/GO:0016887/GO:0019899/GO:0030218/GO:0030263/GO:0044822/GO:0045657/GO:0061574	IEA/NAS/IPI/IDA/IBA/TAS/IEP	MF/CC/BP	apoptotic chromatin condensation inducer 1	03013/03015/03040	ACIN1	PF02037/PF16294
ENSG00000112874	1	-0.997398	1.37556	-0.0450079	-0.333159	-1.09858	0.018044	ENSG00000112874	83594	B4E1W3/E7EM93/Q9BQG2	GO:0000210/GO:0005634/GO:0005777/GO:0005782/GO:0006742/GO:0006769/GO:0019677/GO:0035529/GO:0046872	IDA/TAS/IEA	MF/CC/BP	nudix hydrolase 12	00760/04146	NUDT12	PF00293/PF09296/PF09297/PF12796
ENSG00000166562	1	-0.988928	1.3447	0.0964551	-0.452224	-0.856535	7.35e-07	ENSG00000166562	90701	K7EJQ7/Q9BY50	GO:0005789/GO:0006465/GO:0008236/GO:0016021/GO:0031090	TAS/IEA	CC/BP/MF	SEC11 homolog C signal peptidase complex subunit	3060	SEC11C	PF00717
ENSG00000154727	1	-0.987459	1.35674	0.0561878	-0.425469	-0.777807	0.00299256	ENSG00000154727	2551	A8IE48/Q06546/Q8IYS3	GO:0000122/GO:0000790/GO:0000978/GO:0001077/GO:0001228/GO:0001701/GO:0003677/GO:0003682/GO:0003700/GO:0003713/GO:0005634/GO:0005654/GO:0006366/GO:0007005/GO:0030154/GO:0044212/GO:0045653/GO:0045944/GO:0046982	IEA/IDA/TAS/IBA	BP/CC/MF	GA binding protein transcription factor alpha subunit	NA	GABPA	PF00178/PF02198/PF11620
ENSG00000089127	1	-1.0538	1.3312	0.0599811	-0.337374	-2.33851	3.53e-67	ENSG00000089127	4938	P00973/F8VXY3	GO:0001730/GO:0003725/GO:0005515/GO:0005524/GO:0005576/GO:0005634/GO:0005739/GO:0005783/GO:0005829/GO:0006006/GO:0009615/GO:0042593/GO:0045071/GO:0046872/GO:0051607/GO:0060333/GO:0060337	IDA/IPI/TAS/IEA/IMP	MF/CC/BP	2'-5'-oligoadenylate synthetase 1	5160	OAS1	PF01909/PF10421
ENSG00000076356	1	-1.0718	1.30041	0.144598	-0.373208	-2.1407	2.57e-19	ENSG00000076356	5362	O75051	GO:0001756/GO:0002116/GO:0005886/GO:0005887/GO:0017154/GO:0021785/GO:0021915/GO:0021935/GO:0030334/GO:0048841/GO:0051642/GO:0060037/GO:0060174/GO:0071526/GO:1902287	IEA/TAS/IBA/ISS	BP/CC/MF	plexin A2	4360	PLXNA2	PF01403/PF01437/PF01833/PF08337
ENSG00000101004	1	-1.04769	1.31383	0.132258	-0.398397	-0.910975	0.00617371	ENSG00000101004	22981	Q9Y2I6	GO:0000086/GO:0000226/GO:0005509/GO:0005815/GO:0005829/GO:0005856/GO:0005874	TAS/IBA/IEA	BP/MF/CC	ninein like	NA	NINL	PF13499
ENSG00000134247	1	-1.19645	1.17591	0.314851	-0.294302	-0.705051	1.8e-05	ENSG00000134247	5738	Q9P2B2	GO:0005515/GO:0005789/GO:0005794/GO:0005886/GO:0009986/GO:0016021/GO:0034389	IPI/IEA/IBA/IDA	MF/CC/BP	prostaglandin F2 receptor inhibitor	NA	PTGFRN	PF07686
ENSG00000175854	1	-1.14345	1.21075	0.301269	-0.368568	-0.345347	0.0466221	ENSG00000175854	375757	Q1ZZU3/H7C5E9	GO:0000724/GO:0000730/GO:0005515/GO:0005634/GO:0032798/GO:0071479	IMP/IBA/IPI/ISS/IDA	BP/MF/CC	SWI5 homologous recombination repair protein	NA	SWI5	PF07061
ENSG00000157800	1	-1.16789	1.21147	0.267548	-0.31112	-1.00319	3.5e-08	ENSG00000157800	84255	Q8NCC5	GO:0005737/GO:0006820/GO:0008643/GO:0022857/GO:0030176/GO:0055085	IDA/IBA/IEA	CC/BP/MF	solute carrier family 37 member 3	NA	SLC37A3	PF07690
ENSG00000154642	1	-1.15959	1.22825	0.234369	-0.303034	-0.868777	1.77e-07	ENSG00000154642	54149	Q68DA1/Q9NYK6	NA	NA	NA	chromosome 21 open reading frame 91	NA	C21orf91	PF06937
ENSG00000144655	1	-1.17695	1.24962	0.122699	-0.195367	-1.0647	0.00067004	ENSG00000144655	64651	A0A024R2N7/Q96S65	GO:0001228/GO:0003674/GO:0003700/GO:0005515/GO:0005634/GO:0006366/GO:0006915/GO:0009791/GO:0043565/GO:0045944/GO:0048008/GO:0048705/GO:0060021/GO:0060325	IEA/ND/ISS/IPI/NAS	MF/CC/BP	cysteine and serine rich nuclear protein 1	NA	CSRNP1	PF16019
ENSG00000197081	1	-1.20639	1.23073	0.109513	-0.133854	-0.989484	0.000790199	ENSG00000197081	3482	P11717	GO:0001889/GO:0001948/GO:0001965/GO:0001972/GO:0004872/GO:0004930/GO:0005010/GO:0005215/GO:0005515/GO:0005537/GO:0005615/GO:0005641/GO:0005765/GO:0005768/GO:0005769/GO:0005770/GO:0005802/GO:0005887/GO:0005925/GO:0006898/GO:0007165/GO:0007186/GO:0007283/GO:0009791/GO:0009986/GO:0016020/GO:0019899/GO:0030118/GO:0030133/GO:0030139/GO:0030140/GO:0031100/GO:0031995/GO:0032526/GO:0032588/GO:0043065/GO:…	IEA/IDA/TAS/IPI/IMP	BP/MF/CC	insulin like growth factor 2 receptor	4142	IGF2R	PF00040/PF00878
ENSG00000183020	1	-1.1357	1.30216	-0.0640984	-0.102362	-1.52835	8e-14	ENSG00000183020	161	O94973	GO:0003674/GO:0005829/GO:0005886/GO:0006886/GO:0007018/GO:0008289/GO:0008565/GO:0016023/GO:0019886/GO:0019901/GO:0030122/GO:0030666/GO:0030669/GO:0035615/GO:0036020/GO:0042059/GO:0048013/GO:0050690/GO:0060071/GO:0072583	ND/TAS/IEA/ISS	MF/CC/BP	adaptor related protein complex 2 alpha 2 subunit	04144/05016	AP2A2	PF01602/PF02296/PF02883
ENSG00000120696	1	-1.10456	1.31336	0.0245129	-0.233319	-0.660308	0.0155767	ENSG00000120696	84078	Q8WVZ9	GO:0000165/GO:0003674/GO:0004842/GO:0005515/GO:0005575/GO:0005829/GO:0008150/GO:0016567/GO:0031463	TAS/ND/IBA/IPI/IEA	BP/MF/CC	kelch repeat and BTB domain containing 7	NA	KBTBD7	PF00651/PF01344/PF07707
ENSG00000184840	1	-0.848908	1.4384	-0.159443	-0.430047	-0.884946	1.38e-05	ENSG00000184840	54732	A0A024R7M0/Q9BVK6	GO:0000139/GO:0005783/GO:0005789/GO:0005793/GO:0005794/GO:0006888/GO:0006890/GO:0007030/GO:0010638/GO:0016021/GO:0019905/GO:0030133/GO:0030140/GO:0033116/GO:0048205/GO:0070062	TAS/IDA/IMP/IEA/IPI	CC/BP/MF	transmembrane p24 trafficking protein 9	NA	TMED9	PF01105
ENSG00000095951	1	-0.849024	1.43143	-0.117158	-0.465244	-0.639517	0.0179458	ENSG00000095951	3096	P15822	GO:0000122/GO:0000980/GO:0001206/GO:0003677/GO:0005515/GO:0005634/GO:0005739/GO:0006366/GO:0007165/GO:0007275/GO:0043565/GO:0044212/GO:0046872	IEA/IBA/TAS/IPI/IDA	BP/MF/CC	human immunodeficiency virus type I enhancer binding protein 1	NA	HIVEP1	NA
ENSG00000180822	1	-0.824753	1.43996	-0.138698	-0.476509	-0.654555	0.0257571	ENSG00000180822	389362	Q5JS54/D6RB92	GO:0043248	IEA	BP	proteasome assembly chaperone 4	NA	PSMG4	PF16093
ENSG00000154258	1	-0.88524	1.43216	-0.184835	-0.362084	-2.60134	0.0127413	ENSG00000154258	10350	Q8IUA7	GO:0005524/GO:0005743/GO:0006869/GO:0016021/GO:0042626/GO:0055085	IEA/IBA	MF/CC/BP	ATP binding cassette subfamily A member 9	2010	ABCA9	PF00005
ENSG00000142686	1	-0.88739	1.43312	-0.202929	-0.342805	-0.806862	0.0246218	ENSG00000142686	127703	Q8TAB5	GO:0005515	IPI	MF	chromosome 1 open reading frame 216	NA	C1orf216	PF15546
ENSG00000101191	1	-0.897205	1.42537	-0.154868	-0.3733	-0.636269	0.0119588	ENSG00000101191	11083	Q9BTC0	GO:0005634/GO:0005737/GO:0005819/GO:0006351/GO:0008270/GO:0044822/GO:0097190	IEA/IDA	CC/BP/MF	death inducer-obliterator 1	NA	DIDO1	PF00628/PF07500/PF07744
ENSG00000204970	1	-0.865412	1.43693	-0.17853	-0.392984	-2.61344	0.000135036	ENSG00000204970	56147	Q9Y5I3	GO:0005509/GO:0005576/GO:0005783/GO:0005886/GO:0005887/GO:0007155/GO:0007156/GO:0007399	IEA/IDA/TAS	MF/CC/BP	protocadherin alpha 1	NA	PCDHA1	PF00028/PF08266/PF15974
ENSG00000230084	1	-0.875576	1.43327	-0.170258	-0.387438	-2.23818	0.0344072	NA	NA	NA	NA	NA	NA	NA	NA	NA	NA
ENSG00000068366	1	-0.845258	1.44932	-0.266346	-0.337721	-0.464921	0.00899046	ENSG00000068366	2182	O60488/Q8TAF6	GO:0001676/GO:0004467/GO:0005524/GO:0005737/GO:0005741/GO:0005778/GO:0005789/GO:0005811/GO:0006629/GO:0006641/GO:0007584/GO:0015908/GO:0016020/GO:0016021/GO:0031957/GO:0035338/GO:0043025/GO:0044233/GO:0047676/GO:0060136/GO:0060996/GO:0070062/GO:0070672/GO:0102391	IEA/EXP/IDA/TAS/IMP	BP/MF/CC	acyl-CoA synthetase long-chain family member 4	00071/01100/03320/04146/04920	ACSL4	PF00501
ENSG00000100385	1	-0.861219	1.44496	-0.28924	-0.294502	-2.11147	0.0473093	ENSG00000100385	3560	P14784	GO:0000165/GO:0004911/GO:0005088/GO:0005622/GO:0005886/GO:0005887/GO:0006461/GO:0007165/GO:0009897/GO:0016020/GO:0016032/GO:0019221/GO:0019976/GO:0038110/GO:0043066/GO:0043547	TAS/IDA/IEA/ISS	BP/MF/CC	interleukin 2 receptor subunit beta	04060/04144/04630	IL2RB	NA
ENSG00000059758	1	-0.769013	1.46949	-0.394278	-0.306199	-0.522169	0.0108598	ENSG00000059758	5128	Q00537/A0A024RBH0	GO:0004672/GO:0004693/GO:0005524/GO:0006468/GO:0051726	TAS/IEA	MF/BP	cyclin dependent kinase 17	NA	CDK17	PF00069
ENSG00000117525	1	-0.742578	1.47593	-0.341275	-0.392081	-2.41788	6.22e-17	ENSG00000117525	2152	P13726	GO:0001938/GO:0002020/GO:0002541/GO:0002543/GO:0004252/GO:0004896/GO:0005515/GO:0005543/GO:0005615/GO:0005886/GO:0006919/GO:0007596/GO:0007598/GO:0009986/GO:0010641/GO:0016021/GO:0016485/GO:0019221/GO:0030335/GO:0031012/GO:0031233/GO:0045766/GO:0050927/GO:0051897/GO:0070062/GO:1905286	IDA/IPI/IC/IBA/TAS/IEA/IMP	BP/MF/CC	coagulation factor III tissue factor	4610	F3	PF01108/PF09294
ENSG00000131051	1	-0.734722	1.47779	-0.360689	-0.382381	-0.518399	0.00521451	ENSG00000131051	9584	Q14498/B4DRA0/E1P5S2	GO:0000166/GO:0005515/GO:0005654/GO:0005815/GO:0006351/GO:0006355/GO:0006396/GO:0006397/GO:0008380/GO:0015630/GO:0016607/GO:0044822	IEA/IPI/IDA/TAS	MF/CC/BP	RNA binding motif protein 39	NA	RBM39	PF00076/PF15519
ENSG00000278133	1	-0.891829	1.42887	-0.365387	-0.171654	-1.40935	0.00616059	NA	NA	NA	NA	NA	NA	NA	NA	NA	NA
ENSG00000163026	1	-0.891938	1.43165	-0.337626	-0.202084	-0.603473	0.0305326	ENSG00000163026	80304	Q9H6R7	GO:0019900/GO:0051259	IPI/IDA	MF/BP	WD repeat and coiled coil containing	NA	WDCP	PF15390
ENSG00000267719	1	-0.843208	1.44577	-0.394043	-0.208519	-3.61077	2.33e-05	ENSG00000267719	100652929	NA	NA	NA	NA	uncharacterized LOC100652929	NA	HP09025	NA
ENSG00000171227	1	-0.863205	1.43529	-0.410922	-0.16116	-2.71464	0.000188339	ENSG00000171227	140738	Q8WXS4/Q86SV2/E7EMC0	GO:0005244/GO:0005262/GO:0016021/GO:0034765/GO:0070588	IEA	MF/CC/BP	transmembrane protein 37	NA	TMEM37	PF15108
ENSG00000242802	1	-0.83006	1.43901	-0.470078	-0.138869	-1.0374	1.35e-05	ENSG00000242802	9907	O43299	GO:0000724/GO:0005515/GO:0005634/GO:0005654/GO:0005737/GO:0015031/GO:0016197/GO:0030119/GO:0044599	IMP/IPI/IDA/IEA/NAS	BP/MF/CC	adaptor related protein complex 5 zeta 1 subunit	NA	AP5Z1	PF14764
ENSG00000187135	1	-0.844571	1.43829	-0.4414	-0.152316	-2.89568	0.00459872	ENSG00000187135	342865	A6NLU5	GO:0016021	IEA	CC	V-set and transmembrane domain containing 2B	NA	VSTM2B	PF07686
ENSG00000103647	1	-0.905069	1.41254	-0.422286	-0.0851845	-2.25506	2.21e-16	ENSG00000103647	10391	Q9UQ03	GO:0003779/GO:0005737/GO:0015629/GO:0016020/GO:0030036/GO:0051015	NAS/IEA/IBA	MF/CC/BP	coronin 2B	NA	CORO2B	PF00400/PF08953
ENSG00000067445	1	-0.89834	1.41322	-0.435278	-0.0795996	-1.58936	9.5e-13	ENSG00000067445	7216	Q12816/Q9BX91/B4DK08/A0A024R9X0/Q9BX90/Q9BX88	GO:0005634/GO:0005737/GO:0005886/GO:0005887/GO:0007156/GO:0007566/GO:0030308	IEA/TAS	CC/BP	trophinin	NA	TRO	PF01454
ENSG00000187243	1	-0.863726	1.41352	-0.503802	-0.0459939	-1.96843	1.83e-22	ENSG00000187243	81557	Q96JG8/A0A024R2A8	NA	NA	NA	MAGE family member D4B	NA	MAGED4B	PF01454
ENSG00000204272	1	-0.852758	1.4221	-0.494855	-0.0744888	-0.584948	0.0111096	NA	NA	NA	NA	NA	NA	NA	NA	NA	NA
ENSG00000185808	1	-0.957712	1.40767	-0.222835	-0.227127	-0.82245	0.00204794	ENSG00000185808	51227	P57054/A0A0C4DH71	GO:0000506/GO:0005789/GO:0016021/GO:0016254/GO:0017176	IDA/TAS/IEA	CC/BP/MF	phosphatidylinositol glycan anchor biosynthesis class P	00563/01100	PIGP	PF08510
ENSG00000105393	1	-0.983413	1.39557	-0.2194	-0.192755	-0.54648	0.0113955	ENSG00000105393	29086	A0A024R7L2/Q9NWV8/J3KQS6	GO:0005515/GO:0005634/GO:0005654/GO:0005737/GO:0006302/GO:0006303/GO:0007067/GO:0010212/GO:0016569/GO:0031572/GO:0045739/GO:0051301/GO:0070531/GO:0070536/GO:0070552	IPI/IDA/TAS/IMP/IEA	MF/CC/BP	BRISC and BRCA1 A complex member 1	NA	BABAM1	NA
ENSG00000147894	1	-1.06338	1.3515	-0.119968	-0.16815	-1.54035	1.38e-05	ENSG00000147894	203228	Q96LT7	GO:0005515/GO:0005615/GO:0005634/GO:0005654/GO:0005737/GO:0005764/GO:0005768/GO:0005776/GO:0006897/GO:0006914/GO:0015629/GO:0017137/GO:0031410/GO:0045171	IPI/IDA/IMP/IEA	MF/CC/BP	chromosome 9 open reading frame 72	NA	C9orf72	PF15019
ENSG00000177971	1	-1.03269	1.36982	-0.18107	-0.156058	-0.458445	0.00821286	ENSG00000177971	55272	Q9NV31	GO:0005515/GO:0005634/GO:0005654/GO:0005730/GO:0006364/GO:0030515/GO:0032040/GO:0034457/GO:0044822	IPI/IDA/TAS/IBA	MF/CC/BP	IMP3 U3 small nucleolar ribonucleoprotein	3008	IMP3	PF00163/PF01479
ENSG00000145362	1	-1.02384	1.3699	-0.260296	-0.0857669	-1.41397	0.00126121	ENSG00000145362	287	Q01484	GO:0002027/GO:0003283/GO:0005200/GO:0005515/GO:0005622/GO:0005829/GO:0005856/GO:0005886/GO:0006874/GO:0006888/GO:0007010/GO:0008093/GO:0010628/GO:0010881/GO:0010882/GO:0014704/GO:0016323/GO:0016324/GO:0019899/GO:0019901/GO:0030018/GO:0030315/GO:0030507/GO:0030674/GO:0030913/GO:0031430/GO:0031647/GO:0031672/GO:0033292/GO:0033365/GO:0034394/GO:0034613/GO:0036309/GO:0036371/GO:0042383/GO:0043005/GO:…	IMP/IEA/IPI/IGI/TAS/ISS/IBA/IDA/IC	BP/MF/CC	ankyrin 2	NA	ANK2	PF00023/PF00531/PF00791/PF12796
ENSG00000138613	1	-1.06877	1.34466	-0.213994	-0.0618867	-0.653223	0.0261478	ENSG00000138613	83464	Q8WW43	GO:0004175/GO:0005515/GO:0005783/GO:0005886/GO:0005887/GO:0007219/GO:0007220/GO:0008233/GO:0016021/GO:0016485/GO:0030133/GO:0031293/GO:0043065/GO:0043085/GO:0048013/GO:0070765	IBA/IPI/TAS/IDA/IEA	MF/CC/BP	aph-1 homolog B gamma-secretase subunit	NA	APH1B	PF06105
ENSG00000154262	1	-1.06589	1.34002	-0.260856	-0.0132719	-2.21189	0.0378297	ENSG00000154262	23460	Q8N139	GO:0005524/GO:0006869/GO:0016021/GO:0042626/GO:0043231/GO:0055085	IEA/IBA	MF/BP/CC	ATP binding cassette subfamily A member 6	2010	ABCA6	PF00005
ENSG00000178904	1	-0.976655	1.38735	-0.341468	-0.069232	-1.06004	5.4e-06	ENSG00000178904	147991	Q6ZPD9	GO:0000030/GO:0005637/GO:0016021/GO:0018406	IBA/IEA	MF/CC/BP	dpy-19 like 3 (C. elegans)	NA	DPY19L3	PF10034
ENSG00000176022	1	-0.942548	1.40719	-0.34065	-0.123994	-0.506672	0.0183909	ENSG00000176022	126792	Q96L58	GO:0000139/GO:0005797/GO:0006024/GO:0006486/GO:0008499/GO:0015012/GO:0016020/GO:0016021/GO:0030203/GO:0030206/GO:0032580/GO:0035250/GO:0047220	TAS/IDA/IMP/IEA	CC/BP/MF	beta-1 3-galactosyltransferase 6	00532/00534/01100	B3GALT6	PF01762
ENSG00000047621	1	-1.01933	1.35962	-0.335215	-0.00507984	-1.08666	2.43e-07	ENSG00000047621	57102	Q9NQ89	GO:0005737/GO:0043304	ISS	CC/BP	chromosome 12 open reading frame 4	NA	C12orf4	PF10154
ENSG00000134698	1	-0.967048	1.37811	-0.406957	-0.00410496	-0.819874	0.0195254	ENSG00000134698	192670	Q9HCK5	GO:0000932/GO:0003725/GO:0003727/GO:0005515/GO:0005634/GO:0005737/GO:0005829/GO:0006402/GO:0007130/GO:0007140/GO:0007223/GO:0008584/GO:0010501/GO:0010586/GO:0016020/GO:0016442/GO:0022604/GO:0031054/GO:0035068/GO:0035194/GO:0035196/GO:0035198/GO:0035278/GO:0035280/GO:0043066/GO:0048015/GO:0070578	IEA/IDA/IPI/TAS/IMP	CC/MF/BP	argonaute 4 RISC catalytic component	NA	AGO4	PF02170/PF02171/PF08699/PF16486/PF16487/PF16488
ENSG00000108590	1	-0.387545	1.49535	-0.562174	-0.545627	-0.743505	0.00371624	ENSG00000108590	51003	Q9Y3C7	GO:0000151/GO:0001104/GO:0003713/GO:0005654/GO:0006357/GO:0006367/GO:0016567/GO:0016592/GO:0048147/GO:0060173/GO:0061630/GO:0070847	IEA/IBA/TAS	CC/MF/BP	mediator complex subunit 31	NA	MED31	PF05669
ENSG00000142748	1	-0.298674	1.48545	-0.59339	-0.59339	-2.248	0.0336889	ENSG00000142748	8547	O75636/Q6UXM4	GO:0001867/GO:0003823/GO:0004252/GO:0005515/GO:0005576/GO:0005581/GO:0006508/GO:0006956/GO:0030246/GO:0043654/GO:0046597/GO:0046872/GO:0051607/GO:0072562/GO:1902679	IDA/TAS/IPI/NAS/IEA/IMP	BP/MF/CC	ficolin 3	NA	FCN3	PF00147
ENSG00000127083	1	-0.318292	1.48811	-0.584907	-0.584907	-2.56759	0.0139501	ENSG00000127083	4958	Q99983	GO:0005576/GO:0005578/GO:0005615/GO:0005796/GO:0007155/GO:0018146/GO:0030500/GO:0042340/GO:0043202/GO:0070062	TAS/IBA/IEA/IDA	CC/BP	osteomodulin	NA	OMD	PF13855
ENSG00000233942	1	-0.312648	1.48737	-0.587361	-0.587361	-2.14961	0.0423259	NA	NA	NA	NA	NA	NA	NA	NA	NA	NA
ENSG00000259408	1	-0.308895	1.48687	-0.588986	-0.588986	-2.12307	0.0448746	ENSG00000259408	101929988	NA	NA	NA	NA	uncharacterized LOC101929988	NA	LOC101929988	NA
ENSG00000136100	1	-0.311022	1.48677	-0.616223	-0.55952	-1.2729	0.00165764	ENSG00000136100	51028	Q86VN1	GO:0000814/GO:0005515/GO:0005634/GO:0005764/GO:0005768/GO:0005829/GO:0006351/GO:0006355/GO:0006914/GO:0008022/GO:0016197/GO:0031902/GO:0032266/GO:0036258/GO:0043130/GO:0043328/GO:0070062	TAS/IPI/IEA/IDA/IMP/IBA	CC/MF/BP	vacuolar protein sorting 36 homolog	4144	VPS36	PF04157/PF11605
ENSG00000139842	1	-0.303788	1.48531	-0.633064	-0.548456	-0.472705	0.00549586	ENSG00000139842	8451	Q13619/B2RBV7/A0A0A0MR50	GO:0000082/GO:0000715/GO:0000717/GO:0001701/GO:0005515/GO:0005654/GO:0006283/GO:0006293/GO:0006294/GO:0006295/GO:0006296/GO:0006974/GO:0007050/GO:0008284/GO:0008285/GO:0016032/GO:0030097/GO:0030853/GO:0031464/GO:0031625/GO:0033683/GO:0035019/GO:0042769/GO:0042787/GO:0043161/GO:0051246/GO:0061630/GO:0070911/GO:0080008/GO:0097193/GO:1900087/GO:2000001/GO:2000819	TAS/IEA/IPI/IBA/IDA	BP/MF/CC	cullin 4A	03420/04120	CUL4A	PF00888/PF10557
ENSG00000165801	1	-0.33301	1.48659	-0.659799	-0.493781	-1.15064	1.91e-07	ENSG00000165801	55701	Q8TER5	GO:0005089/GO:0005737/GO:0035023/GO:0043547	IEA	MF/CC/BP	Rho guanine nucleotide exchange factor 40	NA	ARHGEF40	PF00621
ENSG00000146006	1	-0.289439	1.48181	-0.665468	-0.5269	-2.86134	0.000667542	ENSG00000146006	26045	O43300	GO:0002091/GO:0016021/GO:0030054/GO:0042043/GO:0045211/GO:0050808/GO:0051965/GO:0060076/GO:0060291	IEA	BP/CC/MF	leucine rich repeat transmembrane neuronal 2	NA	LRRTM2	PF13855
ENSG00000254802	1	-0.22251	1.46697	-0.732087	-0.512375	-1.50983	2.84e-05	NA	NA	NA	NA	NA	NA	NA	NA	NA	NA
ENSG00000159199	1	-0.276817	1.4762	-0.711365	-0.488019	-0.632996	3.5e-05	ENSG00000159199	516	P05496/Q6FIH7	GO:0000276/GO:0005215/GO:0005739/GO:0005743/GO:0005753/GO:0006754/GO:0008289/GO:0015986/GO:0015991/GO:0016021/GO:0042776/GO:0046933	IBA/NAS/IDA/TAS/ISS/IEA	CC/MF/BP	ATP synthase H+ transporting mitochondrial Fo complex subunit C1 (subunit 9)	00190/01100/05010/05012/05016	ATP5G1	PF00137
ENSG00000161960	1	-0.112593	1.44386	-0.756388	-0.574875	-0.637315	1.99e-07	ENSG00000161960	1973	P60842	GO:0000289/GO:0000339/GO:0003725/GO:0003729/GO:0003743/GO:0004004/GO:0004386/GO:0005515/GO:0005524/GO:0005737/GO:0005829/GO:0006413/GO:0006446/GO:0008135/GO:0010468/GO:0010501/GO:0016020/GO:0016032/GO:0016281/GO:0031012/GO:0044822/GO:0070062	TAS/IDA/IEA/IBA/IPI	BP/MF/CC	eukaryotic translation initiation factor 4A1	3013	EIF4A1	PF00270/PF00271
ENSG00000125445	1	-0.134367	1.44914	-0.751267	-0.563505	-0.312458	0.0412701	ENSG00000125445	51081	A0A024R8L0/Q9Y2R9	GO:0000028/GO:0003729/GO:0003735/GO:0005743/GO:0005763/GO:0006412/GO:0019843/GO:0032543/GO:0044822/GO:0070125/GO:0070126	IBA/ISS/TAS/IDA	BP/MF/CC	mitochondrial ribosomal protein S7	NA	MRPS7	PF00177
ENSG00000082458	1	-0.183152	1.46412	-0.675022	-0.605942	-0.704139	0.00150019	ENSG00000082458	1741	Q92796/Q59FY1	GO:0001736/GO:0004385/GO:0005515/GO:0005615/GO:0005737/GO:0005886/GO:0005923/GO:0007268/GO:0007399/GO:0008022/GO:0008285/GO:0008328/GO:0010923/GO:0014069/GO:0015276/GO:0016323/GO:0019900/GO:0019902/GO:0019903/GO:0030165/GO:0030426/GO:0031625/GO:0032281/GO:0034220/GO:0035255/GO:0043025/GO:0043113/GO:0043198/GO:0045197/GO:0045211/GO:0046037/GO:0046710/GO:0097120	IEA/IBA/IPI/IDA/TAS/NAS	BP/MF/CC	discs large MAGUK scaffold protein 3	NA	DLG3	PF00018/PF00595/PF00625/PF10600
ENSG00000185787	1	-0.223622	1.472	-0.668807	-0.579572	-0.427734	0.0108117	ENSG00000185787	10933	Q9UBU8	GO:0000724/GO:0003682/GO:0005515/GO:0005654/GO:0006338/GO:0006342/GO:0006351/GO:0008283/GO:0016575/GO:0016580/GO:0035267/GO:0040008/GO:0043967/GO:0043968/GO:0047485	IDA/IEA/IPI/TAS/IBA	BP/MF/CC	mortality factor 4 like 1	NA	MORF4L1	PF05712/PF11717
ENSG00000255302	1	-0.127221	1.4506	-0.617512	-0.705868	-0.506333	0.000564871	ENSG00000255302	23741	Q9Y6B2	GO:0000122/GO:0003714/GO:0005515/GO:0005634/GO:0005654/GO:0005737/GO:0006351/GO:0007049/GO:0016235/GO:0030154/GO:0035034/GO:0035035/GO:0035065/GO:0045595/GO:0045892	IDA/ISS/IPI/IEA	BP/MF/CC	EP300 interacting inhibitor of differentiation 1	NA	EID1	NA
ENSG00000204241	1	-0.0992857	1.44306	-0.622513	-0.721256	-1.89975	0.0448319	ENSG00000204241	100128239	NA	NA	NA	NA	uncharacterized LOC100128239	NA	LOC100128239	NA
ENSG00000258711	1	-0.263877	1.47816	-0.543275	-0.671011	-1.91764	0.00759931	NA	NA	NA	NA	NA	NA	NA	NA	NA	NA
ENSG00000105568	1	-0.209671	1.47	-0.6086	-0.651727	-0.487797	0.0152115	ENSG00000105568	5518	A8K7B7/P30153	GO:0000086/GO:0000159/GO:0000184/GO:0000188/GO:0000775/GO:0003823/GO:0004722/GO:0005515/GO:0005634/GO:0005739/GO:0005829/GO:0006275/GO:0006355/GO:0006461/GO:0006470/GO:0006672/GO:0006915/GO:0007059/GO:0007084/GO:0007143/GO:0008380/GO:0008601/GO:0010033/GO:0015630/GO:0016020/GO:0019932/GO:0030111/GO:0030155/GO:0030308/GO:0034047/GO:0040008/GO:0042518/GO:0045595/GO:0046982/GO:0051232/GO:0051306/GO:…	TAS/IDA/NAS/IPI/IEA	BP/CC/MF	protein phosphatase 2 scaffold subunit Aalpha	03015/04114/04310/04350/04530/04730/05142/05160	PPP2R1A	PF02985
ENSG00000154914	1	-0.600205	1.49613	-0.44597	-0.449954	-2.80332	0.00210395	ENSG00000154914	124739	Q70EL4	GO:0005654/GO:0006511/GO:0016579/GO:0019785/GO:0019985/GO:0036459	TAS/IEA	CC/BP/MF	ubiquitin specific peptidase 43	NA	USP43	PF00443
ENSG00000175161	1	-0.628771	1.49337	-0.413464	-0.451139	-2.87478	6.09e-09	ENSG00000175161	253559	Q8N3J6/G3XHN4	GO:0004872/GO:0005102/GO:0005886/GO:0005887/GO:0005913/GO:0007156/GO:0007157/GO:0008037/GO:0030424/GO:0034332/GO:0042803/GO:0045202/GO:0050839	IBA/TAS/IEA	MF/CC/BP	cell adhesion molecule 2	NA	CADM2	PF07686/PF08205
ENSG00000054965	1	-0.623844	1.49361	-0.40558	-0.464181	-0.627838	0.00429449	ENSG00000054965	23201	Q92567	GO:0005515/GO:1905053	IPI/IDA	MF/BP	family with sequence similarity 168 member A	NA	FAM168A	PF14944
ENSG00000136950	1	-0.626405	1.49193	-0.372701	-0.492819	-0.545776	0.00384093	ENSG00000136950	81873	A0A024R897/B3KPC7/Q9BPX5	GO:0003674/GO:0003779/GO:0005737/GO:0005885/GO:0005925/GO:0008150/GO:0034314/GO:0070062	ND/IEA/IDA	MF/CC/BP	actin related protein 2/3 complex subunit 5 like	04666/04810/05100/05130/05131	ARPC5L	PF04699
ENSG00000229891	1	-0.590704	1.4924	-0.357834	-0.543857	-2.13618	0.0146498	ENSG00000229891	102723775	NA	NA	NA	NA	long intergenic non-protein coding RNA 1315	NA	LINC01315	NA
ENSG00000105672	1	-0.503323	1.49801	-0.560248	-0.434444	-1.19626	0.0311321	ENSG00000105672	2116	K7ERX2/Q3KNT2/O00321	GO:0000978/GO:0000981/GO:0001077/GO:0001824/GO:0001890/GO:0005634/GO:0006357/GO:0006366/GO:0007219/GO:0016055/GO:0030154/GO:0030218/GO:0045603/GO:0045944/GO:0048514/GO:0060803/GO:2000382	IEA/IBA	MF/BP/CC	ETS variant 2	NA	ETV2	PF00178
ENSG00000126391	1	-0.470983	1.49935	-0.488102	-0.540264	-1.04508	0.0146917	ENSG00000126391	83786	Q9BZ67	GO:0005515/GO:0005856	IPI/IEA	MF/CC	FERM domain containing 8	NA	FRMD8	PF00373
ENSG00000001497	1	-0.479608	1.49957	-0.533574	-0.486386	-0.639611	0.0175308	ENSG00000001497	81887	Q9Y4W2	GO:0000460/GO:0000470/GO:0000478/GO:0005654/GO:0005730/GO:0005737/GO:0005815/GO:0006325/GO:0006364/GO:0016020/GO:0030687/GO:0044822/GO:0071339	IBA/IDA/TAS/IEA	BP/CC/MF	LAS1 like ribosome biogenesis factor	NA	LAS1L	PF04031
ENSG00000101146	1	-0.513813	1.49992	-0.48858	-0.497525	-0.639542	2.67e-05	ENSG00000101146	8480	P78406	GO:0000972/GO:0003723/GO:0005634/GO:0005635/GO:0005643/GO:0005730/GO:0005737/GO:0006406/GO:0006409/GO:0006606/GO:0007077/GO:0008017/GO:0010827/GO:0016032/GO:0016925/GO:0019083/GO:0031047/GO:0043130/GO:0071407/GO:0075733/GO:1900034	IBA/IDA/TAS/IEA/ISS	BP/MF/CC	ribonucleic acid export 1	3013	RAE1	PF00400
ENSG00000234693	1	-0.5	1.5	-0.5	-0.5	-2.33703	0.0211711	ENSG00000234693	100506175	NA	NA	NA	NA	uncharacterized LOC100506175	NA	LOC100506175	NA
ENSG00000260440	1	-0.5	1.5	-0.5	-0.5	-3.62353	0.000276634	NA	NA	NA	NA	NA	NA	NA	NA	NA	NA
ENSG00000230131	1	-0.5	1.5	-0.5	-0.5	-2.48748	0.0146826	NA	NA	NA	NA	NA	NA	NA	NA	NA	NA
ENSG00000130222	1	-0.516041	1.49814	-0.43182	-0.550279	-3.81752	1.04e-41	ENSG00000130222	10912	O95257	GO:0000185/GO:0005515/GO:0005634/GO:0005737/GO:0006915/GO:0006950/GO:0007275/GO:0030154/GO:0043065/GO:0046330/GO:0051726/GO:1900745	IDA/IPI/IEA	BP/MF/CC	growth arrest and DNA damage inducible gamma	04010/04110/04115	GADD45G	PF01248
ENSG00000031081	1	-0.541535	1.49933	-0.48445	-0.473346	-1.09576	0.00308661	ENSG00000031081	57514	Q2M1Z3	GO:0005096/GO:0005829/GO:0005925/GO:0007264/GO:0017124/GO:0030027/GO:0043547/GO:0051056	IBA/TAS/IEA	MF/CC/BP	Rho GTPase activating protein 31	NA	ARHGAP31	PF00620
ENSG00000155660	1	-0.53533	1.4995	-0.47498	-0.489192	-0.779881	5.83e-08	ENSG00000155660	9601	A0A090N8Y2/P13667	GO:0003756/GO:0005515/GO:0005788/GO:0006457/GO:0009306/GO:0009986/GO:0034976/GO:0042470/GO:0044822/GO:0045454/GO:0061077	IBA/ISS/IPI/IEA/TAS/IDA	MF/CC/BP	protein disulfide isomerase family A member 4	04141/05110	PDIA4	PF00085
ENSG00000166159	1	-0.5353	1.49944	-0.468826	-0.495314	-2.38297	0.0213652	ENSG00000166159	654429	Q8N967	GO:0007409/GO:0016021/GO:0051965	IBA/IEA	BP/CC	leucine rich repeats and transmembrane domains 2	NA	LRTM2	PF01462/PF13855
ENSG00000143093	1	-0.532997	1.49946	-0.467122	-0.499339	-0.70084	0.0250909	ENSG00000143093	85369	Q5VSL9	GO:0003674/GO:0005634/GO:0005737/GO:0022604/GO:0030866/GO:0070062	ND/IDA/IMP	MF/CC/BP	striatin interacting protein 1	NA	STRIP1	PF07923/PF11882
ENSG00000272163	1	-0.603937	1.48173	-0.603937	-0.273855	-3.91549	5.85e-05	NA	NA	NA	NA	NA	NA	NA	NA	NA	NA
ENSG00000141543	1	-0.607434	1.47931	-0.612813	-0.259066	-0.73451	0.00117881	ENSG00000141543	9775	A0A024R8W0/P38919	GO:0000184/GO:0000289/GO:0000398/GO:0003729/GO:0004004/GO:0005515/GO:0005524/GO:0005654/GO:0005737/GO:0005829/GO:0006364/GO:0006369/GO:0006405/GO:0006406/GO:0008143/GO:0008306/GO:0008380/GO:0010501/GO:0014070/GO:0016020/GO:0016259/GO:0016607/GO:0017148/GO:0030425/GO:0031124/GO:0035145/GO:0035368/GO:0035613/GO:0035640/GO:0043021/GO:0043025/GO:0044822/GO:0045727/GO:0048701/GO:0071013/GO:0072715/GO:…	IMP/TAS/IC/IDA/IPI/IEA/IBA	BP/MF/CC	eukaryotic translation initiation factor 4A3	03013/03015/03040	EIF4A3	PF00270/PF00271
ENSG00000197093	1	-0.578672	1.4849	-0.610552	-0.29568	-0.8212	0.00175026	ENSG00000197093	79690	Q96RP7	GO:0001733/GO:0006790/GO:0007267/GO:0009100/GO:0009247/GO:0009311/GO:0016020/GO:0016021/GO:0030166/GO:0032580/GO:0050656/GO:0050694/GO:0050698/GO:0070062	IEA/NAS/IDA	MF/BP/CC	galactose-3-O-sulfotransferase 4	NA	GAL3ST4	PF06990
ENSG00000235092	1	-0.606899	1.48496	-0.582305	-0.29576	-1.92534	0.00900134	ENSG00000235092	100506299	NA	NA	NA	NA	ID2 antisense RNA 1 (head to head)	NA	ID2-AS1	NA
ENSG00000089012	1	-0.595858	1.48462	-0.595858	-0.292909	-2.17914	0.0341062	ENSG00000089012	55423	Q9P1W8	GO:0005515/GO:0005622/GO:0005886/GO:0007155/GO:0007267/GO:0008284/GO:0008285/GO:0016020/GO:0016021/GO:0022409/GO:0035556/GO:0050870/GO:0050900	IPI/IEA/TAS/IDA	MF/CC/BP	signal regulatory protein gamma	4380	SIRPG	PF07654/PF07686
ENSG00000145920	1	-0.589933	1.48657	-0.589933	-0.306704	-6.71773	5.18e-17	ENSG00000145920	10814	Q6PUV4	GO:0005829/GO:0006904/GO:0007399/GO:0016079/GO:0017075/GO:0017157/GO:0030154/GO:0030425/GO:0031915/GO:0042629/GO:0043025/GO:0043195/GO:0043303/GO:0048306/GO:0070033/GO:0070554	IEA/TAS/ISS	CC/BP/MF	complexin 2	NA	CPLX2	PF05835
ENSG00000259539	1	-0.593219	1.48551	-0.593219	-0.299071	-3.23444	0.0013797	NA	NA	NA	NA	NA	NA	NA	NA	NA	NA
ENSG00000188738	1	-0.592449	1.48576	-0.592449	-0.300863	-2.65973	0.00987824	ENSG00000188738	401024	Q5CZC0	GO:0005739	IBA	CC	fibrous sheath interacting protein 2	NA	FSIP2	PF15783
ENSG00000135521	1	-0.542596	1.48868	-0.61775	-0.328335	-0.527954	0.00975808	ENSG00000135521	84946	Q96GA3	GO:0000056/GO:0005515/GO:0005634/GO:0005654/GO:0005737/GO:0005829/GO:0006364/GO:0030688/GO:0031902/GO:0034448/GO:0042274	IBA/IPI/IDA/TAS	BP/MF/CC	LTV1 ribosome biogenesis factor	NA	LTV1	PF04180
ENSG00000226206	1	-0.565227	1.49315	-0.565227	-0.362693	-4.52276	1.34e-06	NA	NA	NA	NA	NA	NA	NA	NA	NA	NA
ENSG00000159337	1	-0.568553	1.4924	-0.568553	-0.355295	-3.18858	0.00164578	ENSG00000159337	283748	Q86XP0	GO:0004622/GO:0004623/GO:0005829/GO:0006644/GO:0006654/GO:0008970/GO:0009395/GO:0030659/GO:0036148/GO:0036149/GO:0036150/GO:0036151/GO:0036152/GO:0046872	TAS/IEA	MF/CC/BP	phospholipase A2 group IVD	4666	PLA2G4D	PF00168/PF01735
ENSG00000105939	1	-0.654576	1.48903	-0.472805	-0.361645	-0.90236	3.11e-10	ENSG00000105939	56829	Q7Z2W4/C9J6P4	GO:0003950/GO:0005515/GO:0005634/GO:0005737/GO:0005764/GO:0005770/GO:0005794/GO:0005913/GO:0009615/GO:0032481/GO:0039507/GO:0044822/GO:0045071/GO:0045087/GO:0046872/GO:0051607/GO:0061014/GO:0071360/GO:0098609/GO:0098641	IEA/IPI/IDA	MF/CC/BP	zinc finger CCCH-type containing antiviral 1	NA	ZC3HAV1	PF00644/PF02825
ENSG00000102316	1	-0.660971	1.48973	-0.428635	-0.400123	-0.755573	2.8e-07	ENSG00000102316	10916	A0A024R9Y7/Q9UNF1	GO:0005515/GO:0007565/GO:0016020/GO:0070294	IPI/IMP/IDA	MF/BP/CC	MAGE family member D2	NA	MAGED2	PF01454
ENSG00000162664	1	-0.682509	1.48644	-0.429582	-0.37435	-0.631193	9.83e-05	ENSG00000162664	284695	A0A0A0MRN4/Q5BKZ1	GO:0000993/GO:0003677/GO:0005515/GO:0005654/GO:0005681/GO:0006351/GO:0006397/GO:0008380/GO:0016363/GO:0032784/GO:0043231/GO:0043484/GO:0044609/GO:0044822/GO:0046872	IDA/IEA/IPI/IBA/IMP	MF/CC/BP	zinc finger protein 326	NA	ZNF326	PF04988
ENSG00000275764	1	-0.721482	1.47265	-0.495274	-0.25589	-0.757764	0.0199404	NA	NA	NA	NA	NA	NA	NA	NA	NA	NA
ENSG00000231213	1	-0.625491	1.48822	-0.535807	-0.326921	-6.08837	1.34e-13	ENSG00000231213	389158	A0PG75	GO:0005886/GO:0017121/GO:0017128	IBA/IEA	CC/BP/MF	phospholipid scramblase family member 5	NA	PLSCR5	PF03803
ENSG00000126945	1	-0.635147	1.48796	-0.523647	-0.329167	-0.58383	4.43e-05	ENSG00000126945	3188	P55795	GO:0000166/GO:0000398/GO:0003723/GO:0005515/GO:0005634/GO:0005654/GO:0005737/GO:0010467/GO:0016020/GO:0030529/GO:0044822	IEA/TAS/IPI/IDA	MF/BP/CC	heterogeneous nuclear ribonucleoprotein H2 (H')	NA	HNRNPH2	PF00076/PF08080
ENSG00000171094	1	-0.668487	1.4854	-0.489207	-0.327705	-2.38503	1.39e-11	ENSG00000171094	238	B6D4Y2/Q9UM73	GO:0000187/GO:0004704/GO:0004713/GO:0004714/GO:0005515/GO:0005524/GO:0005622/GO:0005887/GO:0007165/GO:0007169/GO:0008283/GO:0016310/GO:0018108/GO:0038061/GO:0042981/GO:0043234/GO:0046777/GO:0048666/GO:0051092/GO:0070062	TAS/IDA/IPI/IEA	BP/MF/CC	anaplastic lymphoma receptor tyrosine kinase	NA	ALK	PF00629/PF07714
ENSG00000165804	1	-0.689688	1.48145	-0.485846	-0.305917	-0.872231	6.58e-07	ENSG00000165804	51222	Q9P2Y4	GO:0000122/GO:0000978/GO:0001078/GO:0001505/GO:0003677/GO:0003700/GO:0004969/GO:0005515/GO:0005634/GO:0006351/GO:0006355/GO:0007165/GO:0007186/GO:0007275/GO:0016021/GO:0045892/GO:0046872	IDA/IEA/IPI/IMP/IBA	BP/MF/CC	zinc finger protein 219	NA	ZNF219	NA
ENSG00000104731	1	-0.47681	1.41197	-0.880941	-0.0542183	-0.791792	0.00785741	ENSG00000104731	54758/105371397	Q8TBB5/Q86VH3	NA	NA	NA	kelch domain containing 4/uncharacterized LOC105371397	NA	KLHDC4/LOC105371397	PF07646/NA
ENSG00000086696	1	-0.477712	1.44718	-0.806845	-0.162628	-2.98206	0.00161734	ENSG00000086696	3294	P37059	GO:0001701/GO:0001890/GO:0004303/GO:0005789/GO:0006694/GO:0016021/GO:0032526/GO:0047006/GO:0047035/GO:0055114	IEA/IDA/TAS	BP/MF/CC	hydroxysteroid 17-beta dehydrogenase 2	00140/01100	HSD17B2	PF00106
ENSG00000129151	1	-0.506381	1.43713	-0.815446	-0.1153	-2.32883	0.0174541	ENSG00000129151	8424	O75936	GO:0005506/GO:0005739/GO:0005829/GO:0008270/GO:0008336/GO:0045329/GO:0055114/GO:0070062	IEA/TAS/IDA/ISS	MF/CC/BP	gamma-butyrobetaine hydroxylase 1	310	BBOX1	PF02668/PF06155
ENSG00000080608	1	-0.47822	1.42644	-0.852937	-0.0952817	-0.803896	0.000220275	ENSG00000080608	9933	Q15397	GO:0003677/GO:0003729/GO:0005515/GO:0005654/GO:0005694/GO:0005730/GO:0005783/GO:0006417/GO:0010835/GO:0044822	IEA/IBA/IPI/IDA/IMP	MF/CC/BP	pumilio RNA binding family member 3	NA	PUM3	PF08144
ENSG00000159216	1	-0.464483	1.43624	-0.838943	-0.132817	-0.841658	0.00102702	ENSG00000159216	861/100506403	Q01196/NA	GO:0000975/GO:0000977/GO:0001047/GO:0001228/GO:0001503/GO:0002062/GO:0005515/GO:0005524/GO:0005634/GO:0005654/GO:0005737/GO:0006366/GO:0030097/GO:0030854/GO:0032743/GO:0043231/GO:0045766/GO:0045893/GO:0045944/GO:0048935/GO:0071425/NA	IDA/IMP/IBA/IPI/IEA/ISS/TAS/NA	MF/BP/CC/NA	runt related transcription factor 1/uncharacterized LOC100506403	05200/05220/05221/NA	RUNX1/LOC100506403	PF00853/PF08504/NA
ENSG00000107611	1	-0.490347	1.46192	-0.759983	-0.211593	-3.19361	2.05e-11	ENSG00000107611	8029	O60494	GO:0001894/GO:0004872/GO:0005215/GO:0005509/GO:0005515/GO:0005765/GO:0005783/GO:0005794/GO:0005829/GO:0005886/GO:0005905/GO:0006898/GO:0008203/GO:0009235/GO:0010008/GO:0015031/GO:0015889/GO:0016020/GO:0016324/GO:0030139/GO:0031232/GO:0031419/GO:0031526/GO:0042157/GO:0042359/GO:0042803/GO:0042953/GO:0043202/GO:0070062	NAS/IEA/TAS/IPI/IDA	BP/MF/CC	cubilin	4977	CUBN	PF00008/PF00431/PF07645/PF12947
ENSG00000267140	1	-0.448153	1.4601	-0.784588	-0.227358	-2.31128	0.0278512	NA	NA	NA	NA	NA	NA	NA	NA	NA	NA
ENSG00000164743	1	-0.595318	1.44343	-0.742228	-0.105882	-4.44898	9.95e-10	ENSG00000164743	157773	Q96LL4	GO:0005515	IPI	MF	chromosome 8 open reading frame 48	NA	C8orf48	PF15379
ENSG00000240801	1	-0.602415	1.44826	-0.724522	-0.12132	-2.18108	0.000790902	NA	NA	NA	NA	NA	NA	NA	NA	NA	NA
ENSG00000156049	1	-0.553621	1.44588	-0.766186	-0.126073	-3.29309	4.88e-12	ENSG00000156049	9630	O95837	GO:0001664/GO:0003924/GO:0004871/GO:0005525/GO:0005834/GO:0005886/GO:0007165/GO:0030168/GO:0031683/GO:0046872/GO:0060158/GO:0070062	IEA/TAS/IBA/IDA	MF/CC/BP	G protein subunit alpha 14	04020/05142/05146	GNA14	PF00503
ENSG00000226197	1	-0.527208	1.44979	-0.773204	-0.149378	-3.41107	0.00020293	NA	NA	NA	NA	NA	NA	NA	NA	NA	NA
ENSG00000164828	1	-0.521394	1.45292	-0.768507	-0.163017	-0.508839	0.033064	ENSG00000164828	23353	O94901	GO:0001503/GO:0002080/GO:0005515/GO:0005521/GO:0005635/GO:0005639/GO:0006998/GO:0007129/GO:0009612/GO:0031965/GO:0034993/GO:0043231/GO:0090286/GO:0090292	IEA/IPI/IDA/IGI	BP/CC/MF	Sad1 and UNC84 domain containing 1	NA	SUN1	PF07738/PF09387
ENSG00000236264	1	-0.38373	1.45748	-0.812595	-0.261153	-1.89177	0.0212702	NA	NA	NA	NA	NA	NA	NA	NA	NA	NA
ENSG00000120156	1	-0.368502	1.44796	-0.843864	-0.235596	-4.08529	1.97e-20	ENSG00000120156	7010	Q02763/Q59HG2	GO:0000165/GO:0001525/GO:0001666/GO:0001725/GO:0001934/GO:0001935/GO:0001938/GO:0001958/GO:0002040/GO:0004672/GO:0004713/GO:0004714/GO:0004872/GO:0005088/GO:0005515/GO:0005524/GO:0005576/GO:0005737/GO:0005884/GO:0005886/GO:0005887/GO:0005902/GO:0005911/GO:0005925/GO:0007165/GO:0007169/GO:0007267/GO:0007507/GO:0009925/GO:0009986/GO:0010595/GO:0014068/GO:0016323/GO:0016324/GO:0016525/GO:0018108/GO:…	TAS/ISS/IEA/IDA/IMP/IPI	BP/CC/MF	TEK receptor tyrosine kinase	5323	TEK	PF00041/PF07714/PF10430
ENSG00000152234	1	-0.36742	1.44809	-0.843733	-0.23694	-0.677351	0.000912304	ENSG00000152234	498	P25705/V9HW26	GO:0001937/GO:0005515/GO:0005524/GO:0005739/GO:0005743/GO:0005753/GO:0005759/GO:0005886/GO:0006629/GO:0006754/GO:0008180/GO:0009790/GO:0015991/GO:0016020/GO:0016887/GO:0022857/GO:0031012/GO:0042288/GO:0042776/GO:0043209/GO:0044822/GO:0045261/GO:0046933/GO:0046961/GO:0070062	IMP/IPI/ISS/IDA/NAS/TAS/IC/IEA	BP/MF/CC	ATP synthase H+ transporting mitochondrial F1 complex alpha subunit 1 cardiac muscle	00190/01100/05010/05012/05016	ATP5A1	PF00006/PF00306/PF02874
ENSG00000100034	1	-0.279437	1.43757	-0.882948	-0.27518	-1.01234	1.58e-07	ENSG00000100034	9647	P49593/B5MCT7	GO:0004722/GO:0005515/GO:0005829/GO:0006469/GO:0010628/GO:0010634/GO:0010811/GO:0016576/GO:0016791/GO:0033137/GO:0033192/GO:0035690/GO:0035970/GO:0043234/GO:0043280/GO:0044387/GO:0045892/GO:0045927/GO:0046872/GO:0048471/GO:0050921/GO:0051496/GO:0051894/GO:0097193	IDA/IMP/IPI/IEA	MF/CC/BP	protein phosphatase Mg2+/Mn2+ dependent 1F	NA	PPM1F	PF00481
ENSG00000248964	1	-0.257019	1.43575	-0.887571	-0.291161	-2.10383	0.0310579	ENSG00000248964	101929470	NA	NA	NA	NA	uncharacterized LOC101929470	NA	LOC101929470	NA
ENSG00000102390	1	-0.296783	1.45088	-0.842469	-0.311629	-0.693349	0.000638088	ENSG00000102390	51260	A6NDF3/Q9BVG4	GO:0003674/GO:0005575/GO:0008150	ND	MF/CC/BP	polysaccharide biosynthesis domain containing 1	NA	PBDC1	PF04669
ENSG00000070366	1	-0.31932	1.4572	-0.821137	-0.316747	-0.658717	2.3e-05	ENSG00000070366	23293	Q86US8	GO:0000184/GO:0000333/GO:0000723/GO:0000781/GO:0004521/GO:0005515/GO:0005634/GO:0005697/GO:0005730/GO:0005737/GO:0005829/GO:0006406/GO:0032210/GO:0035145/GO:0035303/GO:0042162/GO:0043021/GO:0043487/GO:0046872/GO:0070034/GO:0070182/GO:0090502/GO:1904354	IMP/TAS/IDA/IEA/IPI/IBA	BP/CC/MF	SMG6 nonsense mediated mRNA decay factor	3015	SMG6	PF10373/PF10374/PF13638
ENSG00000146457	1	-0.338256	1.45591	-0.824659	-0.292995	-0.355265	0.0450362	ENSG00000146457	9589	Q15007/A0A087X1R4	GO:0000381/GO:0005515/GO:0005634/GO:0005654/GO:0006397/GO:0007049/GO:0008380/GO:0010467/GO:0016607/GO:0031965/GO:0036396/GO:0080009	IMP/IPI/IDA/TAS/IEA	BP/MF/CC	Wilms tumor 1 associated protein	NA	WTAP	PF17098
ENSG00000120963	1	-0.488036	1.47867	-0.701092	-0.28954	-0.591416	0.0400071	ENSG00000120963	51123	Q9Y5V0	GO:0005634/GO:0005737/GO:0006417/GO:0045892/GO:0046872/GO:1902455	ISS/IEA	CC/BP/MF	zinc finger protein 706	NA	ZNF706	PF04419
ENSG00000254585	1	-0.456516	1.48927	-0.658432	-0.374326	-2.15452	0.00245916	ENSG00000254585	54551	Q9UJ55	GO:0004842/GO:0005515/GO:0005634/GO:0005768/GO:0005769/GO:0005829/GO:0006351/GO:0030904/GO:0034314/GO:0042147/GO:0042752/GO:0045892/GO:0048511/GO:0051127/GO:0070534	IMP/IPI/ISS/IDA/IEA	MF/CC/BP	MAGE family member L2	NA	MAGEL2	PF01454
ENSG00000167178	1	-0.480351	1.48536	-0.67271	-0.332301	-4.48169	8.35e-16	ENSG00000167178	57611	Q6UXK2	GO:0005886/GO:0009986/GO:0016021/GO:0045773	IEA/IBA/ISS	CC/BP	immunoglobulin superfamily containing leucine rich repeat 2	NA	ISLR2	PF13855
ENSG00000257591	1	-0.504504	1.48807	-0.645786	-0.337777	-0.811874	0.00077048	ENSG00000257591	90589	Q96I27	GO:0003677/GO:0005634/GO:0006351/GO:0006355/GO:0046872	IEA	MF/CC/BP	zinc finger protein 625	NA	ZNF625	PF00096/PF13912
ENSG00000114554	1	-0.393373	1.48732	-0.678847	-0.415099	-0.778133	0.00101464	ENSG00000114554	5361	Q9UIW2	GO:0002116/GO:0004872/GO:0005634/GO:0005737/GO:0005886/GO:0005887/GO:0007275/GO:0014910/GO:0017154/GO:0021785/GO:0030334/GO:0048841/GO:0060666/GO:0070062/GO:1902287/GO:1990138	TAS/IDA/IBA/IEA	CC/MF/BP	plexin A1	4360	PLXNA1	PF01403/PF01437/PF01833/PF08337
ENSG00000002746	1	-0.400688	1.48792	-0.674975	-0.412256	-2.37511	0.0242548	ENSG00000002746	23072	Q76N89	GO:0004842/GO:0005634/GO:0005737/GO:0005829/GO:0042787/GO:0061630/GO:0090090	IBA/TAS	MF/CC/BP	HECT C2 and WW domain containing E3 ubiquitin protein ligase 1	NA	HECW1	PF00168/PF00397/PF00632/PF16562
ENSG00000074266	1	-0.354628	1.47923	-0.726261	-0.398338	-0.620959	0.00120122	ENSG00000074266	8726/102465452	O75530/E9PJK2/NA	GO:0000122/GO:0001739/GO:0003682/GO:0005515/GO:0005634/GO:0005654/GO:0005730/GO:0006349/GO:0006351/GO:0016571/GO:0021510/GO:0035098/GO:0042054/GO:0045120/GO:0045814/GO:0045892/GO:0061087/NA	IEA/IPI/IDA/NAS/TAS/NA	BP/CC/MF/NA	embryonic ectoderm development/microRNA 6755	NA	EED/MIR6755	PF00400/NA
ENSG00000178235	1	-0.379194	1.48222	-0.711044	-0.391983	-2.44774	0.0187177	ENSG00000178235	114798	Q96PX8	GO:0007409/GO:0016021/GO:0030534/GO:0035264/GO:0042592/GO:0051965	IBA/IEA	BP/CC	SLIT and NTRK like family member 1	NA	SLITRK1	PF13855
ENSG00000130021	1	-0.386257	1.48481	-0.695469	-0.403081	-0.705484	0.0493807	ENSG00000130021	8226	Q08623	GO:0000287/GO:0003674/GO:0005737/GO:0005829/GO:0008150/GO:0009117/GO:0016311/GO:0016787/GO:0016791/GO:0043097/GO:0070062/GO:1990738	IBA/ND/TAS/IEA/IDA	MF/CC/BP	pseudouridine 5'-phosphatase	NA	PUDP	PF13419
ENSG00000132640	1	-0.410622	1.46844	-0.769322	-0.288492	-1.07898	0.000866753	ENSG00000132640	22903	B4DRI6/Q9Y2F9/B4DK27	GO:0005634/GO:0005829/GO:0019005/GO:0021987/GO:0030162/GO:0031625/GO:0042787/GO:0043161/GO:0048813	ISS/IBA	CC/BP/MF	BTB domain containing 3	NA	BTBD3	PF00651/PF07707/PF08005
ENSG00000239264	1	-0.363458	1.47403	-0.753336	-0.357236	-0.756026	0.000265157	ENSG00000239264	81567	A0A024QZV0/Q6EHZ3/Q8NBS9	GO:0003756/GO:0005783/GO:0005788/GO:0006457/GO:0034976/GO:0043066/GO:0043202/GO:0043277/GO:0045454/GO:0070062	IBA/TAS/IEA/IDA	MF/CC/BP	thioredoxin domain containing 5	4141	TXNDC5	PF00085
ENSG00000125995	1	-0.365209	1.47083	-0.767367	-0.338258	-0.668008	0.00233885	ENSG00000125995	140823	P60602	GO:0001302/GO:0003674/GO:0005739/GO:0005743/GO:0008284/GO:0016021/GO:0034614/GO:0042742/GO:2000379	IMP/ND/IDA/IEA	BP/MF/CC	reactive oxygen species modulator 1	NA	ROMO1	PF10247
ENSG00000104313	1	-0.367329	1.47271	-0.759154	-0.346229	-0.930918	0.0235062	ENSG00000104313	2138	A0A024R813/B3KXR1/Q99502/A6NCB9/Q0P517/F8WB53	GO:0000132/GO:0001656/GO:0001658/GO:0003151/GO:0003723/GO:0004725/GO:0005515/GO:0005634/GO:0005654/GO:0005737/GO:0006302/GO:0006351/GO:0007389/GO:0007501/GO:0007605/GO:0009653/GO:0010212/GO:0014706/GO:0016576/GO:0016925/GO:0030154/GO:0032993/GO:0034613/GO:0035088/GO:0035335/GO:0035909/GO:0042473/GO:0042474/GO:0043234/GO:0045664/GO:0045739/GO:0045747/GO:0045944/GO:0046872/GO:0048665/GO:0048704/GO:…	IEA/IDA/IPI/TAS/IMP/ISS/IBA	BP/MF/CC	EYA transcriptional coactivator and phosphatase 1	NA	EYA1	NA
ENSG00000176624	1	-0.465297	1.36987	-0.951205	0.0466358	-0.738704	8e-05	ENSG00000176624	51320	Q5U5Q3	GO:0003415/GO:0005634/GO:0005737/GO:0008270/GO:0016874/GO:0044822/GO:0045598/GO:0097009	IEA/IDA	BP/CC/MF	mex-3 RNA binding family member C	NA	MEX3C	PF00013
ENSG00000187546	1	-0.471948	1.38266	-0.930133	0.0194237	-3.98191	9.27e-15	ENSG00000187546	392636	Q6ZNB7/X5D773	GO:0005506/GO:0005783/GO:0005789/GO:0006633/GO:0006643/GO:0016021/GO:0019432/GO:0046485/GO:0050479/GO:0055114	IMP/IDA/TAS/IEA	MF/CC/BP	alkylglycerol monooxygenase	NA	AGMO	PF04116
ENSG00000123500	1	-0.476202	1.37622	-0.936953	0.0369331	-3.805	1.14e-06	ENSG00000123500	1300	Q03692	GO:0001501/GO:0001958/GO:0005515/GO:0005576/GO:0005578/GO:0005581/GO:0005788/GO:0005938/GO:0030198/GO:0030574/GO:0046872/GO:0051216	TAS/IEA/IPI	BP/MF/CC	collagen type X alpha 1 chain	NA	COL10A1	PF00386/PF01391
ENSG00000160193	1	-0.412976	1.38174	-0.959246	-0.0095187	-1.11076	0.000742922	ENSG00000160193	10785	P57081	GO:0005515/GO:0005634/GO:0005654/GO:0005737/GO:0005829/GO:0006400/GO:0008176/GO:0030488/GO:0036265/GO:0043527	IPI/IDA/IBA/IEA	MF/CC/BP	WD repeat domain 4	NA	WDR4	PF00400
ENSG00000134049	1	-0.439349	1.38352	-0.944908	0.000738579	-0.826175	0.000137254	ENSG00000134049	51124	Q9Y5U9	GO:0005783/GO:0005789/GO:0005794/GO:0006888/GO:0016020/GO:0030134/GO:0030173/GO:2000269	IDA/IBA/IMP	CC/BP	immediate early response 3 interacting protein 1	NA	IER3IP1	PF08571
ENSG00000182132	1	-0.444995	1.38873	-0.934517	-0.00921889	-2.84517	0.000272449	ENSG00000182132	30820	Q9NZI2/A0A0C4DFQ7	GO:0005244/GO:0005267/GO:0005509/GO:0005737/GO:0005886/GO:0008076/GO:0015459/GO:0030425/GO:0031234/GO:0061337/GO:0071805/GO:1901379	IEA/IDA/TAS	MF/CC/BP	potassium voltage-gated channel interacting protein 1	NA	KCNIP1	PF13499/PF13833
ENSG00000187498	1	-0.335839	1.31462	-1.07248	0.0936953	-1.68627	4.47e-08	ENSG00000187498	1282	A5PKV2/F5H5K0/P02462	GO:0001569/GO:0005201/GO:0005576/GO:0005587/GO:0005604/GO:0005788/GO:0007420/GO:0007528/GO:0030023/GO:0030198/GO:0030574/GO:0030855/GO:0031012/GO:0048407/GO:0048514/GO:0061304/GO:0061333/GO:0071230/GO:0071711	IMP/NAS/TAS/IC/IEA/IDA/ISS	BP/MF/CC	collagen type IV alpha 1 chain	04510/04512/04974/05146/05200/05222	COL4A1	PF01391/PF01413
ENSG00000161981	1	-0.360083	1.3208	-1.0567	0.0959887	-0.66381	0.0340502	ENSG00000161981	79622	Q9BV90	GO:0000398/GO:0005515/GO:0005634/GO:0005654/GO:0005689/GO:0005737/GO:0008380/GO:0045171	TAS/IPI/IDA/IC	BP/MF/CC	small nuclear ribonucleoprotein U11/U12 subunit 25	NA	SNRNP25	NA
ENSG00000255856	1	-0.377543	1.33639	-1.03252	0.0736712	-1.41522	0.0265978	NA	NA	NA	NA	NA	NA	NA	NA	NA	NA
ENSG00000230606	1	-0.383626	1.35554	-1.00704	0.0351255	-1.23024	0.0458241	NA	NA	NA	NA	NA	NA	NA	NA	NA	NA
ENSG00000168175	1	-0.417521	1.30643	-1.04605	0.157145	-0.579911	0.000191972	ENSG00000168175	93487	Q8NDC0	GO:0005515	IPI	MF	mitogen-activated protein kinase 1 interacting protein 1 like	NA	MAPK1IP1L	PF15822
ENSG00000131778	1	-0.422788	1.3214	-1.02871	0.1301	-0.847283	2.18e-05	ENSG00000131778	9557	A0A0A0MSH9/B4DPN5/Q86WJ1/Q9H678/A0A0A0MRH8	GO:0000166/GO:0000717/GO:0003676/GO:0004003/GO:0005515/GO:0005524/GO:0005634/GO:0005654/GO:0005737/GO:0005886/GO:0006281/GO:0006293/GO:0006294/GO:0006295/GO:0006296/GO:0006338/GO:0006974/GO:0016887/GO:0033683/GO:0070911	IDA/TAS/IEA/IPI/IMP	MF/BP/CC	chromodomain helicase DNA binding protein 1 like	NA	CHD1L	NA/PF00176/PF00271
ENSG00000112414	1	-0.441735	1.32168	-1.01914	0.139197	-1.97664	0.00694981	ENSG00000112414	57211	Q86SQ4	GO:0004930/GO:0005518/GO:0005622/GO:0005886/GO:0007166/GO:0007186/GO:0016021/GO:0019933/GO:0042552/GO:0050840	ISS/IEA/IMP	MF/CC/BP	adhesion G protein-coupled receptor G6	NA	ADGRG6	PF00002/PF00354/PF00431/PF01825
ENSG00000152092	1	-0.45325	1.35506	-0.976145	0.0743396	-2.28291	0.00409289	ENSG00000152092	460	B1AJS1/A6H8Y4/O14525	GO:0001764/GO:0005575/GO:0005768/GO:0007158/GO:0007626/GO:0009897/GO:0016021/GO:0030136/GO:0043204	IEA/ND	BP/CC	astrotactin 1	NA	ASTN1	NA
ENSG00000004660	1	-0.492265	1.34166	-0.970996	0.121599	-1.94366	4.15e-08	ENSG00000004660	84254	Q8N5S9	GO:0004683/GO:0005515/GO:0005516/GO:0005524/GO:0005634/GO:0005829/GO:0006468	TAS/IPI/IEA	MF/CC/BP	calcium/calmodulin dependent protein kinase kinase 1	4920	CAMKK1	PF00069
ENSG00000189171	1	-0.475059	1.33959	-0.982766	0.118231	-2.03359	3.44e-30	ENSG00000189171	6284	Q99584	GO:0005507/GO:0005509/GO:0005515/GO:0005615/GO:0005634/GO:0005737/GO:0005829/GO:0008270/GO:0008284/GO:0008289/GO:0008360/GO:0017134/GO:0042629/GO:0042803/GO:0043123/GO:0043303/GO:0046688/GO:0048471/GO:0050663/GO:0050703/GO:0050786/GO:0051602/GO:0070062	IDA/IPI/IEA/NAS/IMP	MF/CC/BP	S100 calcium binding protein A13	NA	S100A13	PF01023
ENSG00000261431	1	-0.4792	1.34465	-0.974842	0.109391	-3.0004	1.43e-05	NA	NA	NA	NA	NA	NA	NA	NA	NA	NA
ENSG00000128709	1	-0.567208	1.37709	-0.881356	0.071474	-2.29405	0.00341606	ENSG00000128709	3235	P28356	GO:0000122/GO:0000977/GO:0001227/GO:0005634/GO:0006351/GO:0007338/GO:0007519/GO:0008344/GO:0009952/GO:0009954/GO:0030879/GO:0035115/GO:0035137/GO:0045944/GO:0048704/GO:0048935	IDA/IEA	BP/MF/CC	homeobox D9	NA	HOXD9	PF00046/PF04617
ENSG00000101463	1	-0.578627	1.38045	-0.86894	0.0671211	-5.6276	2.41e-36	ENSG00000101463	79953	Q9H7V2	GO:0005515/GO:0005887/GO:0006886/GO:0009607/GO:0014069/GO:0030054/GO:0031901/GO:0035254/GO:0042803/GO:0043197/GO:0043198/GO:0044297/GO:0045211/GO:0051965/GO:0060076/GO:0097091/GO:0098793	IPI/ISS/IEA/IDA	MF/CC/BP	synapse differentiation inducing 1	NA	SYNDIG1	PF04505
ENSG00000167371	1	-0.58411	1.37655	-0.870535	0.0780958	-1.66023	0.00536889	ENSG00000167371	112476	Q7Z6L0	GO:0005886/GO:0009607/GO:0016021/GO:0030054/GO:0045202/GO:0050884	IEA/IMP	CC/BP	proline rich transmembrane protein 2	NA	PRRT2	PF04505
ENSG00000223749	1	-0.589858	1.38636	-0.852599	0.0560963	-2.24174	0.013807	ENSG00000223749	84848/494336	NA	NA	NA	NA	MIR503 host gene/microRNA 424	NA	MIR503HG/MIR424	NA
ENSG00000104899	1	-0.567653	1.38991	-0.862713	0.0404526	-2.40938	0.0160727	ENSG00000104899	268/100423031	P03971/NA	GO:0001546/GO:0001655/GO:0001880/GO:0005102/GO:0005160/GO:0005179/GO:0005576/GO:0005615/GO:0007267/GO:0007506/GO:0007530/GO:0007548/GO:0007568/GO:0008083/GO:0010628/GO:0014070/GO:0042493/GO:0051092/GO:2000355/NA	IEA/IBA/IDA/NAS/IPI/TAS/IMP/NA	BP/MF/CC/NA	anti-Mullerian hormone/microRNA 4321	04060/04350/NA	AMH/MIR4321	PF00019/PF04709/NA
ENSG00000116212	1	-0.504766	1.38805	-0.90448	0.0211977	-0.485307	0.0366722	ENSG00000116212	115353	Q9Y546	NA	NA	NA	leucine rich repeat containing 42	NA	LRRC42	PF13516
ENSG00000113083	1	-0.530336	1.37256	-0.911083	0.0688546	-2.46567	4.87e-09	ENSG00000113083	4015	B7ZAJ4/B0AZT2/D0PNI2/P28300	GO:0004720/GO:0005507/GO:0005515/GO:0005576/GO:0005578/GO:0005581/GO:0005615/GO:0005634/GO:0006464/GO:0007507/GO:0030198/GO:0030199/GO:0030324/GO:0035904/GO:0042060/GO:0042493/GO:0048251/GO:0048545/GO:0055114	IEA/IPI/TAS	MF/CC/BP	lysyl oxidase	NA	LOX	PF01186
ENSG00000040633	1	-0.534536	1.38074	-0.89733	0.051121	-0.917115	5.55e-07	ENSG00000040633	79142	Q9BUL5	GO:0005515/GO:0005634/GO:0005737/GO:0006914/GO:0008270/GO:0031398/GO:1901097/GO:1902902	IPI/IEA/IMP	MF/CC/BP	PHD finger protein 23	NA	PHF23	PF00628
ENSG00000018699	1	-0.605811	1.39746	-0.824037	0.0323844	-1.19441	0.00107157	ENSG00000018699	55622	B4DRC7/Q6P3X3	GO:0003674/GO:0005575/GO:0008150	ND	MF/CC/BP	tetratricopeptide repeat domain 27	NA	TTC27	PF07719
ENSG00000239521	1	-0.604989	1.39109	-0.834574	0.0484753	-0.738247	0.00540381	ENSG00000239521	352954	Q8NAP1	NA	NA	NA	GATS stromal antigen 3 opposite strand	NA	GATS	PF13840
ENSG00000272711	1	-0.624186	1.39598	-0.812391	0.040596	-3.27028	1.6e-09	NA	NA	NA	NA	NA	NA	NA	NA	NA	NA
ENSG00000120697	1	-0.640977	1.39422	-0.801841	0.048603	-1.14991	4.28e-06	ENSG00000120697	29880	Q9Y673	GO:0004169/GO:0004576/GO:0004581/GO:0004582/GO:0005789/GO:0006486/GO:0006487/GO:0006506/GO:0007368/GO:0016020/GO:0016021/GO:0018279/GO:0019348/GO:0035269	IBA/TAS/IEA/IDA	MF/CC/BP	ALG5 dolichyl-phosphate beta-glucosyltransferase	00510/01100	ALG5	PF00535
ENSG00000160293	1	-0.577642	1.41286	-0.818456	-0.0167638	-0.749707	0.000521643	ENSG00000160293	7410	P52735	GO:0001525/GO:0005085/GO:0005089/GO:0005154/GO:0005515/GO:0005829/GO:0005886/GO:0007165/GO:0007264/GO:0008361/GO:0010468/GO:0016477/GO:0030032/GO:0030168/GO:0030193/GO:0035023/GO:0038095/GO:0038096/GO:0043065/GO:0043087/GO:0043547/GO:0043552/GO:0046872/GO:0048010/GO:0048013/GO:0051056	IEA/EXP/TAS/IPI/IGI/IMP	BP/MF/CC	vav guanine nucleotide exchange factor 2	04062/04510/04650/04660/04662/04664/04666/04670/04810	VAV2	PF00017/PF00130/PF00169/PF00621/PF07653/PF11971
ENSG00000087269	1	-0.57974	1.4152	-0.812765	-0.0226978	-0.430587	0.0491647	ENSG00000087269	8602	A8KA74/P78316	GO:0000447/GO:0000462/GO:0000472/GO:0000480/GO:0005634/GO:0005654/GO:0005730/GO:0005739/GO:0006364/GO:0016020/GO:0019899/GO:0030490/GO:0030515/GO:0030686/GO:0030692/GO:0032040/GO:0042274/GO:0044822	ISS/IDA/TAS/IBA/IPI	BP/CC/MF	NOP14 nucleolar protein	NA	NOP14	PF04147
ENSG00000212978	1	-0.556211	1.39745	-0.858751	0.0175099	-0.807075	0.0279052	ENSG00000212978	339803	NA	NA	NA	NA	uncharacterized LOC339803	NA	LOC339803	NA
ENSG00000136231	1	-0.565189	1.3991	-0.850186	0.0162741	-0.53038	0.0392279	ENSG00000136231	10643	O00425	GO:0000166/GO:0003723/GO:0003730/GO:0005515/GO:0005634/GO:0005737/GO:0005829/GO:0006412/GO:0009653/GO:0010467/GO:0017148/GO:0042035/GO:0044822/GO:0045182/GO:0048027/GO:0051028	IEA/TAS/IDA/IPI/ISS/IC	MF/CC/BP	insulin like growth factor 2 mRNA binding protein 3	NA	IGF2BP3	PF00013/PF00076
ENSG00000139970	1	-0.643467	1.37308	-0.830872	0.10126	-3.81498	3.89e-36	ENSG00000139970	6252	Q16799/A8K3B9	GO:0005515/GO:0030176	IPI/TAS	MF/CC	reticulon 1	NA	RTN1	PF02453
ENSG00000107937	1	-0.660893	1.37735	-0.810709	0.0942542	-0.838327	5.06e-07	ENSG00000107937	23560	D2CFK9/Q9BZE4	GO:0000079/GO:0000463/GO:0001649/GO:0003924/GO:0005515/GO:0005525/GO:0005634/GO:0005730/GO:0005737/GO:0005794/GO:0008156/GO:0008285/GO:0016020/GO:0022408/GO:0030336/GO:0031397/GO:0031965/GO:0033342/GO:0044822/GO:0048471/GO:0050821	IDA/IEA/IPI/IMP	BP/MF/CC	GTP binding protein 4	3008	GTPBP4	PF06858/PF08155
ENSG00000253948	1	-0.643392	1.38149	-0.819118	0.0810158	-1.74425	0.00621924	ENSG00000253948	105375666	NA	NA	NA	NA	uncharacterized LOC105375666	NA	LOC105375666	NA
ENSG00000262185	1	-0.682652	1.36161	-0.81357	0.134617	-1.60443	0.0238111	ENSG00000262185	102724927	NA	NA	NA	NA	uncharacterized LOC102724927	NA	LOC102724927	NA
ENSG00000196396	1	-0.654892	1.35417	-0.846045	0.146764	-0.675669	1.09e-05	ENSG00000196396	5770	B4DSN5/P18031/A8K3M3	GO:0004725/GO:0005158/GO:0005515/GO:0005769/GO:0005783/GO:0005829/GO:0005886/GO:0005913/GO:0006470/GO:0006987/GO:0007257/GO:0008270/GO:0008286/GO:0009966/GO:0009968/GO:0019899/GO:0019901/GO:0030100/GO:0030948/GO:0030968/GO:0030971/GO:0031410/GO:0031532/GO:0033157/GO:0035335/GO:0035791/GO:0036498/GO:0043407/GO:0044822/GO:0046627/GO:0046875/GO:0051721/GO:0060338/GO:0060397/GO:0061098/GO:0070373/GO:…	IDA/TAS/IEA/IPI/IMP/ISS/NAS	MF/CC/BP	protein tyrosine phosphatase non-receptor type 1	04520/04910	PTPN1	PF00102
ENSG00000243335	1	-0.665338	1.36177	-0.828003	0.131568	-1.31791	2.74e-09	ENSG00000243335	154881	Q96MP8/A0A024RDN7	GO:0005829/GO:0005886/GO:0051260	IEA	CC/BP	potassium channel tetramerization domain containing 7	NA	KCTD7	PF02214
ENSG00000146070	1	-0.64955	1.36386	-0.838217	0.123904	-4.21989	2.44e-07	ENSG00000146070	7941	Q13093	GO:0003847/GO:0005543/GO:0005576/GO:0005737/GO:0016042/GO:0016788/GO:0034362/GO:0034374/GO:0034440/GO:0034441/GO:0046469/GO:0047499/GO:0050729/GO:0090026	IBA/IDA/TAS/IEA	MF/CC/BP	phospholipase A2 group VII	00565/01100	PLA2G7	PF03403
ENSG00000274026	1	-0.608767	1.34037	-0.897394	0.165787	-1.43022	0.0150306	ENSG00000274026	100131997	NA	GO:0005515	IPI	MF	family with sequence similarity 27 member E3	NA	FAM27E3	NA
ENSG00000157680	1	-0.594564	1.34645	-0.900781	0.1489	-4.98708	1.22e-13	ENSG00000157680	9162	O75912/Q59GE2/E9PFX6	GO:0004143/GO:0005095/GO:0005524/GO:0005634/GO:0005654/GO:0005737/GO:0005829/GO:0005886/GO:0007205/GO:0007269/GO:0008021/GO:0017016/GO:0030168/GO:0032045/GO:0034260/GO:0035556/GO:0043025/GO:0043197/GO:0043234/GO:0043679/GO:0045202/GO:0046579/GO:0046834/GO:0046872/GO:0046959/GO:0048471/GO:0048786/GO:0051966/GO:0060076/GO:0060079/GO:0097060/GO:1900452	IDA/TAS/IEA	MF/CC/BP	diacylglycerol kinase iota	00561/00564/01100/04070	DGKI	PF00130/PF00609/PF00781/PF12796
ENSG00000115252	1	-0.583042	1.34722	-0.907957	0.143779	-2.61795	0.00838778	ENSG00000115252	5136	P54750/B7Z226/Q9Y633/B7Z7A2	GO:0004115/GO:0004117/GO:0005516/GO:0005634/GO:0005829/GO:0006198/GO:0007165/GO:0030553/GO:0034391/GO:0043025/GO:0046069/GO:0046872/GO:0047555/GO:0048101/GO:0048660	TAS/IEA	MF/CC/BP	phosphodiesterase 1A	00230/04020/04742	PDE1A	NA/PF00233/PF08499
ENSG00000154734	1	-0.601774	1.36518	-0.873001	0.109592	-3.11757	7.3e-69	ENSG00000154734	9510	B2RB33/Q9UHI8	GO:0001542/GO:0001822/GO:0004222/GO:0005604/GO:0005737/GO:0006508/GO:0007229/GO:0008201/GO:0008237/GO:0008270/GO:0008285/GO:0031410/GO:0060347	IEA/IDA/TAS	BP/MF/CC	ADAM metallopeptidase with thrombospondin type 1 motif 1	NA	ADAMTS1	PF00090/PF01421/PF01562/PF05986
ENSG00000152193	1	-0.599311	1.35929	-0.882172	0.122195	-0.649244	0.00818887	ENSG00000152193	79596	Q5W0B1	GO:0008270	IEA	MF	ring finger protein 219	NA	RNF219	NA
ENSG00000166963	1	-0.616912	1.35751	-0.871469	0.130871	-1.34699	1.26e-14	ENSG00000166963	4130	P78559/Q504X9	GO:0000226/GO:0005198/GO:0005515/GO:0005737/GO:0005874/GO:0005875/GO:0008017	IEA/NAS/IPI/TAS	BP/MF/CC	microtubule associated protein 1A	NA	MAP1A	NA
ENSG00000279204	1	-0.615111	1.35018	-0.881579	0.146507	-2.78177	0.00568531	NA	NA	NA	NA	NA	NA	NA	NA	NA	NA
ENSG00000126216	1	-0.530466	1.35364	-0.934783	0.111614	-0.88798	3.16e-05	ENSG00000126216	10426	B4DYP7/Q96CW5/A0A087WU06	GO:0000923/GO:0005198/GO:0005200/GO:0005515/GO:0005737/GO:0005813/GO:0005814/GO:0005819/GO:0005827/GO:0005829/GO:0007020/GO:0007126/GO:0007338/GO:0008275/GO:0016020/GO:0031122/GO:0043015/GO:0051011/GO:0051298/GO:0051415/GO:0090307	IBA/NAS/IPI/IDA/TAS	CC/MF/BP	tubulin gamma complex associated protein 3	NA	TUBGCP3	PF04130
ENSG00000242265	1	-0.578234	1.36732	-0.886858	0.0977691	-1.02063	2.33e-08	ENSG00000242265	23089	Q86TG7/B4DSP0	GO:0003677/GO:0005515/GO:0005634/GO:0005737/GO:0006915/GO:0008270/GO:0030154/GO:0030512/GO:0044822	IEA/IPI/IDA	MF/CC/BP	paternally expressed 10	NA	PEG10	PF16297
ENSG00000213397	1	-0.564015	1.36005	-0.905619	0.109585	-0.70409	0.000286543	ENSG00000213397	55559	Q99871	GO:0000086/GO:0005730/GO:0005737/GO:0005813/GO:0005819/GO:0005829/GO:0005874/GO:0005886/GO:0007067/GO:0031996/GO:0051225/GO:0051297/GO:0051301/GO:0070652	TAS/IDA/IEA/IPI/ISS/IMP	BP/CC/MF	HAUS augmin like complex subunit 7	NA	HAUS7	NA
ENSG00000147601	1	-0.695697	1.46541	-0.575036	-0.194681	-0.993683	1.81e-12	ENSG00000147601	7013	P54274	GO:0000723/GO:0000783/GO:0000784/GO:0003677/GO:0003691/GO:0003720/GO:0005515/GO:0005634/GO:0005654/GO:0005730/GO:0005737/GO:0005819/GO:0007004/GO:0007067/GO:0008156/GO:0008301/GO:0016233/GO:0031627/GO:0032211/GO:0032214/GO:0042162/GO:0042493/GO:0042803/GO:0043130/GO:0045141/GO:0051301/GO:0051974/GO:0070187/GO:0098505/GO:1904792/GO:1904850/GO:1904911/GO:1904914	IMP/IDA/ISS/NAS/IPI/TAS/IEA/IBA/IGI/IC	BP/CC/MF	telomeric repeat binding factor 1	NA	TERF1	PF00249/PF08558
ENSG00000117318	1	-0.697839	1.45982	-0.59503	-0.166955	-2.15765	7.41e-19	ENSG00000117318	3399	Q02535	GO:0000122/GO:0001656/GO:0003700/GO:0003714/GO:0005515/GO:0005634/GO:0005654/GO:0005737/GO:0006275/GO:0006351/GO:0007275/GO:0007417/GO:0007507/GO:0007517/GO:0007623/GO:0008134/GO:0009611/GO:0015630/GO:0019904/GO:0030182/GO:0030855/GO:0030903/GO:0042476/GO:0043065/GO:0043433/GO:0045662/GO:0045668/GO:0045892/GO:0046983/GO:0051726/GO:0072750/GO:1901707	IEA/TAS/IPI/IC/IDA	BP/MF/CC	inhibitor of DNA binding 3 HLH protein	4350	ID3	PF00010
ENSG00000047662	1	-0.702967	1.46109	-0.583621	-0.174498	-1.7892	0.0345234	ENSG00000047662	27146	Q9ULE4	NA	NA	NA	family with sequence similarity 184 member B	NA	FAM184B	NA
ENSG00000169248	1	-0.665488	1.47223	-0.582584	-0.224162	-3.78869	4.84e-09	ENSG00000169248	6373	O14625	GO:0002690/GO:0005576/GO:0005615/GO:0006935/GO:0006954/GO:0006955/GO:0007165/GO:0007186/GO:0007267/GO:0008009/GO:0008201/GO:0010818/GO:0030816/GO:0032496/GO:0042127/GO:0043950/GO:0048248/GO:0051281/GO:0070098	IBA/TAS/IDA/IEA/IMP	BP/CC/MF	C-X-C motif chemokine ligand 11	04060/04062/04620	CXCL11	PF00048
ENSG00000139746	1	-0.658268	1.47519	-0.576999	-0.239925	-0.51552	0.0179311	ENSG00000139746	64062	A0A087X0H9/Q5T8P6	GO:0000166/GO:0005515/GO:0006397/GO:0010923/GO:0044822/GO:0046872	IEA/IPI/IDA	MF/BP	RNA binding motif protein 26	NA	RBM26	PF01480
ENSG00000170004	1	-0.665911	1.46679	-0.605844	-0.195036	-1.81967	9.14e-13	ENSG00000170004	1107	B3KWV4/Q12873/Q2TAZ1	GO:0003677/GO:0004003/GO:0004386/GO:0004407/GO:0005515/GO:0005524/GO:0005634/GO:0005654/GO:0005730/GO:0005737/GO:0005813/GO:0006333/GO:0006351/GO:0006355/GO:0006357/GO:0007051/GO:0008270/GO:0016575/GO:0016581/GO:0032508/GO:0044822/GO:0045111/GO:0051297/GO:1901796	IEA/TAS/NAS/IPI/IDA	MF/CC/BP	chromodomain helicase DNA binding protein 3	NA	CHD3	PF00176/PF00271/PF00385/PF00628/PF06461/PF06465/PF08073/PF08074
ENSG00000163531	1	-0.674281	1.46846	-0.588953	-0.205222	-0.757854	0.00339749	ENSG00000163531	23114	O94856/B4DRH7	GO:0002175/GO:0005515/GO:0005622/GO:0005886/GO:0005925/GO:0007411/GO:0007422/GO:0016021/GO:0019226/GO:0019904/GO:0030913/GO:0033010/GO:0033268/GO:0033270/GO:0034113/GO:0042552/GO:0043194/GO:0043209/GO:0045162/GO:0050808/GO:0070062/GO:0071205/GO:0072661/GO:0086080/GO:0097454	IEA/IPI/ISS/TAS/IDA	BP/MF/CC	neurofascin	4514	NFASC	PF00041/PF00047/PF07679/PF13882
ENSG00000137942	1	-0.560077	1.47583	-0.668757	-0.246995	-0.73462	0.00323901	ENSG00000137942	54874	Q5T0N5/B4DSI7	GO:0005086/GO:0005515/GO:0005737/GO:0005802/GO:0005856/GO:0005886/GO:0005913/GO:0005938/GO:0006900/GO:0006914/GO:0008289/GO:0010324/GO:0016023/GO:0016050/GO:0030050/GO:0042384/GO:0043547/GO:0051491/GO:0070062/GO:0072583/GO:0097320/GO:0098609/GO:0098641	IBA/IPI/IDA/IEA/IMP	MF/CC/BP	formin binding protein 1 like	NA	FNBP1L	PF00018/PF00611
ENSG00000050165	1	-0.603779	1.46016	-0.689624	-0.166756	-0.778853	1.75e-05	ENSG00000050165	27122	Q9UBP4	GO:0005615/GO:0009653/GO:0016055/GO:0017015/GO:0030325/GO:0032348/GO:0045892/GO:0090090/GO:1902613/GO:2000065	TAS/IEA/NAS/IEP/IDA	CC/BP	dickkopf WNT signaling pathway inhibitor 3	NA	DKK3	PF04706
ENSG00000187778	1	-0.569499	1.46687	-0.694997	-0.202371	-0.890866	0.0001902	ENSG00000187778	10445	Q96EZ8/A0A024R134	GO:0000123/GO:0002151/GO:0005515/GO:0005634/GO:0005654/GO:0005730/GO:0005737/GO:0005844/GO:0006281/GO:0006310/GO:0006351/GO:0006355/GO:0006464/GO:0008266/GO:0015629/GO:0030054/GO:0030425/GO:0031011/GO:0034046/GO:0043204/GO:0043981/GO:0043982/GO:0043984/GO:0043995/GO:0043996/GO:0046972/GO:0071339/GO:1904751	IDA/IPI/TAS/ISS/IEA	CC/MF/BP	microspherule protein 1	NA	MCRS1	PF00498/PF13325
ENSG00000281468	1	-0.643101	1.47055	-0.615671	-0.21178	-1.67404	0.00651009	NA	NA	NA	NA	NA	NA	NA	NA	NA	NA
ENSG00000232537	1	-0.614901	1.47209	-0.637711	-0.219479	-3.99326	6.28e-06	NA	NA	NA	NA	NA	NA	NA	NA	NA	NA
ENSG00000170209	1	-0.627929	1.47075	-0.630496	-0.212322	-2.94246	0.00321335	ENSG00000170209	255239	Q8NFD2	GO:0004674/GO:0005524/GO:0006468	IEA	MF/BP	ankyrin repeat and kinase domain containing 1	NA	ANKK1	PF07714/PF12796
ENSG00000267702	1	-0.632108	1.46929	-0.632108	-0.205078	-2.64611	0.0105574	NA	NA	NA	NA	NA	NA	NA	NA	NA	NA
ENSG00000237797	1	-0.627413	1.46888	-0.638364	-0.203099	-2.49616	0.0133198	NA	NA	NA	NA	NA	NA	NA	NA	NA	NA
ENSG00000154723	1	-0.634414	1.46131	-0.658602	-0.168298	-0.535658	7.08e-05	ENSG00000154723	522	P18859/Q6IB54/Q6NZ59	GO:0000276/GO:0005215/GO:0005739/GO:0005743/GO:0005753/GO:0006754/GO:0015078/GO:0016887/GO:0021762/GO:0022857/GO:0042776	IEA/NAS/IDA/TAS/IEP/IC	CC/MF/BP	ATP synthase H+ transporting mitochondrial Fo complex subunit F6	00190/01100/05010/05012/05016	ATP5J	PF05511
ENSG00000240184	1	-0.664556	1.45696	-0.642854	-0.149551	-1.21852	5.04e-14	ENSG00000240184	5098	Q9BR81/Q9UN70	GO:0005509/GO:0005886/GO:0007156/GO:0016020/GO:0016021/GO:0016339/GO:0050808/GO:0070062	IEA/NAS/IDA	MF/CC/BP	protocadherin gamma subfamily C 3	NA	PCDHGC3	PF00028/PF08266/PF15974/PF16492
ENSG00000274588	1	-0.655328	1.45601	-0.655328	-0.145354	-4.14783	1.22e-05	ENSG00000274588	139189	Q5KSL6	GO:0004143/GO:0005524/GO:0005737/GO:0005886/GO:0006979/GO:0007205/GO:0016310/GO:0030168/GO:0035556/GO:0046339/GO:0046872	IDA/TAS/IEA	MF/CC/BP	diacylglycerol kinase kappa	NA	DGKK	PF00130/PF00169/PF00609/PF00781
ENSG00000214285	1	-0.674909	1.44237	-0.674909	-0.092552	-3.8291	8.2e-05	ENSG00000214285	594857	P0C0P6	GO:0005576/GO:0007218/GO:0008542/GO:0010841/GO:0032230/GO:0045760/GO:0051968	TAS/IEA	CC/BP	neuropeptide S	NA	NPS	PF14993
ENSG00000233005	1	-0.66582	1.449	-0.66582	-0.117357	-2.64781	0.0106531	NA	NA	NA	NA	NA	NA	NA	NA	NA	NA
ENSG00000196460	1	-0.688383	1.43152	-0.688383	-0.0547564	-4.16247	1.01e-05	ENSG00000196460	731220	Q6ZV50	GO:0000978/GO:0003700/GO:0005634/GO:0006351/GO:0006357/GO:0031018	IBA/IEA	MF/CC/BP	RFX family member 8 lacking RFX DNA binding domain	NA	RFX8	PF02257
ENSG00000134444	1	-0.662951	1.43785	-0.697973	-0.0769271	-1.03843	0.00065983	ENSG00000134444	57614	Q96ES0/Q9P260	NA	NA	NA	KIAA1468	NA	KIAA1468	NA
ENSG00000103522	1	-0.762664	1.43456	-0.595415	-0.0764854	-2.55096	0.00785827	ENSG00000103522	50615	Q9HBE5	GO:0001532/GO:0016021/GO:0030101/GO:0038114	NAS/IEA	MF/CC/BP	interleukin 21 receptor	04060/04630	IL21R	NA
ENSG00000235453	1	-0.750139	1.43081	-0.621764	-0.058912	-1.39958	5.75e-09	ENSG00000235453	100129250	NA	NA	NA	NA	TOPORS antisense RNA 1	NA	TOPORS-AS1	NA
ENSG00000136827	1	-0.736935	1.43537	-0.625553	-0.0728862	-0.752349	8.07e-05	ENSG00000136827	1861	B3KPA1/O14656	GO:0000338/GO:0005515/GO:0005524/GO:0005635/GO:0005783/GO:0005788/GO:0005856/GO:0006979/GO:0006996/GO:0006998/GO:0007155/GO:0008021/GO:0008092/GO:0016020/GO:0016887/GO:0019894/GO:0030054/GO:0030141/GO:0030426/GO:0030659/GO:0031175/GO:0031965/GO:0034504/GO:0042406/GO:0044319/GO:0045104/GO:0048489/GO:0051082/GO:0051085/GO:0051260/GO:0051584/GO:0051787/GO:0061077/GO:0070062/GO:0071712/GO:0071763/GO:…	IMP/IPI/IEA/ISS/IDA	BP/MF/CC	torsin family 1 member A	NA	TOR1A	PF06309
ENSG00000104064	1	-0.748652	1.4512	-0.55953	-0.14302	-0.791732	0.00137379	ENSG00000104064	2553/55056	Q06547/A0A024R5X6/A0A024R5R5/NA	GO:0003700/GO:0005515/GO:0005634/GO:0005654/GO:0006351/GO:0006357/GO:0007005/GO:0044212/GO:0045944/GO:0046982/NA	TAS/IPI/IDA/IEA/NA	MF/CC/BP/NA	GA binding protein transcription factor beta subunit 1/uncharacterized protein FLJ10038	NA	GABPB1/FLJ10038	PF12796/NA
ENSG00000135835	1	-0.797008	1.43645	-0.539896	-0.0995426	-2.91996	8.95e-22	ENSG00000135835	57710	Q5VZ46	NA	NA	NA	KIAA1614	NA	KIAA1614	PF15737
ENSG00000170579	1	-0.782226	1.43838	-0.556005	-0.100153	-3.35228	0.000773688	ENSG00000170579	9229	O14490/A0A0A0MTP4/B7Z2J5/A8MXQ8/Q6IS01	GO:0005515/GO:0005575/GO:0007268/GO:0014069/GO:0030054/GO:0045211	IPI/ND/NAS/IEA	MF/CC/BP	DLG associated protein 1	NA	DLGAP1	NA/PF03359
ENSG00000196757	1	-0.871745	1.38711	-0.560336	0.0449755	-1.41527	0.0152182	ENSG00000196757	90592	A0A087WVH9/Q9H0M5	GO:0003677/GO:0005634/GO:0006351/GO:0006355/GO:0046872	IEA	MF/CC/BP	zinc finger protein 700	NA	ZNF700	PF00096/PF01352/PF13912
ENSG00000133083	1	-0.838008	1.38622	-0.610155	0.061939	-2.01519	1.38e-07	ENSG00000133083	9201	O15075/B7Z5K4	GO:0001764/GO:0004672/GO:0004674/GO:0005057/GO:0005524/GO:0005622/GO:0005887/GO:0006468/GO:0007399/GO:0007417/GO:0009615/GO:0016197/GO:0018105/GO:0021952/GO:0030900/GO:0035556/GO:0048675/GO:0048813/GO:1900181	IEA/TAS/IEP/NAS	BP/MF/CC	doublecortin like kinase 1	NA	DCLK1	PF00069/PF03607
ENSG00000160563	1	-0.836307	1.37801	-0.627896	0.0861945	-0.827432	7.68e-08	ENSG00000160563	9442	Q6P2C8/A0A024R8B7	GO:0000151/GO:0003713/GO:0005634/GO:0005654/GO:0005667/GO:0005730/GO:0005737/GO:0006357/GO:0006367/GO:0016567/GO:0016592/GO:0019827/GO:0061630	IEA/IDA/TAS	CC/MF/BP	mediator complex subunit 27	NA	MED27	PF11571
ENSG00000198715	1	-0.852171	1.37415	-0.614035	0.0920546	-0.852651	9.51e-05	ENSG00000198715	112770	A0A087WV34/A0A087X0W3/Q8WWB7	GO:0003700/GO:0004879/GO:0005634/GO:0005764/GO:0005765/GO:0005829/GO:0016021/GO:0030374/GO:0030522/GO:0044212/GO:0045944	IMP/IDA/IEA/ISS	MF/CC/BP	glycosylated lysosomal membrane protein	NA	GLMP	PF15065
ENSG00000135127	1	-0.794208	1.39877	-0.641342	0.0367782	-1.5607	0.00572217	ENSG00000135127	92558	Q6ZP65	GO:0005737/GO:0005813/GO:0017137/GO:0031175/GO:0034452/GO:0055107	IEA/ISS	CC/MF/BP	BICD family like cargo adaptor 1	NA	BICDL1	PF04849
ENSG00000164946	1	-0.776295	1.40363	-0.653096	0.0257647	-5.89511	2.32e-16	ENSG00000164946	158326	Q5H8C1	GO:0005604/GO:0007154/GO:0007160/GO:0016021/GO:0030246/GO:0046872/GO:0097094	IEA/IMP	CC/BP/MF	FRAS1 related extracellular matrix 1	NA	FREM1	PF00059/PF03160
ENSG00000166436	1	-0.775929	1.40386	-0.653055	0.0251238	-2.35475	2.14e-08	ENSG00000166436	9866	O15016	GO:0005654/GO:0008270/GO:0016235	IDA/IEA	CC/MF	tripartite motif containing 66	NA	TRIM66	PF00439/PF00628/PF00643
ENSG00000196975	1	-0.809633	1.3903	-0.63889	0.0582271	-2.37409	7.6e-25	ENSG00000196975	307	P09525/Q6LES2/Q6P452	GO:0004859/GO:0005509/GO:0005544/GO:0005634/GO:0005737/GO:0005886/GO:0006357/GO:0007165/GO:0007219/GO:0009986/GO:0012506/GO:0030855/GO:0031965/GO:0032088/GO:0042802/GO:0043066/GO:0043086/GO:0048306/GO:0048471/GO:0051059/GO:0070062/GO:2000483	NAS/IDA/TAS/IEA/IEP/IPI/IMP	MF/CC/BP	annexin A4	NA	ANXA4	PF00191
ENSG00000172336	1	-0.786101	1.38928	-0.669037	0.0658592	-0.628511	0.000737322	ENSG00000172336	10248	O75817	GO:0001682/GO:0004526/GO:0005515/GO:0005634/GO:0005654/GO:0005655/GO:0005737/GO:0008033/GO:0044822/GO:0090502	TAS/IEA/IPI/IBA/IDA	BP/MF/CC	POP7 homolog ribonuclease P/MRP subunit	03008/03013	POP7	PF12328
ENSG00000112964	1	-0.831371	1.41278	-0.558886	-0.0225276	-1.65856	0.014747	ENSG00000112964	2690	P10912/A0A087X0H5/A0A087X162	GO:0000187/GO:0000255/GO:0004896/GO:0005515/GO:0005576/GO:0005615/GO:0005622/GO:0005886/GO:0005887/GO:0006101/GO:0006103/GO:0006105/GO:0006107/GO:0006549/GO:0006573/GO:0006600/GO:0006631/GO:0006897/GO:0007259/GO:0009986/GO:0016021/GO:0017046/GO:0019221/GO:0019530/GO:0019901/GO:0032870/GO:0040014/GO:0040018/GO:0042517/GO:0042523/GO:0042803/GO:0042977/GO:0043235/GO:0044236/GO:0046449/GO:0048009/GO:…	ISS/IEA/IPI/TAS/IDA/IMP	BP/MF/CC	growth hormone receptor	04060/04080/04630	GHR	PF00041/PF09067/PF12772
ENSG00000165591	1	-0.827752	1.3986	-0.598333	0.0274887	-4.68178	1.34e-10	ENSG00000165591	158584	B2C6G4/Q6GMR7	GO:0005811/GO:0016021/GO:0016884/GO:0017064/GO:0019369/GO:0103073	TAS/IEA	CC/MF/BP	fatty acid amide hydrolase 2	NA	FAAH2	PF01425
ENSG00000169245	1	-0.823681	1.40646	-0.586	0.0032162	-2.15521	0.000416787	ENSG00000169245	3627	A0A024RDA4/P02778	GO:0005102/GO:0005576/GO:0005615/GO:0006935/GO:0006954/GO:0006955/GO:0007165/GO:0007166/GO:0007186/GO:0007267/GO:0007517/GO:0008009/GO:0008015/GO:0008201/GO:0008284/GO:0008603/GO:0009409/GO:0009897/GO:0010332/GO:0010818/GO:0010819/GO:0010996/GO:0016525/GO:0030816/GO:0033280/GO:0034605/GO:0042118/GO:0042127/GO:0043950/GO:0045662/GO:0045859/GO:0045944/GO:0048248/GO:0051281/GO:0051607/GO:0070098/GO:…	TAS/IDA/IBA/IEA/IMP/IGI	MF/CC/BP	C-X-C motif chemokine ligand 10	04060/04062/04620/04622/04623	CXCL10	PF00048
ENSG00000130707	1	-0.794377	1.41611	-0.602689	-0.0190444	-3.07729	3.59e-32	ENSG00000130707	445	P00966/Q5T6L4	GO:0000050/GO:0000052/GO:0000053/GO:0001822/GO:0001889/GO:0004055/GO:0005524/GO:0005634/GO:0005737/GO:0005741/GO:0005764/GO:0005783/GO:0005829/GO:0006526/GO:0006531/GO:0006953/GO:0007494/GO:0007568/GO:0007584/GO:0010043/GO:0010046/GO:0015643/GO:0016597/GO:0032355/GO:0042493/GO:0043204/GO:0044822/GO:0045429/GO:0060416/GO:0060539/GO:0070062/GO:0070542/GO:0070852/GO:0071222/GO:0071230/GO:0071242/GO:…	IEA/IMP/TAS/IBA/IDA	BP/MF/CC	argininosuccinate synthase 1	00250/00330/01100	ASS1	PF00764
ENSG00000126767	1	-0.792195	1.40939	-0.621322	0.00413128	-0.697242	0.00179956	ENSG00000126767	2002	A0A024R1A7/P19419/Q86SR6	GO:0000978/GO:0001047/GO:0001077/GO:0001085/GO:0003682/GO:0003700/GO:0005515/GO:0005634/GO:0005654/GO:0005739/GO:0006366/GO:0009416/GO:0030154/GO:0030425/GO:0043025/GO:0043679/GO:0045893/GO:0045944/GO:0071394/GO:0071480/GO:0071774/GO:1901216	IDA/IEA/IPI/IC/IBA/IMP/ISS	MF/CC/BP	ELK1 ETS transcription factor	04010/04012/04510/04910/04912/05020/05140/05213	ELK1	PF00178
ENSG00000231107	1	-0.77264	1.38166	-0.697321	0.0883054	-3.8501	1.29e-05	ENSG00000231107	101927873	NA	NA	NA	NA	long intergenic non-protein coding RNA 1508	NA	LINC01508	NA
ENSG00000170430	1	-0.758567	1.38945	-0.699497	0.068614	-3.21501	0.000161772	ENSG00000170430	4255	B4DEE8/P16455	GO:0003677/GO:0003684/GO:0003908/GO:0005509/GO:0005634/GO:0005654/GO:0006266/GO:0006306/GO:0006307/GO:0008168/GO:0009008/GO:0009636/GO:0016020/GO:0034599/GO:0042493/GO:0043066/GO:0043281/GO:0045471/GO:0051593/GO:0060644/GO:0071407/GO:0071479/GO:2000781	TAS/IBA/IEA/IDA	MF/CC/BP	O-6-methylguanine-DNA methyltransferase	NA	MGMT	PF01035/PF02870
ENSG00000253282	1	-0.729723	1.38928	-0.729723	0.0701704	-3.37371	0.000667289	NA	NA	NA	NA	NA	NA	NA	NA	NA	NA
ENSG00000089169	1	-0.727847	1.39153	-0.727847	0.0641616	-6.51499	3.21e-17	ENSG00000089169	22895	Q9Y2J0	GO:0005509/GO:0005544/GO:0005546/GO:0005794/GO:0005829/GO:0005886/GO:0006886/GO:0006906/GO:0008021/GO:0008270/GO:0008430/GO:0017137/GO:0017158/GO:0019898/GO:0019905/GO:0030054/GO:0030141/GO:0030276/GO:0030672/GO:0032403/GO:0042301/GO:0043005/GO:0043234/GO:0045202/GO:0048791/GO:0070679/GO:1901981	IBA/ISS/IEA/TAS	MF/CC/BP	rabphilin 3A	NA	RPH3A	PF00168/PF02318
ENSG00000255595	1	-0.727232	1.39226	-0.727232	0.0621988	-3.72982	0.000108425	ENSG00000255595	101927531	NA	NA	NA	NA	uncharacterized LOC101927531	NA	LOC101927531	NA
ENSG00000089101	1	-0.727473	1.39198	-0.727473	0.0629683	-2.11634	0.0456742	ENSG00000089101	26074	Q8NHU2	GO:0016491/GO:0055114	IEA	MF/BP	cilia and flagella associated protein 61	NA	CFAP61	PF16092
ENSG00000104415	1	-0.718575	1.40217	-0.718575	0.0349806	-3.21171	0.00141373	ENSG00000104415	8840	O95388	GO:0001558/GO:0005178/GO:0005520/GO:0005578/GO:0005615/GO:0005737/GO:0007155/GO:0007165/GO:0007267/GO:0008201/GO:0016055/GO:0060548	IEA/IBA/NAS/IDA/TAS	BP/MF/CC	WNT1 inducible signaling pathway protein 1	NA	WISP1	PF00007/PF00090/PF00093/PF00219
ENSG00000177283	1	-0.726704	1.40328	-0.708303	0.0317251	-1.30123	0.0181662	ENSG00000177283	8325/100616500	Q9H461/NA	GO:0000122/GO:0001525/GO:0004930/GO:0005102/GO:0005794/GO:0007186/GO:0016021/GO:0017147/GO:0030165/GO:0030182/GO:0031625/GO:0033077/GO:0035567/GO:0042813/GO:0043507/GO:0045944/GO:0060070/GO:1990851/NA	IEA/IBA/TAS/IPI/ISS/IMP/NA	BP/MF/CC/NA	frizzled class receptor 8/microRNA 4683	04310/04916/05200/05217/NA	FZD8/MIR4683	PF01392/PF01534/NA
ENSG00000163092	1	-0.699249	1.42182	-0.699249	-0.0233181	-4.19939	7.49e-06	ENSG00000163092	129446	A4UGR9	GO:0003281/GO:0003779/GO:0030018/GO:0030036/GO:0030054/GO:0045216/GO:0051393/GO:0055008	IEA	BP/MF/CC	xin actin binding repeat containing 2	NA	XIRP2	PF08043
ENSG00000177822	1	-0.706809	1.41641	-0.702965	-0.00663517	-3.4809	8.05e-05	NA	NA	NA	NA	NA	NA	NA	NA	NA	NA
ENSG00000100604	1	-0.704252	1.41703	-0.704252	-0.00853146	-2.94697	0.00391649	ENSG00000100604	1113	P10645/Q86T07/G5E968	GO:0002026/GO:0002551/GO:0005615/GO:0006996/GO:0008217/GO:0030141/GO:0030658/GO:0030816/GO:0031640/GO:0032762/GO:0033604/GO:0042583/GO:0042629/GO:0043303/GO:0045087/GO:0045576/GO:0045908/GO:0048471/GO:0050829/GO:0050830/GO:0050832/GO:0060452/GO:0086030/GO:1900738/GO:1901215/GO:1901899/GO:2000707	ISS/IDA/TAS/IEA/NAS	BP/CC	chromogranin A	NA	CHGA	PF01271
ENSG00000180354	1	-0.686745	1.41355	-0.728181	0.00137298	-0.950417	0.000223605	ENSG00000180354	222166	Q8N3F0	GO:0007275	IEA	BP	maturin neural progenitor differentiation regulator homolog	NA	MTURN	PF15167
ENSG00000095383	1	-0.7033	1.40821	-0.722491	0.017577	-1.88124	0.000254557	ENSG00000095383	55357	Q9BYX2/A0A024R166	GO:0005096/GO:0005515/GO:0006886/GO:0012505/GO:0016023/GO:0017137/GO:0030054/GO:0031338/GO:0031410/GO:0043547/GO:0045296/GO:0090630	IDA/IPI/IBA/IEA	MF/BP/CC	TBC1 domain family member 2	NA	TBC1D2	PF00169/PF00566
ENSG00000137474	1	-0.75712	1.39941	-0.683185	0.0408922	-3.95325	2.21e-11	ENSG00000137474	4647	Q13402/B9A012	GO:0000146/GO:0001750/GO:0001845/GO:0001917/GO:0005515/GO:0005516/GO:0005524/GO:0005737/GO:0005765/GO:0005829/GO:0005902/GO:0005938/GO:0006886/GO:0007040/GO:0007601/GO:0007605/GO:0016324/GO:0019904/GO:0030048/GO:0030507/GO:0030898/GO:0031477/GO:0032391/GO:0032420/GO:0042462/GO:0042470/GO:0042803/GO:0043531/GO:0045202/GO:0047485/GO:0048563/GO:0050953/GO:0050957/GO:0051015/GO:0051904/GO:0060088/GO:…	IDA/IEA/IPI/IMP/IC	MF/CC/BP	myosin VIIA	NA	MYO7A	PF00063/PF00373/PF00612/PF00784
ENSG00000149591	1	-0.735149	1.41263	-0.68119	0.00370998	-2.81596	1.21e-07	ENSG00000149591	6876	Q01995/Q5U0D2	GO:0003779/GO:0005737/GO:0007517/GO:0030855	IEA/TAS/IDA	MF/CC/BP	transgelin	NA	TAGLN	PF00307/PF00402
ENSG00000268603	1	-0.725829	1.40988	-0.696598	0.012546	-2.81358	0.000522324	NA	NA	NA	NA	NA	NA	NA	NA	NA	NA
ENSG00000246363	1	-0.68414	1.4001	-0.755077	0.0391158	-6.18253	9.7e-17	ENSG00000246363	728084	NA	NA	NA	NA	uncharacterized LOC728084	NA	LOC728084	NA
ENSG00000185565	1	-0.688048	1.40104	-0.74987	0.0368745	-4.1231	4.59e-08	ENSG00000185565	4045	B7Z661/Q13449	GO:0005886/GO:0007155/GO:0007399/GO:0031225/GO:0035641	IEA/TAS	CC/BP	limbic system-associated membrane protein	NA	LSAMP	PF07679
ENSG00000168961	1	-0.66922	1.38913	-0.786178	0.0662699	-3.33263	1.2e-15	ENSG00000168961	3965	A0A024QZ02/O00182/A0A024QZ55	GO:0002519/GO:0004871/GO:0005534/GO:0005615/GO:0005622/GO:0005634/GO:0005737/GO:0006935/GO:0006954/GO:0007565/GO:0010628/GO:0010629/GO:0019899/GO:0030246/GO:0032496/GO:0032682/GO:0032689/GO:0032720/GO:0032753/GO:0032834/GO:0038066/GO:0042346/GO:0043123/GO:0043305/GO:0045953/GO:0046007/GO:0046598/GO:0048030/GO:0050718/GO:0051092/GO:0060135/GO:0070062/GO:0070241/GO:0070371/GO:0070374/GO:0070555/GO:…	IMP/TAS/IDA/IEA/IPI	BP/MF/CC	galectin 9	NA	LGALS9	PF00337
ENSG00000163395	1	-0.667796	1.40118	-0.767822	0.0344349	-5.59802	3.43e-12	ENSG00000163395	91156	Q86VF2	GO:0005634/GO:0008150/GO:0030018	ISS/ND	CC/BP	immunoglobulin-like and fibronectin type III domain containing 1	NA	IGFN1	PF00041/PF07679
ENSG00000139364	1	-0.659762	1.39628	-0.78292	0.0464017	-2.87652	1.06e-10	ENSG00000139364	114795	Q14DG7	GO:0003674/GO:0005575/GO:0008150/GO:0016021	ND/IBA	MF/CC/BP	transmembrane protein 132B	NA	TMEM132B	PF15705/PF15706/PF16070
ENSG00000135457	1	-0.638527	1.41276	-0.772255	-0.0019817	-1.11302	1.72e-09	ENSG00000135457	7024	Q12800/A0A024R120	GO:0003677/GO:0003700/GO:0005515/GO:0005575/GO:0005634/GO:0006351/GO:0006357/GO:0043565	TAS/IPI/ND/IBA/IEA	MF/CC/BP	transcription factor CP2	NA	TFCP2	PF04516
ENSG00000198873	1	-0.609611	1.42298	-0.775958	-0.0374082	-2.09892	1.94e-12	ENSG00000198873	2869	P34947	GO:0004674/GO:0004703/GO:0005080/GO:0005515/GO:0005524/GO:0005543/GO:0005634/GO:0005737/GO:0005886/GO:0005925/GO:0006915/GO:0007188/GO:0007217/GO:0008277/GO:0008284/GO:0016055/GO:0031965/GO:0043066/GO:0045444/GO:0046777/GO:0047696/GO:0051726	IDA/IEA/TAS/IPI/IMP	MF/CC/BP	G protein-coupled receptor kinase 5	04062/04144	GRK5	PF00069/PF00615
ENSG00000237989	1	-0.622884	1.4314	-0.747956	-0.0605615	-5.09976	2.97e-10	ENSG00000237989	101928399	NA	NA	NA	NA	uncharacterized LOC101928399	NA	TCONS_00029157	NA
ENSG00000215712	1	-1.48341	0.388441	0.70423	0.390737	-0.683003	0.0135774	ENSG00000215712	729515	Q9NWH2	GO:0005515/GO:0016021	IPI/IEA	MF/CC	transmembrane protein 242	NA	TMEM242	PF07096
ENSG00000066739	1	-1.46587	0.258026	0.770082	0.437758	-0.627838	0.0489373	ENSG00000066739	55102	Q96BY7	GO:0000045/GO:0000407/GO:0000422/GO:0005811/GO:0019898/GO:0034045/GO:0044804	IBA/IEA	BP/CC	autophagy related 2B	NA	ATG2B	PF09333/PF12624/PF13329
ENSG00000100271	1	-1.47524	0.241301	0.662432	0.571508	-1.84331	0.00605539	ENSG00000100271	25809	A0A024R4U6/O95922	GO:0003351/GO:0005524/GO:0005737/GO:0005874/GO:0018095/GO:0035082/GO:0070740	IEA/TAS	BP/MF/CC	tubulin tyrosine ligase like 1	NA	TTLL1	PF03133
ENSG00000115414	1	-1.47076	0.212473	0.622748	0.635538	-0.58993	0.0265342	ENSG00000115414	2335	B7ZLE5/P02751/Q6MZM7/Q9UQS6/Q6MZF4/Q6N084	GO:0001525/GO:0001932/GO:0002020/GO:0002576/GO:0005178/GO:0005515/GO:0005518/GO:0005576/GO:0005577/GO:0005605/GO:0005615/GO:0005793/GO:0006953/GO:0007044/GO:0007155/GO:0007161/GO:0008201/GO:0008284/GO:0008360/GO:0009611/GO:0010628/GO:0010952/GO:0016324/GO:0016504/GO:0018149/GO:0022617/GO:0030198/GO:0031012/GO:0031093/GO:0033622/GO:0034446/GO:0035987/GO:0042060/GO:0045773/GO:0048146/GO:0050900/GO:…	IEA/IDA/IPI/TAS/IMP/NAS/ISS	BP/MF/CC	fibronectin 1	04510/04512/04810/05100/05146/05200/05222	FN1	PF00039/PF00040/PF00041
ENSG00000111907	1	-1.47638	0.243701	0.592436	0.640248	-2.81072	1.95e-16	ENSG00000111907	7164	Q15730/Q16890/E9PPQ1/J3KNE7/E9PNK6	GO:0000086/GO:0005515/GO:0005737/GO:0042803/GO:0043406/GO:0046330/GO:0046982/GO:0048471/GO:2001235	IDA/IPI	BP/MF/CC	tumor protein D52-like 1	NA	TPD52L1	NA/PF04201
ENSG00000157823	1	-1.474	0.230122	0.602507	0.64137	-0.561098	0.00149018	ENSG00000157823	10239	A0A024RC62/P59780	GO:0005794/GO:0006886/GO:0008089/GO:0008565/GO:0030123/GO:0030659/GO:0043231/GO:0048490/GO:1904115	IEA/ISS/IDA	CC/BP/MF	adaptor related protein complex 3 sigma 2 subunit	4142	AP3S2	PF01217
ENSG00000128607	1	-1.48931	0.3281	0.573311	0.587897	-0.897295	2.69e-06	ENSG00000128607	23008	Q6PID8	GO:0005634/GO:0005737	IEA	CC	kelch domain containing 10	NA	KLHDC10	PF01344
ENSG00000121741	1	-1.4868	0.329773	0.503351	0.653681	-0.933464	6.27e-05	ENSG00000121741	7750	A0A024RDS3/Q9UBW7/A8K126	GO:0000981/GO:0003677/GO:0004713/GO:0005737/GO:0005829/GO:0006351/GO:0006357/GO:0007010/GO:0007275/GO:0008150/GO:0008270/GO:0016605/GO:0018108/GO:0022604/GO:0031624	IBA/TAS/IEA/ND/NAS/IDA/IPI	MF/CC/BP	zinc finger MYM-type containing 2	NA	ZMYM2	PF06467/PF12012
ENSG00000121858	1	-1.48316	0.288961	0.554195	0.640005	-2.4385	4.25e-38	ENSG00000121858	8743	P50591/Q6IBA9	GO:0005102/GO:0005125/GO:0005164/GO:0005515/GO:0005576/GO:0005615/GO:0005887/GO:0006915/GO:0006919/GO:0006955/GO:0007165/GO:0007166/GO:0007267/GO:0008584/GO:0032868/GO:0043065/GO:0043123/GO:0043280/GO:0046872/GO:0070062/GO:0090200/GO:0097296/GO:1902041/GO:1902042/GO:2001238	TAS/IEA/IPI/IDA/IEP	MF/CC/BP	tumor necrosis factor superfamily member 10	04060/04210/04650	TNFSF10	PF00229
ENSG00000156453	1	-1.48273	0.296171	0.523104	0.663451	-0.977854	0.0008698	ENSG00000156453	5097	B4DUA8/B4E2D8/Q08174/A8K0E7	GO:0005509/GO:0005886/GO:0005887/GO:0005911/GO:0007156/GO:0007267/GO:0007399	IEA/TAS	MF/CC/BP	protocadherin 1	NA	PCDH1	PF00028/PF08266/PF08374
ENSG00000169228	1	-1.48	0.276253	0.53567	0.66808	-0.498172	0.0371238	ENSG00000169228	53917	A0A024R7N9/Q969Q5	GO:0005515/GO:0005525/GO:0005739/GO:0005776/GO:0005829/GO:0006914/GO:0007264/GO:0015031/GO:0016020	IPI/IEA/IBA	MF/CC/BP	RAB24 member RAS oncogene family	NA	RAB24	PF00071
ENSG00000125347	1	-1.4218	0.0916224	0.87175	0.458424	-0.623932	0.00260977	ENSG00000125347	3659	P10914/Q6FHN8/X5D3F6	GO:0000790/GO:0000978/GO:0001077/GO:0002819/GO:0003677/GO:0005515/GO:0005634/GO:0005654/GO:0005737/GO:0005829/GO:0006366/GO:0006915/GO:0007050/GO:0007596/GO:0008285/GO:0032481/GO:0032728/GO:0034124/GO:0035458/GO:0043374/GO:0045084/GO:0045088/GO:0045590/GO:0045892/GO:0045893/GO:0045944/GO:0051607/GO:0051726/GO:0060333/GO:0060337/GO:0071260/GO:2000564	IDA/IMP/TAS/IPI/ISS/IEA/IEP	CC/MF/BP	interferon regulatory factor 1	5160	IRF1	PF00605
ENSG00000171827	1	-1.37073	-0.0992319	0.859176	0.610788	-0.791863	0.0075814	ENSG00000171827	148268	K7EP39/Q96NI8	GO:0000977/GO:0003700/GO:0005634/GO:0006351/GO:0006355/GO:0046872	IBA/IEA	MF/CC/BP	zinc finger protein 570	NA	ZNF570	PF00096/PF01352/PF13912
ENSG00000184500	1	-1.45914	0.158777	0.661043	0.639318	-0.765236	0.0241742	ENSG00000184500	5627	A0A0S2Z4K3/P07225/A0A0S2Z4L3	GO:0000139/GO:0002576/GO:0004866/GO:0005509/GO:0005576/GO:0005615/GO:0005789/GO:0005796/GO:0005886/GO:0006465/GO:0006888/GO:0007596/GO:0010951/GO:0017187/GO:0030449/GO:0031093/GO:0042730/GO:0050900/GO:0070062/GO:0072562	TAS/IEA/NAS/IDA	CC/BP/MF	protein S (alpha)	4610	PROS1	PF00008/PF00054/PF00594/PF02210/PF07645
ENSG00000087111	1	-1.44205	0.0971591	0.730199	0.614696	-0.632138	2.9e-06	ENSG00000087111	94005	Q8NBL9/Q96IR5/Q96S52	GO:0003923/GO:0005515/GO:0005789/GO:0016020/GO:0016255/GO:0042765	TAS/IPI/IDA	MF/CC/BP	phosphatidylinositol glycan anchor biosynthesis class S	00563/01100	PIGS	PF10510
ENSG00000163346	1	-1.44549	0.113298	0.738118	0.59407	-0.699774	0.00116807	ENSG00000163346	57326	Q96AQ6/B4E0K4	GO:0003714/GO:0005515/GO:0005634/GO:0005829/GO:0005874/GO:0007275/GO:0030154/GO:0045892	NAS/IPI/IEA	MF/CC/BP	PBX homeobox interacting protein 1	NA	PBXIP1	NA
ENSG00000072071	1	-1.40351	-0.0306361	0.696776	0.737372	-0.508637	0.00620054	ENSG00000072071	22859	O94910	GO:0004930/GO:0005622/GO:0005886/GO:0007157/GO:0007166/GO:0007186/GO:0016021/GO:0016079/GO:0016524/GO:0030054/GO:0030246/GO:0030424/GO:0030426/GO:0035584/GO:0042734/GO:0043005/GO:0045202/GO:0050839/GO:0051965/GO:0090129	IEA/ISS	MF/CC/BP	adhesion G protein-coupled receptor L1	NA	ADGRL1	PF00002/PF01825/PF02140/PF02191/PF02354/PF02793/PF16489
ENSG00000112763	1	-1.39715	-0.048526	0.705375	0.740305	-0.633989	0.0379973	ENSG00000112763	11120	Q7KYR7	GO:0003674/GO:0005887/GO:0006629/GO:0070062	ND/TAS/IDA	MF/CC/BP	butyrophilin subfamily 2 member A1	NA	BTN2A1	PF00622/PF07686/PF13765
ENSG00000273437	1	-1.42732	0.0674838	0.550229	0.809605	-0.961569	0.00835061	NA	NA	NA	NA	NA	NA	NA	NA	NA	NA
ENSG00000204525	1	-1.44493	0.109839	0.600947	0.734146	-0.879333	1.54e-08	ENSG00000204525	3107	O19617/P10321/Q6R739/Q95HC2	GO:0000139/GO:0002474/GO:0002479/GO:0002480/GO:0003823/GO:0005783/GO:0005794/GO:0005886/GO:0009986/GO:0012507/GO:0016032/GO:0019882/GO:0030670/GO:0031901/GO:0042605/GO:0042612/GO:0050776/GO:0060333/GO:0060337/GO:0071556	TAS/IBA/ISS/IEA	CC/BP/MF	major histocompatibility complex class I C	04144/04145/04514/04612/04650/04940/05320/05330/05332/05416	HLA-C	PF00129/PF06623/PF07654
ENSG00000184205	1	-1.44423	0.1015	0.636489	0.706241	-0.918175	0.0257822	ENSG00000184205	64061	Q9H2G4	GO:0000182/GO:0005634/GO:0005654/GO:0005730/GO:0005737/GO:0005813/GO:0005886/GO:0006334/GO:0006351/GO:0006355/GO:0007049/GO:0008156/GO:0009966/GO:0016569/GO:0030308/GO:0036498/GO:0045786/GO:0045859	NAS/IDA/TAS/IEA	MF/CC/BP	TSPY like 2	NA	TSPYL2	PF00956
ENSG00000223768	1	-1.42682	0.0394458	0.682838	0.704534	-1.14835	0.000102854	NA	NA	NA	NA	NA	NA	NA	NA	NA	NA
ENSG00000136444	1	-1.42671	0.0427361	0.642039	0.741933	-0.769694	0.00223068	ENSG00000136444	55316	Q9HA92	GO:0004109/GO:0005739/GO:0006779/GO:0046872/GO:0051539/GO:0055114	IEA	MF/CC/BP	radical S-adenosyl methionine domain containing 1	NA	RSAD1	PF04055/PF06969
ENSG00000165802	1	-1.42391	0.0315845	0.662906	0.729417	-0.767274	0.0488295	ENSG00000165802	26012/102466223	Q6X4W1/A8K7L5/NA	GO:0005634/GO:0005635/GO:0005654/GO:0005719/GO:0005737/GO:0014069/GO:0016020/GO:0016363/GO:0030054/GO:0030425/GO:0030863/GO:0031965/GO:0035307/GO:0043005/GO:0043204/GO:0043523/GO:0045202/GO:0045211/GO:0048168/GO:0048306/GO:0048814/GO:0071230/GO:0071257/GO:0071371/GO:0097440/GO:2001224/NA	IDA/ISS/IEA/IMP/NA	CC/BP/MF/NA	NMDA receptor synaptonuclear signaling and neuronal migration factor/microRNA 7114	NA	NSMF/MIR7114	NA
ENSG00000149577	1	-1.22982	-0.310505	1.09018	0.450145	-0.574281	0.0136848	ENSG00000149577	51092	Q8NBJ9	GO:0000902/GO:0003323/GO:0003725/GO:0005765/GO:0009749/GO:0016021/GO:0033227/GO:0042593/GO:0044342/GO:0051033/GO:0061178	IEA/IDA	BP/MF/CC	SID1 transmembrane family member 2	NA	SIDT2	PF13965
ENSG00000070718	1	-1.1809	-0.32603	1.17994	0.326988	-0.561298	0.0151941	ENSG00000070718	10947	P53677	GO:0005794/GO:0006886/GO:0008089/GO:0030119/GO:0030131/GO:0030659/GO:0048490/GO:1904115	IEA/ISS/TAS	CC/BP	adaptor related protein complex 3 mu 2 subunit	4142	AP3M2	PF00928/PF01217
ENSG00000260916	1	-1.24122	-0.361003	0.951921	0.650303	-0.666667	0.00016734	ENSG00000260916	9236/693213	Q9ULG6/A0A024R5S7/NA	GO:0003674/GO:0005515/GO:0007049/GO:0008284/GO:0016021/GO:0045787/GO:0045944/GO:2001106/NA	ND/IPI/IEA/IMP/NA	MF/BP/CC/NA	cell cycle progression 1/microRNA 628	NA	CCPG1/MIR628	NA
ENSG00000133597	1	-1.17622	-0.441474	1.04668	0.571012	-0.376742	0.0446078	ENSG00000133597	90956	A4D1T6/Q7Z695	GO:0004674/GO:0005524/GO:0006468/GO:0016021	IEA	MF/BP/CC	aarF domain containing kinase 2	NA	ADCK2	PF03109
ENSG00000107731	1	-1.20106	-0.446764	0.833886	0.813937	-1.83632	2.5e-08	ENSG00000107731	219699	Q8IZJ1	GO:0001525/GO:0005515/GO:0005886/GO:0006915/GO:0007165/GO:0014068/GO:0016021/GO:0033564/GO:0043524/GO:0045121/GO:2001240	IEA/IPI/IMP	BP/MF/CC	unc-5 netrin receptor B	4360	UNC5B	PF00090/PF00531/PF00791/PF07679
ENSG00000154265	1	-1.29868	-0.274637	0.800068	0.773245	-0.71398	0.0286959	ENSG00000154265	23461	Q8WWZ7	GO:0000139/GO:0005524/GO:0005764/GO:0005765/GO:0005770/GO:0006869/GO:0010745/GO:0016021/GO:0031902/GO:0033344/GO:0034375/GO:0042626/GO:0043231/GO:0043691/GO:0055085	IEA/ISS/IBA/IC	CC/MF/BP	ATP binding cassette subfamily A member 5	2010	ABCA5	PF00005
ENSG00000196365	1	-1.28247	-0.305947	0.802214	0.786204	-0.46544	0.0290918	ENSG00000196365	9361	P36776	GO:0000002/GO:0001666/GO:0003697/GO:0003727/GO:0004176/GO:0004252/GO:0005515/GO:0005524/GO:0005634/GO:0005654/GO:0005737/GO:0005739/GO:0005759/GO:0006515/GO:0007005/GO:0007568/GO:0009725/GO:0010044/GO:0016020/GO:0032042/GO:0034599/GO:0042645/GO:0043531/GO:0043565/GO:0051131/GO:0051260/GO:0051603/GO:0051880/GO:0070182/GO:0070361/GO:0070362/GO:0070407/GO:0090296	NAS/IEP/IBA/IDA/IEA/IPI/IMP/IC	BP/MF/CC	lon peptidase 1 mitochondrial	NA	LONP1	PF00004/PF02190/PF05362
ENSG00000177000	1	-1.33013	-0.208959	0.806303	0.732784	-0.506713	0.0104553	ENSG00000177000	4524	P42898/Q59GJ6/Q8IU67	GO:0001666/GO:0004489/GO:0005829/GO:0006520/GO:0006555/GO:0008015/GO:0031060/GO:0032403/GO:0033274/GO:0035999/GO:0042493/GO:0043200/GO:0045202/GO:0046500/GO:0046655/GO:0050660/GO:0050661/GO:0050667/GO:0051593/GO:0055114/GO:0070555/GO:0070829/GO:0072341	IEA/IDA/IGI/IMP/TAS/IBA/IPI	BP/MF/CC	methylenetetrahydrofolate reductase	00670/01100	MTHFR	NA/PF02219
ENSG00000137070	1	-1.3121	-0.244402	0.838682	0.717822	-0.90759	0.039892	ENSG00000137070	3590	Q14626/Q5VZ79	GO:0004871/GO:0004888/GO:0004896/GO:0005886/GO:0005887/GO:0007566/GO:0019221/GO:0032502/GO:0060322	TAS/IEA/IMP	MF/CC/BP	interleukin 11 receptor subunit alpha	04060/04630/04640	IL11RA	NA
ENSG00000204947	1	-1.35953	-0.128751	0.626608	0.861669	-1.16901	0.0453168	ENSG00000204947	155054	A0A090N7U3/Q6IV72	GO:0003677/GO:0005634/GO:0005737/GO:0006351/GO:0045892/GO:0046872	IEA/IDA	MF/CC/BP	zinc finger protein 425	NA	ZNF425	PF00096/PF01352/PF13912
ENSG00000244005	1	-1.35795	-0.128402	0.611137	0.875214	-0.81786	0.0036935	ENSG00000244005	9054	Q53FP3/Q9Y697	GO:0000096/GO:0005515/GO:0005634/GO:0005654/GO:0005730/GO:0005737/GO:0005739/GO:0005759/GO:0005829/GO:0006461/GO:0006777/GO:0018283/GO:0030170/GO:0031071/GO:0032324/GO:0042803/GO:0043231/GO:0044281/GO:0044571/GO:0046872/GO:0051536	TAS/IPI/IDA/IEA/EXP	BP/MF/CC	NFS1 cysteine desulfurase	00730/04122	NFS1	PF00266
ENSG00000155304	1	-1.3523	-0.140653	0.610407	0.88255	-0.453216	0.0497275	ENSG00000155304	6782	A0A140VK72/P48723	GO:0005515/GO:0005524/GO:0005783/GO:0043231/GO:0070062	IPI/IEA/TAS/IDA	MF/CC	heat shock protein family A (Hsp70) member 13	NA	HSPA13	PF00012
ENSG00000101298	1	-1.27681	-0.301965	0.662302	0.916474	-1.06414	8.61e-05	ENSG00000101298	9751	O15079	GO:0005737/GO:0005881/GO:0007269/GO:0007420/GO:0016021/GO:0016081/GO:0017075/GO:0030054/GO:0030182/GO:0031966/GO:0042734/GO:0043005/GO:0043025	IDA/NAS/IEA	CC/BP/MF	syntaphilin	NA	SNPH	PF15290
ENSG00000162645	1	-1.26572	-0.306952	0.60318	0.96949	-0.933488	0.00164347	ENSG00000162645	2634	P32456/Q8TCE5	GO:0000139/GO:0003924/GO:0005525/GO:0005829/GO:0006955/GO:0048471/GO:0060333/GO:0060337	IEA/TAS	CC/MF/BP	guanylate binding protein 2	NA	GBP2	PF02263/PF02841
ENSG00000171681	1	-1.27355	-0.262961	0.514791	1.02172	-0.637152	0.000276053	ENSG00000171681	55729	Q6VMQ6/A0A024RAY1/B3KNI7/B3KQF8	GO:0000122/GO:0003714/GO:0005515/GO:0005634/GO:0005654/GO:0005667/GO:0005737/GO:0006306/GO:0006351/GO:0016032/GO:0016887/GO:0045892/GO:0045893/GO:0045898	IEA/IPI/IDA/TAS	BP/MF/CC	activating transcription factor 7 interacting protein	NA	ATF7IP	PF16788/PF16794
ENSG00000132635	1	-1.32641	-0.170299	0.534372	0.962335	-0.782019	2.46e-05	ENSG00000132635	64773	Q9H1Q7	NA	NA	NA	PC-esterase domain containing 1A	NA	PCED1A	PF13839
ENSG00000197050	1	-1.30985	-0.198774	0.523223	0.985402	-0.671995	0.00192907	ENSG00000197050	147923	Q8TAQ5	GO:0003677/GO:0003700/GO:0005515/GO:0005654/GO:0006351/GO:0006355/GO:0042981/GO:0046872/GO:0070062	IEA/IBA/IPI/TAS/IDA	MF/CC/BP	zinc finger protein 420	NA	ZNF420	PF00096/PF01352/PF13912
ENSG00000175155	1	-1.2954	-0.230773	0.534955	0.991216	-0.864547	0.0159066	ENSG00000175155	388403	Q96QA6	GO:0005730/GO:0046872	IEA	CC/MF	yippee like 2	NA	YPEL2	PF03226
ENSG00000105429	1	-1.30216	-0.222757	0.547916	0.977005	-0.629951	0.0298425	ENSG00000105429	1954	Q7Z7M0	GO:0003143/GO:0005509/GO:0005634/GO:0010468/GO:0016021/GO:0030326/GO:0030509/GO:0035108/GO:0042074/GO:0048704/GO:0048842/GO:0055113/GO:0060971/GO:0060972/GO:0060976/GO:0061371/GO:0070062/GO:0071907/GO:0097094/GO:0097155	ISS/IEA/IMP/IDA	BP/MF/CC	multiple EGF like domains 8	NA	MEGF8	PF00053/PF00431/PF01437/PF07645/PF12947
ENSG00000075151	1	-1.20424	-0.0813074	0.0440798	1.24147	-0.637035	0.00329511	ENSG00000075151	8672	A0A0A0MSA7/O43432/Q59GJ0	GO:0000339/GO:0003743/GO:0005829/GO:0006413/GO:0006446/GO:0008135/GO:0016032/GO:0016281/GO:0044822	TAS/IEA/IDA	MF/CC/BP	eukaryotic translation initiation factor 4 gamma 3	03013/05416	EIF4G3	PF02020/PF02847/PF02854
ENSG00000095209	1	-1.19652	-0.142799	0.0991144	1.24021	-0.584678	0.0125744	ENSG00000095209	55151	Q9NVV0/A0A0A0MRS4	GO:0005267/GO:0005634/GO:0015269/GO:0016021/GO:0031965/GO:0033017/GO:0071805	TAS/IDA/IBA/IEA/NAS	MF/CC/BP	transmembrane protein 38B	NA	TMEM38B	PF05197
ENSG00000006118	1	-1.16906	-0.186829	0.0952061	1.26068	-0.694598	0.0448361	ENSG00000006118	54972	Q24JP5	GO:0000139/GO:0003674/GO:0005783/GO:0005789/GO:0005794/GO:0008150/GO:0016021/GO:0070062	IEA/ND/IBA/IDA	CC/MF/BP	transmembrane protein 132A	NA	TMEM132A	PF15705/PF15706/PF16070
ENSG00000124313	1	-1.16914	-0.154864	0.0567499	1.26725	-0.705125	0.0088394	ENSG00000124313	23096	Q5JU85	GO:0005086/GO:0005737/GO:0030036/GO:0032012/GO:0043547/GO:0051968/GO:1900454	IEA/IBA	MF/CC/BP	IQ motif and Sec7 domain 2	4144	IQSEC2	PF01369
ENSG00000106080	1	-1.17612	-0.162478	0.0800617	1.25854	-0.673037	0.0270608	ENSG00000106080	55033	A0A090N7V8/Q9NWM8	GO:0000413/GO:0003755/GO:0005509/GO:0005528/GO:0005788/GO:0005789/GO:0036498/GO:0061077	IEA/IBA/TAS	BP/MF/CC	FK506 binding protein 14	NA	FKBP14	PF00254/PF13499
ENSG00000138061	1	-1.14816	-0.264862	0.152759	1.26026	-0.530607	0.00783584	ENSG00000138061	1545	Q16678/Q53TK1	GO:0001525/GO:0002930/GO:0004497/GO:0005506/GO:0005739/GO:0005789/GO:0006725/GO:0006805/GO:0006809/GO:0007155/GO:0007601/GO:0008202/GO:0008210/GO:0008285/GO:0008631/GO:0009404/GO:0009636/GO:0010575/GO:0016125/GO:0016712/GO:0019369/GO:0019373/GO:0019825/GO:0020037/GO:0030199/GO:0030336/GO:0031090/GO:0032088/GO:0033629/GO:0042572/GO:0042574/GO:0043065/GO:0043231/GO:0043542/GO:0045766/GO:0046427/GO:…	IEA/ISS/IDA/TAS/IBA	BP/MF/CC	cytochrome P450 family 1 subfamily B member 1	00140/00380/00980	CYP1B1	PF00067
ENSG00000205356	1	-1.17834	-0.222064	0.160934	1.23947	-0.646237	0.0173669	ENSG00000205356	25851	Q7Z6L1	GO:0000421/GO:0005515/GO:0005765/GO:0006914/GO:0016021/GO:0031410/GO:0032266/GO:0097352	IDA/IPI/IEA/IMP	CC/MF/BP	tectonin beta-propeller repeat containing 1	NA	TECPR1	PF06398/PF06462
ENSG00000198160	1	-1.17375	-0.222854	0.151766	1.24484	-0.438013	0.0461426	ENSG00000198160	57708	Q8N108	GO:0003677/GO:0004871/GO:0005515/GO:0005654/GO:0005737/GO:0006351/GO:0007165/GO:0017053/GO:0031937/GO:0043123	IEA/IMP/IPI/IDA	MF/CC/BP	MIER1 transcriptional regulator	NA	MIER1	PF00249/PF01448
ENSG00000169926	1	-1.08326	-0.326151	0.101821	1.30759	-0.447614	0.03337	ENSG00000169926	51621	Q9Y2Y9/X5DNR2	GO:0000978/GO:0001077/GO:0005634/GO:0006366/GO:0008285/GO:0045647/GO:0045944/GO:0046872	IEA/TAS	MF/CC/BP	Kruppel like factor 13	NA	KLF13	NA
ENSG00000143028	1	-1.11831	-0.2344	0.05205	1.30066	-1.14948	0.00560155	ENSG00000143028	284612	Q5VXT5/B4DYR7	GO:0005215/GO:0006810/GO:0006874/GO:0021762/GO:0030285	IEA/IEP/IBA	MF/BP/CC	synaptophysin like 2	NA	SYPL2	PF01284
ENSG00000108840	1	-1.09944	-0.280469	0.0733061	1.3066	-0.762915	0.0247534	ENSG00000108840	10014	Q9UQL6	GO:0000118/GO:0000122/GO:0001025/GO:0001047/GO:0003682/GO:0004407/GO:0005080/GO:0005515/GO:0005634/GO:0005654/GO:0005737/GO:0005794/GO:0006325/GO:0006338/GO:0006342/GO:0006351/GO:0006476/GO:0006954/GO:0008134/GO:0010830/GO:0010832/GO:0014823/GO:0016575/GO:0030182/GO:0030183/GO:0032041/GO:0032869/GO:0033558/GO:0040029/GO:0042113/GO:0042220/GO:0042493/GO:0042826/GO:0043393/GO:0044212/GO:0045892/GO:…	TAS/IDA/IMP/IPI/IEA/ISS/NAS	CC/BP/MF	histone deacetylase 5	NA	HDAC5	PF00850/PF12203
ENSG00000188290	1	-1.08398	-0.470384	0.332372	1.22199	-0.57331	0.047307	ENSG00000188290	57801	E9PB28/Q9HCC6/D6REB3	GO:0003677/GO:0005634/GO:0006351/GO:0006355/GO:0007399/GO:0008134/GO:0030154/GO:0046983	IEA/NAS	MF/CC/BP	hes family bHLH transcription factor 4	NA	HES4	PF00010/PF07527
ENSG00000141753	1	-0.906402	-0.498682	0.0160215	1.38906	-0.570683	0.00447989	ENSG00000141753	3487	A0A024R1U8/P22692	GO:0001501/GO:0001558/GO:0005102/GO:0005576/GO:0005615/GO:0006259/GO:0006954/GO:0007165/GO:0008283/GO:0010906/GO:0031994/GO:0031995/GO:0043410/GO:0043567/GO:0043568/GO:0044267/GO:0044342/GO:0090090	TAS/IEA/IBA	BP/MF/CC	insulin like growth factor binding protein 4	NA	IGFBP4	PF00086/PF00219
ENSG00000129244	1	-1.03758	-0.397458	0.110973	1.32406	-2.13074	4.85e-06	ENSG00000129244	482	P14415	GO:0001671/GO:0005391/GO:0005515/GO:0005737/GO:0005886/GO:0005890/GO:0006810/GO:0006883/GO:0007155/GO:0010107/GO:0010248/GO:0016324/GO:0030007/GO:0032781/GO:0034220/GO:0036376/GO:0050821/GO:0050900/GO:0051117/GO:0086009/GO:0086064/GO:0090662/GO:1901018/GO:1903278/GO:1903288/GO:1903779	IDA/IPI/IEA/TAS	MF/CC/BP	ATPase Na+/K+ transporting subunit beta 2	04260/04960/04964/04970/04971/04972/04973/04974/04976	ATP1B2	PF00287
ENSG00000119899	1	-0.989682	-0.423586	0.057618	1.35565	-0.480104	0.0261056	ENSG00000119899	26503	Q9NRA2	GO:0005351/GO:0005737/GO:0005765/GO:0005886/GO:0005887/GO:0006811/GO:0006820/GO:0006865/GO:0015136/GO:0015538/GO:0015739/GO:0015992/GO:0016020/GO:0030054/GO:0030672/GO:0055085/GO:1901264	TAS/IDA/IEA	MF/CC/BP	solute carrier family 17 member 5	4142	SLC17A5	PF07690
ENSG00000186017	1	-1.33154	-0.0646051	0.345779	1.05036	-1.06067	0.000522324	ENSG00000186017	84924	Q969W8/B4DRR6	GO:0003677/GO:0005634/GO:0006351/GO:0006355/GO:0046872	IEA	MF/CC/BP	zinc finger protein 566	NA	ZNF566	PF00096/PF01352/PF13465/PF13912
ENSG00000169155	1	-1.3464	-0.0213255	0.329301	1.03842	-0.566817	0.00698736	ENSG00000169155	23099	O43298	GO:0003677/GO:0005515/GO:0005634/GO:0006351/GO:0006355/GO:0046872	IEA/IPI	MF/CC/BP	zinc finger and BTB domain containing 43	NA	ZBTB43	PF00651
ENSG00000015676	1	-1.33034	-0.102921	0.406391	1.02687	-0.375729	0.0184213	ENSG00000015676	23386	Q8IVD9	GO:0005737/GO:0006457/GO:0007275/GO:0051082	IBA	CC/BP/MF	NudC domain containing 3	NA	NUDCD3	PF04969/PF14050
ENSG00000105053	1	-1.31895	-0.151309	0.455275	1.01499	-0.489865	0.0244821	ENSG00000105053	51231	Q8IV63/A0A024QZI4	GO:0004674/GO:0005524/GO:0005634/GO:0005737/GO:0008360/GO:0018105/GO:0019903/GO:0032516/GO:0070373	IBA/IEA/IDA	MF/CC/BP	vaccinia related kinase 3	NA	VRK3	PF00069/PF13240
ENSG00000108306	1	-1.37222	-0.0174992	0.420034	0.969683	-0.772067	0.0147069	ENSG00000108306	84961	Q96IG2	GO:0001662/GO:0005737	IEA	BP/CC	F-box and leucine rich repeat protein 20	NA	FBXL20	PF12937/PF13516
ENSG00000275023	1	-1.38219	-0.0107682	0.452279	0.940679	-0.716855	0.00694386	ENSG00000275023	4302	A0A087WW39/P55198	GO:0005634/GO:0006355/GO:0008270	IEA/TAS	CC/BP/MF	MLLT6 PHD finger domain containing	NA	MLLT6	NA
ENSG00000101955	1	-1.38716	0.00657426	0.44259	0.938001	-0.898414	0.0305426	ENSG00000101955	8406	P78539	GO:0001845/GO:0005776/GO:0005783/GO:0006914/GO:0007155/GO:0009986/GO:0016020/GO:0034976/GO:0060244/GO:2001241	IEA/TAS	BP/CC	sushi repeat containing protein X-linked	NA	SRPX	PF00084/PF02494/PF13778
ENSG00000071553	1	-1.3752	0.0395076	0.339819	0.995879	-0.645479	7.95e-06	ENSG00000071553	537	Q15904/A0A0C4DGX8	GO:0005215/GO:0005524/GO:0008286/GO:0010008/GO:0015991/GO:0015992/GO:0016021/GO:0016469/GO:0017137/GO:0033180/GO:0033572/GO:0034220/GO:0045669/GO:0045780/GO:0045851/GO:0045921/GO:0046933/GO:0046961/GO:0051656/GO:0070062/GO:0070374/GO:2001206	TAS/IEA/ISS/IDA	MF/BP/CC	ATPase H+ transporting accessory protein 1	00190/01100/04142/04145/05110/05120/05323	ATP6AP1	PF05827
ENSG00000103241	1	-1.39896	0.109005	0.329517	0.960439	-1.18315	0.00192185	ENSG00000103241	2294	Q12946	GO:0000122/GO:0000977/GO:0001228/GO:0001568/GO:0001570/GO:0001701/GO:0001756/GO:0001763/GO:0002053/GO:0003197/GO:0003214/GO:0003677/GO:0003705/GO:0005634/GO:0005667/GO:0006366/GO:0007224/GO:0007368/GO:0007494/GO:0007507/GO:0010811/GO:0014822/GO:0016337/GO:0030198/GO:0030323/GO:0030324/GO:0030335/GO:0031016/GO:0043305/GO:0043565/GO:0045198/GO:0045893/GO:0045944/GO:0048286/GO:0048371/GO:0048557/GO:…	IEA/IMP/IDA/IBA/IC/TAS/ISS	BP/MF/CC	forkhead box F1	NA	FOXF1	PF00250
ENSG00000169249	1	-1.40326	0.087217	0.37762	0.938427	-0.689659	0.0190966	ENSG00000169249	8233	Q15696	GO:0000166/GO:0000245/GO:0000398/GO:0005515/GO:0005689/GO:0008380/GO:0030628/GO:0046872/GO:0089701	IEA/IMP/IPI/IDA/IC/IBA	MF/BP/CC	zinc finger CCCH-type RNA binding motif and serine/arginine rich 2	NA	ZRSR2	PF00076/PF00642
ENSG00000143319	1	-1.24449	-0.134932	0.198985	1.18044	-0.575208	0.0200302	ENSG00000143319	81875	Q9H9L3	GO:0000175/GO:0005654/GO:0005730/GO:0006364/GO:0044822/GO:0090503	EXP/IDA/TAS/IEA	MF/CC/BP	interferon stimulated exonuclease gene 20 like 2	NA	ISG20L2	PF00929
ENSG00000176182	1	-1.28979	-0.0641264	0.221018	1.1329	-0.766849	0.00630308	ENSG00000176182	339344	Q86VE0	GO:0000122/GO:0000978/GO:0001078/GO:0005634/GO:0006351/GO:0042803	IEA	BP/MF/CC	Myb related transcription factor partner of profilin	NA	MYPOP	PF13873
ENSG00000143333	1	-1.27682	-0.127529	0.273578	1.13077	-0.769992	1.76e-08	ENSG00000143333	6004	O15492	GO:0005096/GO:0005515/GO:0005516/GO:0005737/GO:0005886/GO:0007186/GO:0007601/GO:0008277/GO:0009968/GO:0031224/GO:0043547	IDA/IPI/TAS/IBA/ISS/IEA	MF/CC/BP	regulator of G-protein signaling 16	NA	RGS16	PF00615
ENSG00000121067	1	-1.26958	-0.120325	0.243427	1.14648	-0.39152	0.00856838	ENSG00000121067	8405	O43791	GO:0005515/GO:0005634/GO:0005654/GO:0005737/GO:0016607/GO:0019005/GO:0030162/GO:0031463/GO:0031625/GO:0042787/GO:0043161	IPI/IDA/TAS/IBA/IEA/IMP	MF/CC/BP	speckle type BTB/POZ protein	NA	SPOP	PF00651/PF00917
ENSG00000140598	1	-1.37044	0.0728734	0.278154	1.01942	-0.846837	0.000183397	ENSG00000140598	79631	Q7Z2Z2	GO:0003924/GO:0005525/GO:0005622/GO:0042256/GO:0043022	IDA/IEA/IBA/IMP	MF/CC/BP	elongation factor like GTPase 1	3008	EFL1	PF00679/PF14492
ENSG00000149150	1	-1.369	0.0945887	0.246803	1.02761	-2.12987	1.86e-08	ENSG00000149150	8501	A0A024R4Y3/O75387	GO:0005886/GO:0005887/GO:0006865/GO:0015171/GO:0015175/GO:0015179/GO:0015804/GO:0015807/GO:1902475	TAS/IDA/IBA/IEA	CC/BP/MF	solute carrier family 43 member 1	NA	SLC43A1	PF07690
ENSG00000011275	1	-1.3768	0.112255	0.249995	1.01455	-0.507266	0.00306393	ENSG00000011275	54476	A8K8N1/Q9NWF9	GO:0000151/GO:0004842/GO:0005515/GO:0005634/GO:0005829/GO:0006915/GO:0016032/GO:0016874/GO:0032480/GO:0032648/GO:0043130/GO:0043161/GO:0046872/GO:0050691/GO:0061630/GO:0070936/GO:0097039	IBA/IPI/IDA/TAS/IEA/EXP	CC/MF/BP	ring finger protein 216	NA	RNF216	NA
ENSG00000177380	1	-1.33662	0.0336058	0.225254	1.07776	-1.67444	0.000561052	ENSG00000177380	8541	O75145	GO:0001669/GO:0005515/GO:0005829/GO:0007269/GO:0014047/GO:0048172/GO:0048786/GO:0098875	IDA/IPI/TAS/ISS	CC/MF/BP	PTPRF interacting protein alpha 3	NA	PPFIA3	PF00536/PF07647
ENSG00000135469	1	-1.33254	-0.00646151	0.264628	1.07437	-1.03152	0.00374323	ENSG00000135469	93058	Q96MF6	GO:0005743	IEA	CC	coenzyme Q10A	NA	COQ10A	PF03364
ENSG00000135637	1	-1.26002	-0.0360947	0.113695	1.18242	-0.975073	0.000359631	ENSG00000135637	84865	Q17RM4	NA	NA	NA	coiled-coil domain containing 142	NA	CCDC142	NA
ENSG00000196547	1	-1.27721	-0.00404676	0.117229	1.16403	-0.639094	0.00971898	ENSG00000196547	4122	P49641	GO:0000139/GO:0004559/GO:0004572/GO:0006013/GO:0006491/GO:0006517/GO:0008270/GO:0016021/GO:0016799/GO:0030246	IBA/TAS/IEA	CC/MF/BP	mannosidase alpha class 2A member 2	00510/01100	MAN2A2	PF01074/PF07748/PF09261
ENSG00000085185	1	-1.29957	0.0489226	0.112156	1.13849	-0.902551	1.92e-07	ENSG00000085185	63035	Q5H9F3	GO:0005654/GO:0005737/GO:0005886/GO:0006351/GO:0006355/GO:0016569	IDA/IEA	CC/BP	BCL6 corepressor-like 1	NA	BCORL1	PF12796/PF15808/PF16553
ENSG00000174233	1	-1.29207	0.0616512	0.0814589	1.14896	-0.788088	0.0241667	ENSG00000174233	112	O43306	GO:0003091/GO:0004016/GO:0005515/GO:0005524/GO:0005622/GO:0005886/GO:0005929/GO:0006171/GO:0007189/GO:0007190/GO:0007193/GO:0007212/GO:0010977/GO:0016020/GO:0016021/GO:0019901/GO:0019933/GO:0031226/GO:0034199/GO:0035811/GO:0042312/GO:0046872/GO:0071377/GO:0071380/GO:0071870/GO:1904117/GO:1904322	ISS/TAS/IDA/IPI/IEA/IBA/IMP	BP/MF/CC	adenylate cyclase 6	00230/04062/04114/04270/04540/04742/04912/04914/04916/04962/04970/04971/04972/04976/05414	ADCY6	PF00211/PF06327/PF16214
ENSG00000253797	1	-1.3273	0.108516	0.117579	1.10121	-0.668327	0.00558396	ENSG00000253797	9724	A0A024RDV0/Q5TAP6	GO:0005730/GO:0007275/GO:0007283/GO:0030154/GO:0030490/GO:0032040/GO:0051321	IBA/IEA	CC/BP	UTP14 small subunit processome component homolog C (S. cerevisiae)	3008	UTP14C	PF04615
ENSG00000160408	1	-1.32053	0.0668954	0.144155	1.10948	-0.617549	0.019251	ENSG00000160408	30815	Q969X2/A0A024R8C6/B4DU80/F6SGE3/A0A0S2Z5G9	GO:0000139/GO:0001574/GO:0001665/GO:0005737/GO:0005886/GO:0006677/GO:0006687/GO:0008373/GO:0009100/GO:0009311/GO:0009312/GO:0009988/GO:0016021/GO:0018279/GO:0097503	TAS/IBA/ISS/NAS/IDA/IC/IEA	CC/BP/MF	ST6 N-acetylgalactosaminide alpha-2 6-sialyltransferase 6	00604/01100	ST6GALNAC6	NA/PF00777
ENSG00000223547	1	-1.29318	0.484146	-0.214369	1.0234	-0.941482	0.0254009	ENSG00000223547	284391	B4DSG8/Q08AG5	GO:0003677/GO:0005515/GO:0005634/GO:0006351/GO:0006355/GO:0046872	IEA/IPI	MF/CC/BP	zinc finger protein 844	NA	ZNF844	PF01352/PF13912
ENSG00000128524	1	-1.32467	0.523741	-0.16972	0.970645	-0.815291	1.76e-07	ENSG00000128524	9296	Q16864/A4D1K0	GO:0005515/GO:0005829/GO:0008286/GO:0015078/GO:0015991/GO:0015992/GO:0016020/GO:0016469/GO:0016471/GO:0033180/GO:0033572/GO:0034220/GO:0042624/GO:0042625/GO:0046961/GO:0070062/GO:0090383	IPI/TAS/NAS/IEA/IDA/IBA	MF/CC/BP	ATPase H+ transporting V1 subunit F	00190/01100/04145/04966/05110/05120/05323	ATP6V1F	PF01990
ENSG00000189058	1	-1.31079	0.5091	-0.191307	0.992998	-2.5791	1.24e-05	ENSG00000189058	347	P05090	GO:0000302/GO:0001525/GO:0005319/GO:0005515/GO:0005576/GO:0005615/GO:0005783/GO:0006006/GO:0006629/GO:0006869/GO:0007420/GO:0007568/GO:0010642/GO:0014012/GO:0015485/GO:0022626/GO:0030425/GO:0042246/GO:0042308/GO:0042493/GO:0043025/GO:0048471/GO:0048662/GO:0048678/GO:0051895/GO:0060588/GO:0070062/GO:0071638/GO:1900016/GO:2000098/GO:2000405	IDA/NAS/IPI/ISS/IEA/IMP	BP/MF/CC	apolipoprotein D	NA	APOD	PF08212
ENSG00000241370	1	-1.31364	0.529217	-0.193714	0.978137	-0.542745	0.0494389	ENSG00000241370	79897	Q9H633	GO:0001682/GO:0004526/GO:0005654/GO:0005655/GO:0006364/GO:0008033/GO:0042493/GO:0046872/GO:0090502	TAS/IBA/IEP/IEA	BP/MF/CC	ribonuclease P/MRP subunit p21	3013	RPP21	PF04032
ENSG00000086712	1	-1.30087	0.552711	-0.226901	0.975065	-0.852373	0.000201801	ENSG00000086712	55787	Q9NUQ3	GO:0005829/GO:0006351/GO:0006355/GO:0007049/GO:0010564/GO:0019905/GO:0030500/GO:0031965/GO:0046982/GO:0051726	ISS/IEA/IMP/IDA	CC/BP/MF	taxilin gamma	NA	TXLNG	PF09728
ENSG00000111276	1	-1.32001	0.556199	-0.191033	0.954843	-1.02828	1.43e-10	ENSG00000111276	1027	P46527/Q6I9V6	GO:0000079/GO:0000082/GO:0001666/GO:0004861/GO:0005072/GO:0005515/GO:0005634/GO:0005654/GO:0005737/GO:0005768/GO:0005829/GO:0006813/GO:0006919/GO:0006977/GO:0007050/GO:0007219/GO:0007605/GO:0008284/GO:0008285/GO:0008656/GO:0009749/GO:0010942/GO:0019903/GO:0030308/GO:0030544/GO:0031116/GO:0031464/GO:0032355/GO:0032403/GO:0033673/GO:0042326/GO:0042493/GO:0043066/GO:0043200/GO:0043434/GO:0045732/GO:…	TAS/IDA/IEA/IPI/IMP	BP/MF/CC	cyclin dependent kinase inhibitor 1B	04012/04110/05200/05215/05220/05222	CDKN1B	PF02234
ENSG00000170471	1	-1.31488	0.549266	-0.198712	0.964323	-0.906647	1.38e-05	ENSG00000170471	57148	Q6MZJ2/Q86X10	GO:0005096/GO:0046982/GO:0051056/GO:0090630	IBA/ISS/IPI/IEA	MF/BP	Ral GTPase activating protein non-catalytic beta subunit	NA	RALGAPB	NA
ENSG00000089248	1	-1.24898	0.518311	-0.307145	1.03782	-0.527718	0.000490406	ENSG00000089248	10961	P30040/V9HW71	GO:0000187/GO:0001934/GO:0005783/GO:0005788/GO:0005790/GO:0006457/GO:0006886/GO:0009306/GO:0009986/GO:0010628/GO:0010629/GO:0016020/GO:0030133/GO:0042470/GO:0042803/GO:0043335/GO:0050709/GO:0051087/GO:0070062/GO:1902235	IDA/NAS/ISS/IBA/IEA	BP/CC/MF	endoplasmic reticulum protein 29	4141	ERP29	PF07749/PF07912
ENSG00000255769	1	-1.24009	0.552213	-0.334531	1.02241	-1.58956	0.0330968	NA	NA	NA	NA	NA	NA	NA	NA	NA	NA
ENSG00000083844	1	-1.2757	0.605791	-0.290024	0.959938	-0.851191	1.07e-05	ENSG00000083844	9422	O43296	GO:0000978/GO:0005634/GO:0006351/GO:0006355/GO:0046872	IBA/IEA	MF/CC/BP	zinc finger protein 264	NA	ZNF264	PF00096/PF01352
ENSG00000130921	1	-1.25969	0.564495	-0.305427	1.00062	-0.606236	0.0025146	ENSG00000130921	91574	Q9H3J6	GO:0004045/GO:0005739/GO:0005762/GO:0016150/GO:0043022/GO:0070126/GO:0072344	IBA/NAS	MF/CC/BP	chromosome 12 open reading frame 65	NA	C12orf65	PF00472
ENSG00000197558	1	-1.27783	0.566773	-0.274206	0.985261	-2.28725	0.0258194	ENSG00000197558	23145	A2VEC9	GO:0005615/GO:0007155/GO:0010466/GO:0030414	TAS/IEA	CC/BP/MF	SCO-spondin	NA	SSPO	PF00057/PF00090/PF00094/PF00754/PF01826/PF08742
ENSG00000090539	1	-1.33195	0.316297	-0.0444924	1.06014	-1.40244	0.000476693	ENSG00000090539	8646	E7ESX1/Q8N2W7/Q9H2X0	GO:0001501/GO:0001649/GO:0001702/GO:0001707/GO:0002053/GO:0005515/GO:0005615/GO:0008201/GO:0019955/GO:0021919/GO:0030336/GO:0030514/GO:0030900/GO:0033504/GO:0045545/GO:0045668/GO:0045785	TAS/IEA/IMP/IPI/NAS/IDA	BP/MF/CC	chordin	4350	CHRD	PF00093/PF07452
ENSG00000134323	1	-1.32749	0.312643	-0.051634	1.06648	-2.99519	2.98e-08	ENSG00000134323	4613	P04198/Q9H224	GO:0000785/GO:0001502/GO:0002053/GO:0003677/GO:0003700/GO:0005515/GO:0005634/GO:0006351/GO:0006357/GO:0010628/GO:0010942/GO:0030324/GO:0042733/GO:0045607/GO:0045893/GO:0045944/GO:0046983/GO:0048704/GO:0048712/GO:0048754/GO:2000378	TAS/IEA/IPI/IDA/IMP	CC/BP/MF	v-myc avian myelocytomatosis viral oncogene neuroblastoma derived homolog	NA	MYCN	NA/PF00010/PF01056
ENSG00000160613	1	-1.32673	0.320672	-0.0586049	1.06467	-0.674672	0.00211752	ENSG00000160613	9159	Q16549	GO:0004252/GO:0008233/GO:0016485/GO:0016486/GO:0030173	IBA/IDA/NAS	MF/BP/CC	proprotein convertase subtilisin/kexin type 7	NA	PCSK7	PF00082/PF01483/PF16470
ENSG00000155744	1	-1.34144	0.363567	-0.0543046	1.03218	-0.640554	0.0109881	ENSG00000155744	285172	Q8IXS8/B3KUG1	GO:0005622/GO:0005829/GO:0005886	IDA/IEA	CC	family with sequence similarity 126 member B	NA	FAM126B	PF09790
ENSG00000133247	1	-1.33763	0.369783	-0.0663721	1.03422	-1.11549	5.14e-08	ENSG00000133247	84787	Q86Y97/A0A0D9SF94	GO:0000780/GO:0005515/GO:0005654/GO:0005720/GO:0005721/GO:0006351/GO:0006355/GO:0034773/GO:0042799	IEA/IPI/IDA	CC/MF/BP	lysine methyltransferase 5C	310	KMT5C	PF00856
ENSG00000102870	1	-1.33749	0.368497	-0.0658949	1.03489	-0.709888	0.015614	ENSG00000102870	23361	Q9UEG4	GO:0003677/GO:0003700/GO:0005634/GO:0006351/GO:0006355/GO:0046872	IEA/IBA	MF/CC/BP	zinc finger protein 629	NA	ZNF629	PF00096
ENSG00000108582	1	-1.32738	0.36535	-0.0854713	1.04751	-0.975138	5.39e-10	ENSG00000108582	1362	O75976	GO:0004181/GO:0004185/GO:0005615/GO:0005634/GO:0005802/GO:0005886/GO:0006518/GO:0008270/GO:0016020/GO:0016021/GO:0016485/GO:0070062	IBA/IEA/IDA	MF/CC/BP	carboxypeptidase D	NA	CPD	PF00246
ENSG00000174306	1	-1.31848	0.362475	-0.102192	1.0582	-0.484549	0.0114825	ENSG00000174306	23051	Q9H4I2	GO:0000122/GO:0003677/GO:0003700/GO:0003714/GO:0005515/GO:0005634/GO:0005654/GO:0006351/GO:0030154/GO:0042803/GO:0045669/GO:0045892/GO:0046872/GO:0046982	IBA/IEA/IDA/IPI/IMP	BP/MF/CC	zinc fingers and homeoboxes 3	NA	ZHX3	PF00046/PF11569
ENSG00000198793	1	-1.3499	0.344654	-0.0235447	1.02879	-0.615848	0.0259433	ENSG00000198793	2475	P42345	GO:0000139/GO:0001030/GO:0001031/GO:0001032/GO:0001156/GO:0001933/GO:0001934/GO:0001938/GO:0003007/GO:0003179/GO:0004672/GO:0004674/GO:0005515/GO:0005524/GO:0005634/GO:0005654/GO:0005737/GO:0005741/GO:0005764/GO:0005765/GO:0005789/GO:0005829/GO:0005942/GO:0005979/GO:0006112/GO:0006207/GO:0006281/GO:0006468/GO:0006914/GO:0006950/GO:0007050/GO:0007165/GO:0007281/GO:0007420/GO:0007569/GO:0007584/GO:…	IEA/IDA/EXP/TAS/IPI/IBA/NAS/IMP/ISS	CC/MF/BP	mechanistic target of rapamycin	04012/04150/04910/04920/04930/05200/05214/05215/05221	MTOR	PF00454/PF02259/PF02260/PF08771/PF11865
ENSG00000111725	1	-1.36285	0.348034	0.00411889	1.01069	-0.471934	0.0284722	ENSG00000111725	5564	A0A024RBN1/Q9Y478	GO:0004672/GO:0004679/GO:0005515/GO:0005654/GO:0005829/GO:0006468/GO:0006633/GO:0007050/GO:0007165/GO:0010628/GO:0016236/GO:0019901/GO:0031588/GO:0045859/GO:0051291/GO:1901796	IDA/IEA/IPI/TAS	MF/CC/BP	protein kinase AMP-activated non-catalytic subunit beta 1	04910/04920/05410	PRKAB1	PF04739/PF16561
ENSG00000163558	1	-1.36436	0.388223	-0.0175883	0.993727	-0.695833	0.00474779	ENSG00000163558	5584	P41743	GO:0000139/GO:0004672/GO:0004674/GO:0004697/GO:0005515/GO:0005524/GO:0005543/GO:0005634/GO:0005737/GO:0005768/GO:0005829/GO:0005886/GO:0005923/GO:0006468/GO:0006612/GO:0007010/GO:0007015/GO:0010976/GO:0015630/GO:0016192/GO:0016324/GO:0016477/GO:0018105/GO:0019904/GO:0031252/GO:0032869/GO:0034351/GO:0035089/GO:0035556/GO:0042462/GO:0043066/GO:0043220/GO:0043234/GO:0043524/GO:0045171/GO:0045197/GO:…	IEA/IDA/TAS/ISS/IPI/NAS/IMP/IBA	CC/MF/BP	protein kinase C iota	04144/04530/04910	PRKCI	PF00069/PF00130/PF00433/PF00564
ENSG00000160961	1	-1.36362	0.421111	-0.0381716	0.980684	-1.30942	0.0299609	ENSG00000160961	84449	Q96JL9/B3KSN8	GO:0003677/GO:0005634/GO:0006351/GO:0006355/GO:0046872	IEA	MF/CC/BP	zinc finger protein 333	NA	ZNF333	PF00096/PF01352/PF13465/PF13912
ENSG00000140474	1	-1.34086	0.426808	-0.0916974	1.00575	-1.219	2.02e-08	ENSG00000140474	25989	B4DDG2/Q6PHR2	GO:0000407/GO:0004674/GO:0005515/GO:0005524/GO:0005737/GO:0006914/GO:0045879/GO:0045880/GO:0046777/GO:0090398/GO:0097542	TAS/IDA/IPI/IEA	CC/MF/BP	unc-51 like kinase 3	04140/04150	ULK3	PF00069/PF04212
ENSG00000102921	1	-1.3397	0.415816	-0.0882953	1.01218	-0.839659	0.000280348	ENSG00000102921	9683	O75113	GO:0005730/GO:0016605/GO:0031397/GO:0032435/GO:0034644	ISS/IMP	CC/BP	NEDD4 binding protein 1	NA	N4BP1	PF11977
ENSG00000156381	1	-1.32328	0.453974	-0.14198	1.01128	-0.613956	0.00301987	ENSG00000156381	122416	Q96BM1	NA	NA	NA	ankyrin repeat domain 9	NA	ANKRD9	NA
ENSG00000053770	1	-1.31642	0.411093	-0.133953	1.03928	-0.682901	0.0429961	ENSG00000053770	55745	A0A024R654/Q9H0R1/E7EQ45	GO:0005764/GO:0005765/GO:0005770/GO:0005829/GO:0015031/GO:0016020/GO:0016197/GO:0030119/GO:0031902	IDA/IEA/IMP	CC/BP	adaptor related protein complex 5 mu 1 subunit	NA	AP5M1	PF00928
ENSG00000136870	1	-1.29132	0.395835	-0.174705	1.07019	-0.826818	0.00588649	ENSG00000136870	7743	O75820/B7ZLK9/A0A087X0K2	GO:0000122/GO:0003677/GO:0003700/GO:0005634/GO:0006351/GO:0046872	TAS/IEA	BP/MF/CC	zinc finger protein 189	NA	ZNF189	PF00096/PF01352
ENSG00000176273	1	-1.29244	0.415733	-0.183125	1.05983	-1.30628	0.00835061	ENSG00000176273	159371	Q2M3R5	GO:0005515/GO:0005789/GO:0005886/GO:0016021/GO:0051480/GO:1990034	IPI/IDA/IEA/IMP	MF/CC/BP	solute carrier family 35 member G1	NA	SLC35G1	PF00892
ENSG00000181315	1	-1.28959	0.35131	-0.15269	1.09097	-0.691519	0.00865188	ENSG00000181315	79692	A0A024QZZ4/Q6U7Q0	GO:0003677/GO:0003700/GO:0005634/GO:0005737/GO:0005813/GO:0006351/GO:0006355/GO:0046872	IEA/IBA/IDA	MF/CC/BP	zinc finger protein 322	NA	ZNF322	PF00096
ENSG00000173875	1	-1.29513	0.327069	-0.127158	1.09522	-0.539473	0.0165519	ENSG00000173875	163049	Q3KP31	GO:0003677/GO:0005634/GO:0006351/GO:0006355/GO:0046872	IEA	MF/CC/BP	zinc finger protein 791	NA	ZNF791	PF00096/PF01352/PF13912
ENSG00000275111	1	-1.3198	0.154665	0.0555816	1.10956	-0.984286	0.0296784	ENSG00000275111	7549	B0AZN8/Q9BSG1/A0A087X063/Q68CY6/A0A087WYR5/B4DR15	GO:0003677/GO:0003700/GO:0005634/GO:0006351/GO:0006355/GO:0008270	IEA/IBA/NAS	MF/CC/BP	zinc finger protein 2	NA	ZNF2	PF00096/PF01352
ENSG00000163132	1	-1.29098	0.176065	-0.0260074	1.14092	-0.863628	1.81e-07	ENSG00000163132	4487	P28360	GO:0000122/GO:0000902/GO:0000977/GO:0000982/GO:0001227/GO:0001228/GO:0001701/GO:0002039/GO:0003198/GO:0005634/GO:0005654/GO:0005737/GO:0006366/GO:0007517/GO:0008285/GO:0009952/GO:0010463/GO:0021983/GO:0023019/GO:0030308/GO:0030513/GO:0030901/GO:0034504/GO:0035115/GO:0035116/GO:0035880/GO:0042474/GO:0042475/GO:0042481/GO:0043066/GO:0043517/GO:0045944/GO:0048863/GO:0050821/GO:0051154/GO:0060021/GO:…	IEA/IDA/IPI/IMP/IC	BP/MF/CC	msh homeobox 1	NA	MSX1	PF00046
ENSG00000254858	1	-1.31282	0.186935	0.0116845	1.1142	-0.747018	0.00227511	ENSG00000254858	84769	A0A024R7K6/Q567V2	GO:0005743/GO:0005762/GO:0016021/GO:0061668/GO:0070131	IDA/IEA/IMP	CC/BP	MPV17 mitochondrial inner membrane protein like 2	NA	MPV17L2	PF04117
ENSG00000125875	1	-1.36504	0.239633	0.0905018	1.03491	-0.946721	3.22e-06	ENSG00000125875	128637	Q96BZ9/Q9Y2V8	GO:0001675/GO:0005096/GO:0005515/GO:0005783/GO:0005789/GO:0006888/GO:0007030/GO:0017137/GO:0019068/GO:0030173/GO:0031965/GO:0033116/GO:0034389/GO:0043547/GO:0044829/GO:0046726/GO:0048208/GO:0070309/GO:0072520/GO:0090110/GO:1902953	IEA/IDA/IPI/IMP/TAS	BP/MF/CC	TBC1 domain family member 20	NA	TBC1D20	NA/PF00566
ENSG00000147854	1	-1.33181	0.248658	0.00406375	1.07909	-1.0423	6.86e-06	ENSG00000147854	115426	Q96PU4	GO:0003677/GO:0004842/GO:0005515/GO:0005634/GO:0005654/GO:0005720/GO:0007049/GO:0008270/GO:0008283/GO:0010216/GO:0016567/GO:0016874/GO:0030154/GO:0042393/GO:0051726/GO:0051865/GO:0061630/GO:0071158/GO:0090308	IEA/IDA/IPI/IBA/ISS/IEP/TAS	MF/CC/BP	ubiquitin like with PHD and ring finger domains 2	NA	UHRF2	PF00240/PF00628/PF02182/PF12148
ENSG00000168612	1	-1.26441	0.190995	-0.0912644	1.16468	-0.68669	0.000719102	ENSG00000168612	90204	Q9BR11	GO:0005634/GO:0008270	IEA	CC/MF	zinc finger SWIM-type containing 1	NA	ZSWIM1	PF04434
ENSG00000064933	1	-1.26401	0.16467	-0.0711804	1.17052	-0.527098	0.0474067	ENSG00000064933	5378	P54277/B4DIH7/B7ZAA0/I6L9H5/Q3BDU3/E9PC40/Q5XG96	GO:0000795/GO:0003677/GO:0003697/GO:0005524/GO:0005634/GO:0005712/GO:0006298/GO:0016887/GO:0030983/GO:0032389/GO:0042493	IBA/TAS/IEA	CC/MF/BP	PMS1 homolog 1 mismatch repair system component	NA	PMS1	NA/PF00505/PF01119
ENSG00000169925	1	-1.27727	0.215623	-0.0850354	1.14668	-0.763153	7.48e-05	ENSG00000169925	8019	A0A024R8H6/Q15059	GO:0003682/GO:0005634/GO:0006351/GO:0006357/GO:0016569/GO:0070577	IDA/IEA	MF/CC/BP	bromodomain containing 3	NA	BRD3	PF00439/PF17035
ENSG00000248098	1	-1.2816	0.25063	-0.102277	1.13324	-0.671167	0.00304365	ENSG00000248098	593	A0A024R0K3/P12694/Q59EI3	GO:0003826/GO:0003863/GO:0005515/GO:0005739/GO:0005759/GO:0005947/GO:0009083/GO:0016831/GO:0046487/GO:0046872/GO:0055114	IDA/IEA/IPI/TAS	MF/CC/BP	branched chain keto acid dehydrogenase E1 alpha polypeptide	00280/01100	BCKDHA	PF00676
ENSG00000130723	1	-1.24696	0.281149	-0.187788	1.1536	-0.952089	3.48e-12	ENSG00000130723	84726	Q5JSZ5/Q9BU62	GO:0030154/GO:0044822	IBA/IDA	BP/MF	proline rich coiled-coil 2B	NA	PRRC2B	PF07001
ENSG00000215252	1	-1.23662	0.248768	-0.184666	1.17252	-1.28251	0.0291125	ENSG00000215252	23015/440270	A7E2F4/A8MQT2	GO:0005737/GO:0005794/GO:0032580	IDA/IEA	CC	golgin A8 family member A/golgin A8 family member B	NA	GOLGA8A/GOLGA8B	PF15070
ENSG00000006459	1	-1.21618	0.198017	-0.184949	1.20311	-1.77792	9.29e-09	ENSG00000006459	80853	Q6ZMT4	GO:0005506/GO:0005634/GO:0005654/GO:0005730/GO:0006351/GO:0008270/GO:0016706/GO:0030901/GO:0032452/GO:0032454/GO:0033169/GO:0035064/GO:0035574/GO:0035575/GO:0045893/GO:0051864/GO:0055114/GO:0070544/GO:0071557/GO:0071558	IDA/TAS/IC/IEA/ISS	MF/CC/BP	lysine demethylase 7A	NA	KDM7A	PF00628/PF02373
ENSG00000135775	1	-1.24127	0.207146	-0.146886	1.18101	-0.714663	0.0197751	ENSG00000135775	22796	Q14746/B1ALW7	GO:0000139/GO:0005795/GO:0005829/GO:0006888/GO:0006891/GO:0007030/GO:0008565/GO:0015031/GO:0017119/GO:0032403/GO:0032588	TAS/IDA/IEA/IMP	CC/BP/MF	component of oligomeric golgi complex 2	NA	COG2	PF06148/PF12022
ENSG00000169682	1	-1.23909	0.206895	-0.150662	1.18286	-0.609682	0.0323968	ENSG00000169682	83985	Q9H2V7/A0A024QZ93	GO:0003376/GO:0005743/GO:0005765/GO:0006869/GO:0016021/GO:0031982/GO:0040011/GO:0046624/GO:0055085	IBA/IEA/IDA	BP/CC/MF	sphingolipid transporter 1 (putative)	NA	SPNS1	PF07690
ENSG00000136156	1	-1.47526	0.411421	0.321587	0.742248	-0.656279	2.38e-07	ENSG00000136156	9445	Q9Y287	GO:0000139/GO:0001540/GO:0005515/GO:0005524/GO:0005576/GO:0005615/GO:0005794/GO:0005886/GO:0007399/GO:0010008/GO:0016020/GO:0030660/GO:0031301/GO:0042985/GO:0043231/GO:0044267/GO:0070062	IEA/IPI/TAS/IDA	CC/MF/BP	integral membrane protein 2B	NA	ITM2B	PF04089
ENSG00000010322	1	-1.4784	0.459483	0.304386	0.714532	-1.04597	2.62e-06	ENSG00000010322	11188	Q9Y2I1	GO:0005178/GO:0005515/GO:0005769/GO:0005829/GO:0005886/GO:0006006/GO:0006915/GO:0008217/GO:0016020/GO:0016601/GO:0030036/GO:0030336/GO:0032228/GO:0035091/GO:0048243/GO:0055037	IEA/IPI/IDA	MF/CC/BP	nischarin	NA	NISCH	PF00787
ENSG00000149428	1	-1.47386	0.451285	0.286277	0.736296	-0.701777	0.000469702	ENSG00000149428	10525	B3KXH0/B7Z602/B7Z766/Q6IN67/Q9Y4L1	GO:0002931/GO:0005524/GO:0005576/GO:0005783/GO:0005788/GO:0005790/GO:0005925/GO:0006888/GO:0006898/GO:0016020/GO:0034663/GO:0034976/GO:0036498/GO:0051087/GO:0070062/GO:0071456/GO:0071682/GO:1903298/GO:1903382	ISS/IEA/TAS/NAS/IDA/IEP	BP/MF/CC	hypoxia up-regulated 1	4141	HYOU1	PF00012
ENSG00000144369	1	-1.48692	0.396216	0.408864	0.681842	-1.35992	2.08e-07	ENSG00000144369	165215	Q6P995	GO:0016021	IEA	CC	family with sequence similarity 171 member B	NA	FAM171B	PF10577
ENSG00000110888	1	-1.49371	0.448446	0.419088	0.626175	-1.06181	0.000275654	ENSG00000110888	65981	Q6IMN6	GO:0003723/GO:0005102/GO:0005634/GO:0005737/GO:0005739/GO:0005813/GO:0017148/GO:0030308/GO:0032092/GO:0033138/GO:0043235/GO:0045944/GO:0050775/GO:0061003/GO:0090263	IEA/IPI/IDA/ISS	MF/CC/BP	caprin family member 2	NA	CAPRIN2	PF00386/PF12287
ENSG00000101577	1	-1.49387	0.39938	0.476845	0.617641	-0.783013	0.000386544	ENSG00000101577	9663	Q92539	GO:0003713/GO:0005634/GO:0005789/GO:0005829/GO:0006351/GO:0006629/GO:0006646/GO:0006656/GO:0008195/GO:0009062/GO:0016311/GO:0019432/GO:0045944	IBA/ISS/TAS/IEA/EXP	MF/CC/BP	lipin 2	NA	LPIN2	PF04571/PF08235/PF16876
ENSG00000170448	1	-1.45625	0.230033	0.419941	0.806274	-0.855362	0.00463015	ENSG00000170448	152518	B1Q2B0/Q6ZNB6	GO:0000122/GO:0000977/GO:0001078/GO:0005634/GO:0006366/GO:0008270/GO:0016020/GO:0016021	IEA/IBA/IDA	BP/MF/CC	nuclear transcription factor X-box binding like 1	NA	NFXL1	PF01422
ENSG00000172006	1	-1.43726	0.165083	0.41495	0.857229	-0.865625	0.000864669	ENSG00000172006	115196	B3KNM4/Q86TJ5	GO:0003677/GO:0005634/GO:0005730/GO:0006351/GO:0006355/GO:0046872	IEA/IDA	MF/CC/BP	zinc finger protein 554	NA	ZNF554	PF00096/PF01352/PF13912
ENSG00000103512	1	-1.43655	0.162858	0.414725	0.858963	-0.407448	0.00605499	ENSG00000103512	23420	Q15155	GO:0003674/GO:0005575/GO:0008150/GO:0016020/GO:0016021/GO:0030246	ND/IDA/IEA	MF/CC/BP	NODAL modulator 1	NA	NOMO1	NA
ENSG00000169439	1	-1.45203	0.327002	0.287003	0.83803	-0.683527	5.78e-06	ENSG00000169439	6383	A0A024R9D1/P34741/E9PBI9	GO:0001523/GO:0005515/GO:0005796/GO:0005886/GO:0006024/GO:0006027/GO:0008150/GO:0008218/GO:0009986/GO:0016021/GO:0016477/GO:0030165/GO:0030203/GO:0043202/GO:0048013/GO:0048813/GO:0048814	TAS/IPI/ND/IEA/IBA/ISS	BP/MF/CC	syndecan 2	04512/04514/05144	SDC2	PF01034
ENSG00000110002	1	-1.45239	0.343022	0.274015	0.835353	-0.957765	0.0113491	ENSG00000110002	4013	A0A024R3H3/O00534	GO:0005634/GO:0005654	IDA	CC	von Willebrand factor A domain containing 5A	NA	VWA5A	PF08487/PF13768
ENSG00000186416	1	-1.4558	0.290939	0.339975	0.824882	-0.651792	0.0314205	ENSG00000186416	55922	O15226/A3F768/A3F769	GO:0003677/GO:0005634/GO:0005654/GO:0005730/GO:0005783/GO:0006351/GO:0007165/GO:0044822/GO:0045892	IEA/IDA/IBA	MF/CC/BP	NFKB repressing factor	NA	NKRF	PF01424/PF01585
ENSG00000198089	1	-1.44818	0.244893	0.35787	0.845417	-0.918112	0.0481839	ENSG00000198089	9814	A8K8P3	GO:0000086/GO:0005515/GO:0005814/GO:0005829/GO:0010923/GO:0019902	TAS/IPI/IEA/IDA	BP/MF/CC	SFI1 centrin binding protein	NA	SFI1	NA
ENSG00000154305	1	-1.4601	0.453385	0.224242	0.782473	-0.795533	1.37e-07	ENSG00000154305	375056	Q5JRA6	GO:0000139/GO:0002687/GO:0005515/GO:0005789/GO:0006887/GO:0006888/GO:0007162/GO:0015031/GO:0016020/GO:0016021/GO:0030336/GO:0042060/GO:0042953/GO:0042954/GO:0043231/GO:0070971/GO:0090110	IEA/IDA/IPI/TAS/IMP	CC/BP/MF	MIA family member 3 ER export factor	NA	MIA3	PF07653
ENSG00000136826	1	-1.45821	0.424155	0.235001	0.799055	-2.06969	0.00183666	ENSG00000136826	9314	O43474	GO:0000122/GO:0000790/GO:0000987/GO:0001010/GO:0001047/GO:0001077/GO:0001085/GO:0001190/GO:0001221/GO:0003700/GO:0005654/GO:0005719/GO:0005737/GO:0006366/GO:0007500/GO:0008013/GO:0008270/GO:0008285/GO:0009913/GO:0010628/GO:0010629/GO:0014067/GO:0014740/GO:0019827/GO:0031077/GO:0032088/GO:0032270/GO:0034115/GO:0035014/GO:0035019/GO:0035166/GO:0042826/GO:0043154/GO:0043551/GO:0044212/GO:0044798/GO:…	IDA/ISS/IEA/IMP/IPI/NAS/TAS/IGI	BP/CC/MF	Kruppel like factor 4	NA	KLF4	PF00096
ENSG00000106346	1	-1.45551	0.437351	0.215898	0.802256	-0.387297	0.0309883	ENSG00000106346	84132	Q9H9J4	GO:0004843/GO:0006511/GO:0007283/GO:0016579/GO:0030154	IDA/IEA/ISS	MF/BP	ubiquitin specific peptidase 42	NA	USP42	PF00443
ENSG00000136908	1	-1.42938	0.441804	0.12364	0.863938	-1.01045	0.00132724	ENSG00000136908	8818	O94777	GO:0000506/GO:0004582/GO:0005515/GO:0005789/GO:0006506/GO:0016254/GO:0018279/GO:0019348/GO:0030176/GO:0030234/GO:0031647/GO:0033185/GO:0035269/GO:0050790	IDA/TAS/IPI/IBA/IEA	CC/MF/BP	dolichyl-phosphate mannosyltransferase subunit 2 regulatory	00510/00563/01100	DPM2	PF07297
ENSG00000181666	1	-1.4427	0.429755	0.174132	0.838812	-0.809821	0.0451865	ENSG00000181666	284459	P10072	GO:0003677/GO:0005634/GO:0006351/GO:0006355/GO:0007275/GO:0046872	IEA/NAS	MF/CC/BP	HKR1 GLI-Kruppel zinc finger family member	NA	HKR1	PF00096/PF01352
ENSG00000088038	1	-1.44333	0.39564	0.198683	0.849002	-0.766125	0.0171446	ENSG00000088038	4849	A0A024R4R3/O75175	GO:0000288/GO:0000289/GO:0000932/GO:0001829/GO:0005515/GO:0005634/GO:0005829/GO:0006351/GO:0006355/GO:0006977/GO:0017148/GO:0030014/GO:0030015/GO:0031047/GO:2000036	IBA/TAS/ISS/IEA/IPI/IDA/IMP	BP/CC/MF	CCR4-NOT transcription complex subunit 3	3018	CNOT3	PF04065/PF04153
ENSG00000109111	1	-1.44067	0.379911	0.200577	0.860181	-0.548299	0.00869742	ENSG00000109111	6830	Q7KZ85	GO:0003677/GO:0003700/GO:0005515/GO:0005634/GO:0006338/GO:0006351/GO:0006355/GO:0006397/GO:0008380/GO:0010793/GO:0016032/GO:0032968/GO:0042393/GO:0044822/GO:0045191/GO:0050684/GO:0051028/GO:0051147/GO:0061086	IEA/TAS/IPI/NAS/ISS/IMP/IDA	MF/CC/BP	SPT6 homolog histone chaperone	NA	SUPT6H	PF00575/PF14632/PF14633/PF14635/PF14639/PF14641/PF14878
ENSG00000132300	1	-1.44127	0.386549	0.197897	0.856827	-0.433585	0.0284769	ENSG00000132300	55037	Q96EY7	GO:0005515/GO:0005739/GO:0005743/GO:0006417/GO:0019843/GO:0032543/GO:0043024/GO:0044822/GO:0070125/GO:0070126	IPI/IDA/TAS/IEA/IMP	MF/CC/BP	pentatricopeptide repeat domain 3	NA	PTCD3	PF13041/PF13812
ENSG00000197808	1	-1.39058	0.38976	0.0456797	0.95514	-1.61831	0.00123211	ENSG00000197808	92283	B4DRP8/Q8TAF7	GO:0003677/GO:0003700/GO:0005634/GO:0006351/GO:0006355/GO:0046872	IEA/IBA	MF/CC/BP	zinc finger protein 461	NA	ZNF461	PF00096/PF01352/PF13912
ENSG00000104884	1	-1.3887	0.373553	0.0511168	0.964031	-1.00536	0.0134409	ENSG00000104884	2068	P18074	GO:0000439/GO:0000717/GO:0001666/GO:0001701/GO:0003677/GO:0004003/GO:0004672/GO:0005515/GO:0005524/GO:0005634/GO:0005654/GO:0005675/GO:0005737/GO:0005819/GO:0006283/GO:0006289/GO:0006293/GO:0006294/GO:0006295/GO:0006296/GO:0006361/GO:0006362/GO:0006363/GO:0006366/GO:0006367/GO:0006368/GO:0006370/GO:0006468/GO:0006915/GO:0006979/GO:0007059/GO:0007568/GO:0008022/GO:0008094/GO:0008283/GO:0008353/GO:…	IEA/TAS/IDA/IPI/IGI/NAS/IMP	CC/BP/MF	ERCC excision repair 2 TFIIH core complex helicase subunit	3420	ERCC2	PF06733/PF06777/PF13307
ENSG00000006062	1	-1.40814	0.397324	0.0880376	0.922779	-1.18278	0.0192934	ENSG00000006062	9020	Q68D39/Q99558	GO:0000165/GO:0000186/GO:0004672/GO:0004674/GO:0004702/GO:0004704/GO:0004709/GO:0005515/GO:0005524/GO:0005737/GO:0005829/GO:0006955/GO:0007249/GO:0016301/GO:0031295/GO:0033209/GO:0038061/GO:0043123/GO:0071260	IEA/IDA/EXP/IBA/ISS/IPI/TAS/IMP/IEP	BP/MF/CC	mitogen-activated protein kinase kinase kinase 14	04010/04210/04380/04660/04672/05120	MAP3K14	PF00069
ENSG00000273419	1	-1.40345	0.375649	0.0890181	0.938778	-2.65823	0.000483028	NA	NA	NA	NA	NA	NA	NA	NA	NA	NA
ENSG00000169992	1	-1.40645	0.379673	0.0946915	0.932085	-0.818252	0.0380948	ENSG00000169992	57555	Q8NFZ4	GO:0002087/GO:0004872/GO:0005887/GO:0007158/GO:0007416/GO:0009986/GO:0016020/GO:0016337/GO:0019233/GO:0030054/GO:0032024/GO:0032230/GO:0035418/GO:0035641/GO:0042043/GO:0042734/GO:0045202/GO:0045211/GO:0045217/GO:0050804/GO:0050808/GO:0050839/GO:0050885/GO:0051965/GO:0051968/GO:0052689/GO:0060077/GO:0072553/GO:0097104/GO:0097105/GO:0097116/GO:0097119/GO:0097151/GO:1902474/GO:1904862/GO:2000311/GO:…	ISS/IBA/NAS/IEA/IMP/IDA	BP/MF/CC	neuroligin 2	4514	NLGN2	PF00135
ENSG00000150907	1	-1.38134	0.324745	0.0655689	0.991028	-1.59956	2.69e-15	ENSG00000150907	2308	Q12778	GO:0000122/GO:0000981/GO:0000989/GO:0001078/GO:0001223/GO:0001568/GO:0001659/GO:0001678/GO:0003682/GO:0005515/GO:0005634/GO:0005654/GO:0005737/GO:0005739/GO:0005829/GO:0006351/GO:0006473/GO:0006914/GO:0006915/GO:0006974/GO:0008013/GO:0008286/GO:0009267/GO:0010508/GO:0031018/GO:0031625/GO:0032869/GO:0032873/GO:0034599/GO:0035947/GO:0043065/GO:0043066/GO:0043565/GO:0045444/GO:0045599/GO:0045722/GO:…	IEA/IBA/ISS/IPI/IDA/TAS/IMP	BP/MF/CC	forkhead box O1	04910/05200/05215	FOXO1	PF00250/PF16675/PF16676
ENSG00000166579	1	-1.40082	0.29196	0.143542	0.965322	-0.762697	0.00031785	ENSG00000166579	81565	Q9GZM8/A6NIZ0	GO:0000132/GO:0000776/GO:0000777/GO:0001764/GO:0001833/GO:0005515/GO:0005635/GO:0005813/GO:0005819/GO:0005829/GO:0005871/GO:0005874/GO:0006508/GO:0007020/GO:0007059/GO:0007062/GO:0007100/GO:0008017/GO:0008021/GO:0008090/GO:0010975/GO:0016477/GO:0021799/GO:0021955/GO:0031252/GO:0032403/GO:0033157/GO:0043014/GO:0043203/GO:0043547/GO:0045773/GO:0047496/GO:0048487/GO:0048680/GO:0051081/GO:0051303/GO:…	IBA/IDA/IEA/IPI/TAS/IMP	BP/CC/MF	nudE neurodevelopment protein 1 like 1	NA	NDEL1	PF04880
ENSG00000167548	1	-1.38487	0.283202	0.10638	0.995291	-0.887906	0.0075123	ENSG00000167548	8085	O14686/Q59FG6/Q6PIA1	GO:0001555/GO:0003677/GO:0005634/GO:0005654/GO:0006342/GO:0006351/GO:0006355/GO:0008270/GO:0008284/GO:0018024/GO:0033148/GO:0035097/GO:0042800/GO:0043627/GO:0044212/GO:0044666/GO:0045944/GO:0048477/GO:0051568/GO:1904837	ISS/NAS/TAS/IEA/IMP/IPI/IDA	BP/MF/CC	lysine methyltransferase 2D	NA	KMT2D	PF00628/PF00856/PF05964/PF05965
ENSG00000196199	1	-1.42438	0.352173	0.167127	0.905083	-0.420425	0.0354309	ENSG00000196199	54737	Q99549	GO:0000151/GO:0000788/GO:0004842/GO:0005515/GO:0005634/GO:0005720/GO:0005730/GO:0005737/GO:0005886/GO:0006351/GO:0016567/GO:0031625/GO:0035064/GO:0044030/GO:0045892/GO:0070062	IBA/IDA/IPI/IEA/IMP	CC/MF/BP	M-phase phosphoprotein 8	NA	MPHOSPH8	PF00385/PF12796
ENSG00000104154	1	-1.42725	0.331636	0.192272	0.903337	-1.00901	0.00643595	ENSG00000104154	7782	O14863	GO:0005385/GO:0005737/GO:0005765/GO:0005770/GO:0009636/GO:0010043/GO:0016020/GO:0016021/GO:0016023/GO:0031902/GO:0055069/GO:0061088/GO:0071577	TAS/IDA/IEA/IBA	MF/CC/BP	solute carrier family 30 member 4	NA	SLC30A4	PF01545
ENSG00000035115	1	-1.42044	0.326325	0.174676	0.919435	-0.799377	0.0486925	ENSG00000035115	26751	Q96HL8	GO:0005515/GO:0006661/GO:0019902/GO:0032587/GO:0035091/GO:1900027	IPI/IEA/IDA/IBA	MF/BP/CC	SH3 and SYLF domain containing 1	NA	SH3YL1	PF00018/PF04366
ENSG00000130703	1	-1.38833	0.207983	0.182344	0.998008	-0.70518	1.37e-05	ENSG00000130703	9885	B4DKJ8/E7ET92/Q9H1P3	GO:0006869/GO:0015485	IEA/IDA	BP/MF	oxysterol binding protein like 2	NA	OSBPL2	PF01237
ENSG00000100592	1	-1.4107	0.255871	0.204813	0.950011	-0.651622	0.0139332	ENSG00000100592	23002	Q9Y4D1	GO:0001725/GO:0003779/GO:0005515/GO:0005737/GO:0005829/GO:0005886/GO:0016020/GO:0017048/GO:0030036/GO:0031514/GO:0036064/GO:0060071	IDA/IEA/IPI/TAS/NAS	CC/MF/BP	dishevelled associated activator of morphogenesis 1	4310	DAAM1	PF02181/PF06367/PF06371
ENSG00000198933	1	-1.40281	0.597734	-0.0162494	0.821325	-1.18308	0.021512	ENSG00000198933	9755	A7MCY6	GO:0005515/GO:0045087	IPI/IEA	MF/BP	TBK1 binding protein 1	4622	TBKBP1	PF12845
ENSG00000168763	1	-1.41247	0.565618	0.0194221	0.827427	-0.983124	0.000106988	ENSG00000168763	26505	Q8NE01	GO:0005515/GO:0005886/GO:0006811/GO:0016020/GO:0016021	IPI/IEA/IDA	MF/CC/BP	cyclin and CBS domain divalent metal cation transport mediator 3	NA	CNNM3	PF00571
ENSG00000131748	1	-1.40868	0.577988	0.00514332	0.825547	-0.761552	0.00273616	ENSG00000131748	10948	Q14849	GO:0005737/GO:0005739/GO:0005765/GO:0006629/GO:0006701/GO:0006839/GO:0006869/GO:0008202/GO:0008203/GO:0015485/GO:0016021/GO:0031902	TAS/IBA/IDA/IEA	CC/BP/MF	StAR related lipid transfer domain containing 3	NA	STARD3	PF01852/PF10457
ENSG00000121406	1	-1.43046	0.594034	0.0638791	0.772546	-1.0455	0.000660184	ENSG00000121406	256051	Q6P9A3	GO:0000977/GO:0003700/GO:0005634/GO:0006351/GO:0006355/GO:0046872	IBA/IEA	MF/CC/BP	zinc finger protein 549	NA	ZNF549	PF00096/PF01352/PF13912
ENSG00000139636	1	-1.42809	0.640018	0.0473355	0.740738	-1.05921	0.0209894	ENSG00000139636	55716	A0A024R0Z6/Q6UX01/A0A0S2Z6E3/A0A024R0Y9	GO:0005886/GO:0006897/GO:0016021	IEA	CC/BP	limb development membrane protein 1 like	NA	LMBR1L	PF04791
ENSG00000146587	1	-1.44385	0.583964	0.110127	0.749763	-0.647173	0.00293317	ENSG00000146587	57786	Q9NYW8	GO:0003676/GO:0005634/GO:0006351/GO:0006355/GO:0008270/GO:0045892	IEA/TAS/NAS	MF/CC/BP	RB associated KRAB zinc finger	NA	RBAK	PF00096/PF01352
ENSG00000226721	1	-1.44506	0.583244	0.114476	0.747341	-2.31898	0.0046493	NA	NA	NA	NA	NA	NA	NA	NA	NA	NA
ENSG00000198690	1	-1.46032	0.584132	0.17127	0.704921	-1.31388	5.55e-06	ENSG00000198690	22909	Q9Y2M0	GO:0000287/GO:0000724/GO:0004528/GO:0005515/GO:0005634/GO:0005654/GO:0005737/GO:0006281/GO:0006289/GO:0008409/GO:0017108/GO:0033683/GO:0036297/GO:0043130/GO:0045171/GO:0070336	TAS/IMP/IEA/IPI/IDA	MF/BP/CC	FANCD2/FANCI-associated nuclease 1	NA	FAN1	PF08774
ENSG00000253276	1	-1.45627	0.583952	0.15527	0.71705	-0.886423	0.00289238	ENSG00000253276	168455	Q8N9Z2	NA	NA	NA	coiled-coil domain containing 71-like	NA	CCDC71L	PF15374
ENSG00000269693	1	-1.43107	0.541092	0.0822027	0.807775	-3.79389	4.51e-06	NA	NA	NA	NA	NA	NA	NA	NA	NA	NA
ENSG00000075790	1	-1.43296	0.531505	0.0916788	0.809773	-0.536101	0.0130748	ENSG00000075790	55973	E9PAJ1/Q9UHQ4	GO:0001649/GO:0005789/GO:0005887/GO:0006886/GO:0006888/GO:0006915/GO:0016020/GO:0070973	IDA/IBA/IEA	BP/CC	B-cell receptor associated protein 29	NA	BCAP29	PF05529
ENSG00000176994	1	-1.45451	0.490186	0.182869	0.781456	-1.0251	0.000431718	ENSG00000176994	140775	Q8TEV9	GO:0005654	IDA	CC	Smith-Magenis syndrome chromosome region candidate 8	NA	SMCR8	NA
ENSG00000015532	1	-1.45133	0.527756	0.154696	0.76888	-1.22947	7.52e-11	ENSG00000015532	64132	B4DT06/Q9H1B5	GO:0000139/GO:0005575/GO:0005789/GO:0006024/GO:0008375/GO:0015012/GO:0016021/GO:0030158/GO:0030206/GO:0030210/GO:0050650	IEA/ND/NAS/IMP	CC/BP/MF	xylosyltransferase 2	00532/00534/01100	XYLT2	PF02485/PF12529
ENSG00000080189	1	-1.45617	0.515992	0.177379	0.762798	-0.726621	7.84e-06	ENSG00000080189	51006	Q9NQQ7/B7Z6R4	GO:0005793/GO:0005794/GO:0005801/GO:0010629/GO:0015786/GO:0016021/GO:0033116/GO:0036066/GO:0045747	IDA/IEA/IBA	CC/BP	solute carrier family 35 member C2	NA	SLC35C2	PF03151
ENSG00000142453	1	-1.36742	0.553278	-0.0892428	0.90338	-0.437372	0.00684919	ENSG00000142453	10498	Q86X55	GO:0003420/GO:0003713/GO:0005515/GO:0005634/GO:0005654/GO:0005737/GO:0005829/GO:0006351/GO:0006355/GO:0006977/GO:0007568/GO:0008013/GO:0008276/GO:0008284/GO:0008469/GO:0016032/GO:0016274/GO:0016571/GO:0019919/GO:0030374/GO:0030520/GO:0032091/GO:0033146/GO:0034970/GO:0034971/GO:0035242/GO:0035642/GO:0042054/GO:0042803/GO:0044212/GO:0044255/GO:0045600/GO:0051591/GO:0060350/GO:0070577/GO:0090575/GO:…	IEA/ISS/IPI/IDA/TAS/IBA/IMP	BP/MF/CC	coactivator associated arginine methyltransferase 1	NA	CARM1	PF05185/PF11531
ENSG00000149131	1	-1.36793	0.48313	-0.0595632	0.94436	-3.48332	8.07e-15	ENSG00000149131	710	E9KL26/P05155	GO:0001869/GO:0002576/GO:0004867/GO:0005515/GO:0005576/GO:0005615/GO:0006958/GO:0007568/GO:0007597/GO:0008015/GO:0010951/GO:0031093/GO:0042730/GO:0045087/GO:0070062/GO:0072562	IDA/TAS/IPI/NAS/IEA	BP/MF/CC	serpin family G member 1	4610	SERPING1	PF00079
ENSG00000101310	1	-1.34705	0.482702	-0.10584	0.970186	-0.883045	6.83e-05	ENSG00000101310	10483	Q15437/B4DJW8	GO:0000139/GO:0005515/GO:0005783/GO:0005789/GO:0005794/GO:0006886/GO:0006888/GO:0008270/GO:0012505/GO:0016020/GO:0016192/GO:0030127/GO:0033116/GO:0043231/GO:0048471	IEA/IPI/IDA/TAS	CC/MF/BP	Sec23 homolog B coat complex II component	4141	SEC23B	PF00626/PF04810/PF04811/PF04815/PF08033
ENSG00000139651	1	-1.35678	0.5065	-0.0950154	0.945294	-0.65088	0.00878077	ENSG00000139651	283337	Q8NDX6	GO:0003676/GO:0005634/GO:0006351/GO:0006355/GO:0046872	IEA	MF/CC/BP	zinc finger protein 740	NA	ZNF740	PF00096
ENSG00000109458	1	-1.35388	0.520723	-0.107238	0.940398	-0.755474	0.0282438	ENSG00000109458	2549	Q13480/Q9HA84	GO:0004871/GO:0005070/GO:0005515/GO:0005829/GO:0006979/GO:0007173/GO:0007257/GO:0007507/GO:0008283/GO:0008286/GO:0008544/GO:0014066/GO:0016303/GO:0030334/GO:0036092/GO:0038128/GO:0046854/GO:0046934/GO:0048008/GO:0048015/GO:0060711/GO:0070102	IEA/TAS/IPI	MF/CC/BP	GRB2 associated binding protein 1	04012/04722/05100/05211	GAB1	NA/PF00169
ENSG00000165312	1	-1.41094	0.501811	0.039743	0.869391	-1.16255	0.0229171	ENSG00000165312	220213	Q5VV17	GO:0004843/GO:0070536	IDA	MF/BP	OTU deubiquitinase 1	NA	OTUD1	PF02338
ENSG00000085978	1	-1.40154	0.498582	0.0159233	0.887039	-0.874789	0.000591195	ENSG00000085978	55054	Q53SV2/Q676U5/A0A024R494/Q17RG0/E7EVC7/A0A024R4B6	GO:0000045/GO:0000421/GO:0005515/GO:0005776/GO:0005829/GO:0005930/GO:0015031/GO:0016236/GO:0019787/GO:0034045/GO:0039689/GO:0042802/GO:0051260	IBA/NAS/IPI/ISS/TAS/IEA	BP/CC/MF	autophagy related 16 like 1	NA	ATG16L1	PF00400/PF08614
ENSG00000188092	1	-1.39509	0.481999	0.00679755	0.906291	-0.814028	0.00511742	ENSG00000188092	51463	B7ZAQ6/P0CG08/X5D7G6	GO:0000139/GO:0005244/GO:0006811/GO:0015031/GO:0016021/GO:0034765	IEA	CC/MF/BP	G protein-coupled receptor 89B	NA	GPR89B	PF12430/PF12537
ENSG00000260231	1	-1.41087	0.466125	0.0565021	0.888244	-1.99964	0.00272556	ENSG00000260231	100134229	NA	NA	NA	NA	JHDM1D antisense RNA 1 (head to head)	NA	JHDM1D-AS1	NA
ENSG00000141441	1	-1.41864	0.462598	0.0802371	0.875803	-1.75059	1.37e-11	ENSG00000141441	64762	Q9H706	GO:0005515/GO:0005886/GO:0007173/GO:0008284/GO:0051781/GO:0070064/GO:0070374/GO:0071364	IPI/NAS/IDA/IEA/IMP	MF/CC/BP	GRB2 associated regulator of MAPK1 subtype 1	NA	GAREM1	PF12736
ENSG00000112787	1	-1.41765	0.45271	0.0826127	0.882327	-0.63309	0.0482375	ENSG00000112787	57666	Q9HCM7	GO:0044822	IDA	MF	fibrosin like 1	NA	FBRSL1	NA
ENSG00000107290	1	-1.40077	0.463151	0.0307571	0.90686	-0.713918	5.6e-05	ENSG00000107290	23064	Q7Z333	GO:0000165/GO:0000228/GO:0000781/GO:0001147/GO:0003677/GO:0003678/GO:0005515/GO:0005524/GO:0005634/GO:0005654/GO:0005730/GO:0005737/GO:0006302/GO:0006310/GO:0006353/GO:0006369/GO:0006376/GO:0006396/GO:0006974/GO:0007283/GO:0007623/GO:0008543/GO:0010976/GO:0030424/GO:0030426/GO:0032508/GO:0033120/GO:0034599/GO:0042802/GO:0043066/GO:0043491/GO:0044344/GO:0045944/GO:0060566/GO:0070301/GO:0071300/GO:…	IDA/IEA/IC/TAS/IPI/IMP	BP/CC/MF	senataxin	NA	SETX	NA
ENSG00000280071	1	-1.40386	0.439473	0.051481	0.912904	-0.596145	0.00500822	ENSG00000280071	102724023	A0A0B4J2D5/P30042/A0A0B4J2H4/A0A096LNH5	NA	NA	NA	ES1 protein homolog mitochondrial	NA	LOC102724023	NA
ENSG00000185338	1	-1.43548	0.798753	0.540504	0.0962188	-2.36754	6.89e-25	ENSG00000185338	8651	O15524/Q4JHT5	GO:0001932/GO:0004860/GO:0005159/GO:0005515/GO:0005634/GO:0005737/GO:0005829/GO:0006469/GO:0007259/GO:0010534/GO:0016023/GO:0016567/GO:0019210/GO:0019221/GO:0019901/GO:0040008/GO:0042512/GO:0042518/GO:0045444/GO:0046426/GO:0046627/GO:0050707/GO:0060334/GO:0071230	ISS/TAS/IPI/IEA/IBA/IMP/NAS	BP/MF/CC	suppressor of cytokine signaling 1	04120/04380/04630/04910/04930/05145	SOCS1	PF00017/PF07525
ENSG00000124201	1	-1.44687	0.837692	0.402764	0.206419	-1.31623	4e-15	ENSG00000124201	57169	Q9P2E3	GO:0003700/GO:0005634/GO:0006355/GO:0008270/GO:0044822	IEA/IDA	MF/CC/BP	zinc finger NFX1-type containing 1	NA	ZNFX1	NA
ENSG00000013364	1	-1.45633	0.779846	0.483375	0.193109	-0.658145	0.0246379	ENSG00000013364	9961	Q14764/X5DNU0/X5D7K9/X5D2M8	GO:0005515/GO:0005634/GO:0005643/GO:0005737/GO:0005856/GO:0015031/GO:0016020/GO:0019901/GO:0019903/GO:0023057/GO:0030529/GO:0031953/GO:0038127/GO:0048471/GO:0051028/GO:0061099/GO:0070062	IPI/IDA/IEA	MF/CC/BP	major vault protein	NA	MVP	PF01505/PF11978
ENSG00000025772	1	-1.39898	0.97646	0.218869	0.203652	-0.433309	0.0307342	ENSG00000025772	10953	Q15785	GO:0005634/GO:0005654/GO:0005737/GO:0005741/GO:0006626/GO:0016020/GO:0016021/GO:0031072	IDA/IMP/TAS/IPI	CC/BP/MF	translocase of outer mitochondrial membrane 34	NA	TOMM34	PF00515
ENSG00000198914	1	-1.41395	0.942412	0.209073	0.262466	-1.28266	1.24e-09	ENSG00000198914	5455	P20264	GO:0003700/GO:0005634/GO:0006351/GO:0007417/GO:0008284/GO:0010628/GO:0021799/GO:0021869/GO:0043066/GO:0043565/GO:0045892/GO:0045893/GO:0045944/GO:0071837/GO:0072218/GO:0072227/GO:0072233/GO:0072236/GO:0072240	IEA/ISS/TAS	MF/CC/BP	POU class 3 homeobox 3	NA	POU3F3	PF00046/PF00157
ENSG00000083635	1	-1.41422	0.942692	0.227718	0.243815	-0.860221	0.00526589	ENSG00000083635	26747	Q9UHK0	GO:0000492/GO:0003677/GO:0003723/GO:0005515/GO:0005634/GO:0005726/GO:0005730/GO:0006396/GO:0008023/GO:0016363/GO:0022626/GO:0030515/GO:0030674/GO:0042802/GO:0043234/GO:0045944/GO:0046872/GO:0048786/GO:0051117/GO:0051259/GO:0070761	IMP/NAS/IDA/IPI/TAS/IEA	BP/MF/CC	NUFIP1 FMR1 interacting protein 1	NA	NUFIP1	PF10453
ENSG00000112679	1	-1.4169	0.922373	0.345593	0.148936	-0.606893	0.000482721	ENSG00000112679	56940	Q9NRW4	GO:0000122/GO:0000188/GO:0002710/GO:0004725/GO:0005634/GO:0005737/GO:0006470/GO:0006915/GO:0007179/GO:0007275/GO:0008138/GO:0008283/GO:0035335/GO:0042127/GO:0046330/GO:0050860/GO:0050868	IMP/TAS/IEA/IBA	BP/MF/CC	dual specificity phosphatase 22	4010	DUSP22	PF00782
ENSG00000182986	1	-1.42255	0.918248	0.306933	0.197372	-0.967081	0.00160572	ENSG00000182986	162967	A2RRD8/Q6ZP55	GO:0003677/GO:0003700/GO:0005634/GO:0006351/GO:0006355/GO:0046872	IEA/IBA	MF/CC/BP	zinc finger protein 320	NA	ZNF320	PF00096/PF01352/PF13912
ENSG00000242259	1	-1.43347	0.89403	0.255782	0.283654	-0.607802	0.0019732	ENSG00000242259	128977	Q6P5X5	NA	NA	NA	chromosome 22 open reading frame 39	NA	C22orf39	PF11326
ENSG00000136379	1	-1.43554	0.887117	0.304639	0.243788	-1.91355	7.07e-18	ENSG00000136379	58489	Q6PCB6	GO:0016787	IEA	MF	abhydrolase domain containing 17C	NA	ABHD17C	PF12146
ENSG00000116406	1	-1.44804	0.851173	0.315184	0.281683	-0.600506	0.00532593	ENSG00000116406	80267	Q9BZQ6/A0A024R931	GO:0004559/GO:0004569/GO:0004571/GO:0005509/GO:0005783/GO:0005788/GO:0006491/GO:0016020/GO:0030433/GO:0030968/GO:0044322/GO:1904380/GO:1904382	TAS/IEA/IMP/IBA	MF/CC/BP	ER degradation enhancing alpha-mannosidase like protein 3	4141	EDEM3	PF01532/PF02225
ENSG00000254402	1	-1.4479	0.850933	0.324041	0.272928	-1.66351	0.030899	ENSG00000254402	441381	Q50LG9	GO:0016021/GO:0051965	IEA	CC/BP	leucine rich repeat containing 24	NA	LRRC24	PF13855
ENSG00000271971	1	-1.34257	1.05666	0.284564	0.0013476	-1.89368	0.00568531	NA	NA	NA	NA	NA	NA	NA	NA	NA	NA
ENSG00000184277	1	-1.34832	1.02917	0.349205	-0.0300551	-0.827949	6.82e-05	ENSG00000184277	80213	B4DLL2/E7EPS7/H0YNS4/Q9BRN9	GO:0016021	IEA	CC	TM2 domain containing 3	NA	TM2D3	NA/PF05154
ENSG00000198874	1	-1.36695	1.011	0.32959	0.0263689	-0.54273	0.0147495	ENSG00000198874	55253	Q9NV66	GO:0008033/GO:0010181/GO:0016829/GO:0046872/GO:0051539/GO:0055114	IEA	BP/MF	tRNA-yW synthesizing protein 1 homolog	NA	TYW1	PF00258/PF04055/PF08608
ENSG00000182473	1	-1.31561	1.04942	0.390442	-0.12425	-0.434315	0.00595536	ENSG00000182473	23265	Q63HP7/Q9UPT5/B4DJ07/B5MCY9	GO:0000145/GO:0005515/GO:0005815/GO:0005829/GO:0005886/GO:0006887/GO:0015031/GO:0016020/GO:0016241/GO:0032584/GO:0034451/GO:2000535	IEA/IPI/IDA/TAS/IMP	CC/MF/BP	exocyst complex component 7	4910	EXOC7	NA/PF03081
ENSG00000088854	1	-1.31438	1.03202	0.430566	-0.14821	-1.09659	0.015306	ENSG00000088854	25943	Q0IIP3/Q5TEA3	NA	NA	NA	chromosome 20 open reading frame 194	NA	C20orf194	NA
ENSG00000059378	1	-1.36972	0.956661	0.454868	-0.0418051	-1.58262	3.83e-15	ENSG00000059378	64761	A4D1T0/Q9H0J9/G5E9U9	GO:0003950/GO:0005634/GO:0044822/GO:0046872	IEA/IDA	MF/CC	poly(ADP-ribose) polymerase family member 12	NA	PARP12	PF00642/PF00644/PF02825
ENSG00000102109	1	-1.35251	1.00173	0.405319	-0.0545459	-1.76766	0.000458908	ENSG00000102109	27344	Q9UHG2	GO:0002021/GO:0004866/GO:0004867/GO:0005102/GO:0005615/GO:0005802/GO:0007218/GO:0009409/GO:0010951/GO:0016486/GO:0030141/GO:0070062	IEA/TAS/IDA	BP/MF/CC	proprotein convertase subtilisin/kexin type 1 inhibitor	NA	PCSK1N	PF07259
ENSG00000073969	1	-1.38682	0.996693	0.255146	0.134986	-0.685924	0.00708225	ENSG00000073969	4905	P46459	GO:0000139/GO:0001921/GO:0005515/GO:0005524/GO:0005737/GO:0005765/GO:0005795/GO:0005829/GO:0005886/GO:0006813/GO:0006886/GO:0006887/GO:0006888/GO:0006890/GO:0006891/GO:0014069/GO:0016192/GO:0016887/GO:0017075/GO:0017137/GO:0017157/GO:0019901/GO:0030165/GO:0032403/GO:0042623/GO:0043001/GO:0043198/GO:0043209/GO:0045026/GO:0045732/GO:0046872/GO:0048208/GO:0048211/GO:0070062	IEA/IDA/IPI/IBA/ISS/TAS/IMP	CC/BP/MF	N-ethylmaleimide sensitive factor vesicle fusing ATPase	4962	NSF	PF00004/PF02359/PF02933
ENSG00000112357	1	-1.35239	1.06218	0.164019	0.126192	-1.15229	0.000147829	ENSG00000112357	5191	O00628/Q6FGN1	GO:0001764/GO:0001958/GO:0005053/GO:0005777/GO:0005782/GO:0005829/GO:0006635/GO:0007031/GO:0008611/GO:0016558/GO:0019899/GO:0042803	IEA/IDA/IMP/IPI	BP/MF/CC	peroxisomal biogenesis factor 7	4146	PEX7	PF00400
ENSG00000089022	1	-1.36193	1.04423	0.204982	0.112713	-0.554265	0.0078792	ENSG00000089022	8550	Q8IW41	GO:0000165/GO:0000187/GO:0002039/GO:0004674/GO:0004683/GO:0004708/GO:0005515/GO:0005516/GO:0005524/GO:0005634/GO:0005654/GO:0005737/GO:0005829/GO:0006417/GO:0007165/GO:0007265/GO:0009931/GO:0018105/GO:0032007/GO:0032212/GO:0046777/GO:0051973/GO:0090400/GO:1901796/GO:1904355	IEA/IDA/EXP/TAS/IBA/IPI/ISS/IMP	BP/MF/CC	mitogen-activated protein kinase-activated protein kinase 5	4010	MAPKAPK5	PF00069
ENSG00000160325	1	-1.27596	1.1644	0.126032	-0.0144656	-0.806808	0.00741961	ENSG00000160325	11094	Q9UGQ2	GO:0003674/GO:0005262/GO:0005575/GO:0005886/GO:0008150/GO:0016021/GO:0051899/GO:0070588	ND/TAS/IEA	MF/CC/BP	calcium channel flower domain containing 1	NA	CACFD1	PF10233
ENSG00000056487	1	-1.29393	1.1355	0.188389	-0.0299521	-1.58875	0.00521657	ENSG00000056487	112885	A0A0S2Z665/Q96EK2/B1AHC5/A0A0S2Z6R3	GO:0000977/GO:0003682/GO:0003712/GO:0005634/GO:0006355/GO:0008270/GO:0042393	IBA/IEA	MF/CC/BP	PHD finger protein 21B	NA	PHF21B	PF00628
ENSG00000196123	1	-1.29786	1.1314	0.187262	-0.020807	-1.6423	0.0106531	ENSG00000196123	653319	Q68EN5	NA	NA	NA	KIAA0895 like	NA	KIAA0895L	PF08014
ENSG00000203896	1	-1.32549	1.10333	0.088104	0.134063	-2.56199	2.38e-05	ENSG00000203896	54923	A0A087WT39/Q9H400	GO:0002250/GO:0005615/GO:0005886/GO:0016021/GO:0050852/GO:0050853	IEA/IDA	BP/CC	Lck interacting transmembrane adaptor 1	NA	LIME1	PF15332
ENSG00000151575	1	-1.34019	1.08113	0.102196	0.156872	-1.35346	0.0147235	ENSG00000151575	374618	Q8N6V9/A0A0S2Z669	NA	NA	NA	testis expressed 9	NA	TEX9	NA
ENSG00000117868	1	-1.30973	1.12592	0.0905653	0.0932435	-0.71924	5.77e-05	ENSG00000117868	57488	A0FGR8	GO:0005509/GO:0005544/GO:0005887/GO:0005913/GO:0006869/GO:0006897/GO:0008429/GO:0016020/GO:0031210/GO:0031227/GO:0031234/GO:0035091/GO:0044232/GO:0098609/GO:0098641	IDA/IEA/IMP	MF/CC/BP	extended synaptotagmin 2	NA	ESYT2	PF00168/PF17047
ENSG00000260329	1	-1.3149	1.11813	0.125463	0.0713028	-1.14245	0.0272261	NA	NA	NA	NA	NA	NA	NA	NA	NA	NA
ENSG00000173821	1	-1.27795	1.16501	0.0162728	0.0966662	-2.03546	4.45e-25	ENSG00000173821	57674	A0A0A0MTR7/Q63HN8/A0A0A0MTC1	GO:0000209/GO:0001525/GO:0002040/GO:0004842/GO:0005730/GO:0005737/GO:0005829/GO:0006511/GO:0008270/GO:0016020/GO:0016567/GO:0016874/GO:0016887/GO:0051260/GO:0051865/GO:2000051	TAS/IMP/EXP/IDA/IEA	BP/MF/CC	ring finger protein 213	NA	RNF213	PF00097
ENSG00000171843	1	-1.24547	1.20289	0.0430106	-0.000428436	-1.39584	5.59e-08	ENSG00000171843	4300	P42568/A0A0S2Z448	GO:0005634/GO:0006351/GO:0006355/GO:0007379/GO:0008023/GO:0009952/GO:0070062/GO:0090090/GO:2000096	TAS/IEA/IDA/IGI	CC/BP	MLLT3 super elongation complex subunit	NA	MLLT3	PF03366
ENSG00000177706	1	-1.49547	0.440122	0.608271	0.447075	-0.352253	0.0160641	ENSG00000177706	56975	Q8IXL6	GO:0004674/GO:0005509/GO:0005515/GO:0005524/GO:0005615/GO:0005794/GO:0006468/GO:0030145/GO:0030501/GO:0031214/GO:0036179/GO:0040036/GO:0045669/GO:0051174/GO:0070062/GO:0070166/GO:0071895/GO:0097187	IDA/IEA/IPI/IMP	MF/CC/BP	FAM20C golgi associated secretory pathway kinase	NA	FAM20C	PF06702
ENSG00000256087	1	-1.4961	0.451936	0.600507	0.443656	-0.723748	0.0240018	ENSG00000256087	9668	A0A024R4I3/O94892	GO:0003677/GO:0003700/GO:0005634/GO:0006351/GO:0006355/GO:0046872	IEA/IBA	MF/CC/BP	zinc finger protein 432	NA	ZNF432	PF00096/PF01352/PF13912
ENSG00000196663	1	-1.49659	0.408958	0.571195	0.516437	-0.946901	0.00161076	ENSG00000196663	9895	O15040	GO:0006914	IEA	BP	tectonin beta-propeller repeat containing 2	NA	TECPR2	PF06462
ENSG00000127948	1	-1.49701	0.426743	0.580432	0.489838	-0.559765	0.0148158	ENSG00000127948	5447/100616270	P16435/NA	GO:0003420/GO:0003958/GO:0004128/GO:0005739/GO:0005789/GO:0006805/GO:0007584/GO:0008941/GO:0009055/GO:0009437/GO:0009812/GO:0010181/GO:0016020/GO:0016021/GO:0016787/GO:0018393/GO:0019395/GO:0019899/GO:0030586/GO:0032332/GO:0032770/GO:0042493/GO:0043154/GO:0043231/GO:0043602/GO:0045542/GO:0045880/GO:0046210/GO:0047726/GO:0050660/GO:0050661/GO:0055114/GO:0060192/GO:0070988/GO:0071372/GO:0071375/GO:…	IEA/IDA/TAS/IBA/NA	BP/MF/CC/NA	cytochrome p450 oxidoreductase/microRNA 4651	NA	POR/MIR4651	PF00175/PF00258/PF00667/NA
ENSG00000085382	1	-1.49852	0.518314	0.438161	0.542043	-1.25425	0.00505921	ENSG00000085382	57531	Q8IYU2	GO:0000139/GO:0004842/GO:0005515/GO:0005634/GO:0005783/GO:0006351/GO:0006355/GO:0007030/GO:0007049/GO:0016567/GO:0016601/GO:0017137/GO:0030334/GO:0032580/GO:0042787/GO:0048365/GO:0061025/GO:0070936	IDA/IPI/IBA/IEA/TAS/IMP	CC/MF/BP	HECT domain and ankyrin repeat containing E3 ubiquitin protein ligase 1	NA	HACE1	PF00632/PF12796
ENSG00000213096	1	-1.49945	0.536962	0.472821	0.489664	-0.770197	0.0416027	ENSG00000213096	9534	A0A087WZJ7/B4E0L9/F5H2M4/A0A087X0A2/Q7Z2R1/O75437	GO:0000122/GO:0003677/GO:0003700/GO:0005634/GO:0006351/GO:0046872	TAS/IEA/IBA	BP/MF/CC	zinc finger protein 254	NA	ZNF254	PF00096/PF01352
ENSG00000206149	1	-1.49991	0.509178	0.484826	0.505909	-1.79451	2.87e-09	ENSG00000206149	440248	NA	NA	NA	NA	hect domain and RLD 2 pseudogene 9	NA	HERC2P9	NA
ENSG00000140265	1	-1.4999	0.506727	0.483479	0.509691	-0.915891	0.000382101	ENSG00000140265	146050	Q05BJ4/Q8IWY8/Q96AG1	GO:0000981/GO:0003677/GO:0005634/GO:0006351/GO:0006357/GO:0046872	IBA/IEA	MF/CC/BP	zinc finger and SCAN domain containing 29	NA	ZSCAN29	NA/PF00096/PF02023
ENSG00000161533	1	-1.49734	0.524715	0.555724	0.416904	-0.484863	0.00581264	ENSG00000161533	51	Q15067	GO:0000038/GO:0000062/GO:0003995/GO:0003997/GO:0005102/GO:0005634/GO:0005654/GO:0005730/GO:0005739/GO:0005777/GO:0005778/GO:0005782/GO:0005886/GO:0006091/GO:0006629/GO:0006693/GO:0007283/GO:0009055/GO:0016020/GO:0019395/GO:0030165/GO:0033539/GO:0033540/GO:0036109/GO:0043231/GO:0047485/GO:0050660/GO:0052890	IMP/IBA/IDA/TAS/IPI/IEA	BP/MF/CC	acyl-CoA oxidase 1	00071/00592/01040/01100/03320/04146	ACOX1	PF01756/PF02770/PF14749
ENSG00000273680	1	-1.49419	0.576556	0.542377	0.375254	-1.65406	0.0306445	NA	NA	NA	NA	NA	NA	NA	NA	NA	NA
ENSG00000196453	1	-1.49346	0.628907	0.445345	0.419204	-0.687432	0.00414095	ENSG00000196453	27153	Q9ULD5	GO:0003674/GO:0003677/GO:0005575/GO:0005634/GO:0006351/GO:0006355/GO:0008150/GO:0046872	ND/IEA	MF/CC/BP	zinc finger protein 777	NA	ZNF777	PF00096/PF01352/PF12417
ENSG00000135473	1	-1.49796	0.572346	0.471646	0.453967	-1.1304	0.00904616	ENSG00000135473	9924	Q504Q3	GO:0000175/GO:0000289/GO:0000932/GO:0003676/GO:0004535/GO:0005634/GO:0005829/GO:0006397/GO:0010606/GO:0031251/GO:0090503	IDA/IBA/TAS/IEA	MF/BP/CC	PAN2 poly(A) specific ribonuclease subunit	3018	PAN2	PF00929/PF13423
ENSG00000153094	1	-1.47729	0.718057	0.462686	0.296544	-1.10263	7.13e-05	ENSG00000153094	10018	O43521/A0A0A0MRE7/A0A0C4DH20	GO:0001701/GO:0001782/GO:0001783/GO:0001822/GO:0001844/GO:0002262/GO:0005515/GO:0005739/GO:0005741/GO:0005829/GO:0005868/GO:0006915/GO:0007160/GO:0007283/GO:0007420/GO:0008017/GO:0008584/GO:0008630/GO:0012505/GO:0019898/GO:0030879/GO:0032464/GO:0034976/GO:0035148/GO:0042475/GO:0043029/GO:0043065/GO:0043280/GO:0043525/GO:0043583/GO:0045502/GO:0045787/GO:0046620/GO:0048066/GO:0048070/GO:0048536/GO:…	IEA/TAS/IPI/IBA/IDA/IMP/IGI	BP/MF/CC	BCL2 like 11	NA	BCL2L11	PF06773/PF08945
ENSG00000155893	1	-1.47772	0.727823	0.427104	0.322794	-1.20907	0.00116279	ENSG00000155893	92370	Q8TE99/Q9NT50/B7Z4T2/B7Z3R9/E9PDB7	GO:0000139/GO:0003993/GO:0005515/GO:0005794/GO:0006024/GO:0010909/GO:0016021/GO:0016311/GO:0016791/GO:0050650	IEA/IPI/IDA/IMP	CC/MF/BP	2-phosphoxylose phosphatase 1	NA	PXYLP1	PF00328
ENSG00000177239	1	-1.49083	0.638314	0.48369	0.368825	-0.894813	4.92e-06	ENSG00000177239	11253	Q9UKM7	GO:0004559/GO:0004571/GO:0005509/GO:0005783/GO:0005789/GO:0005794/GO:0006491/GO:0009311/GO:0016020/GO:0016021/GO:0030433/GO:0036508/GO:0036509/GO:0044322/GO:1903561/GO:1904380/GO:1904382	TAS/IDA/IMP/IEA/IBA/NAS	MF/CC/BP	mannosidase alpha class 1B member 1	00510/01100/04141	MAN1B1	PF01532
ENSG00000186812	1	-1.48704	0.674337	0.449528	0.363178	-0.744708	0.0169321	ENSG00000186812	84307	Q8NF99	GO:0003700/GO:0005515/GO:0005634/GO:0005737/GO:0006351/GO:0006355/GO:0043565/GO:0046872	IBA/IPI/IEA	MF/CC/BP	zinc finger protein 397	NA	ZNF397	PF00096/PF02023
ENSG00000062725	1	-1.47289	0.757245	0.334281	0.381362	-0.638122	0.000504455	ENSG00000062725	10513	Q92624/A0A024QZ47	GO:0003777/GO:0005515/GO:0005634/GO:0005737/GO:0005874/GO:0005875/GO:0006886/GO:0030659/GO:0046907	TAS/IPI/NAS/IDA/IEA	MF/CC/BP	amyloid beta precursor protein binding protein 2	NA	APPBP2	PF13374
ENSG00000172057	1	-1.46533	0.781563	0.277903	0.405868	-0.883869	1.59e-05	ENSG00000172057	94103	A0A024R1W6/Q8N138	GO:0005515/GO:0005783/GO:0006672/GO:0016021/GO:0035339/GO:0090156/GO:1900060	IPI/IDA/IMP/IEA/IBA	MF/CC/BP	ORMDL sphingolipid biosynthesis regulator 3	NA	ORMDL3	PF04061
ENSG00000267194	1	-1.47111	0.747822	0.274946	0.44834	-2.47365	2.03e-12	NA	NA	NA	NA	NA	NA	NA	NA	NA	NA
ENSG00000168938	1	-1.47431	0.742085	0.304284	0.427941	-0.979894	4.62e-09	ENSG00000168938	5480	P45877	GO:0000413/GO:0003755/GO:0005515/GO:0005737/GO:0006457/GO:0016018/GO:0070062	IEA/IBA/IPI/IDA	BP/MF/CC	peptidylprolyl isomerase C	NA	PPIC	PF00160
ENSG00000182093	1	-1.47878	0.694835	0.2844	0.499541	-0.650186	0.0477749	ENSG00000182093	7485	O00258	GO:0005634/GO:0005789/GO:0016021/GO:0071816	TAS/IEA	CC/BP	tryptophan rich basic protein	NA	WRB	PF04420
ENSG00000185201	1	-1.49259	0.610699	0.368987	0.512904	-1.51055	0.000565821	ENSG00000185201	10581	Q01629	GO:0005886/GO:0006955/GO:0009615/GO:0016021/GO:0034341/GO:0035455/GO:0035456/GO:0045071/GO:0046597/GO:0051607/GO:0060337	TAS/IDA/IEA	CC/BP	interferon induced transmembrane protein 2	NA	IFITM2	PF04505
ENSG00000088766	1	-1.48993	0.654655	0.380824	0.454446	-0.585911	0.0212602	ENSG00000088766	54675	Q9UJA2	GO:0003841/GO:0005739/GO:0005743/GO:0008808/GO:0016021/GO:0032049/GO:0036148/GO:0043337/GO:0047144	TAS/IBA/IEA	MF/CC/BP	cardiolipin synthase 1	00564/01100	CRLS1	PF01066
ENSG00000213625	1	-1.38467	0.983996	0.0696124	0.33106	-0.996408	8.63e-06	ENSG00000213625	54741	A0A087X0N2/O15243	GO:0000139/GO:0005102/GO:0005768/GO:0005794/GO:0010008/GO:0016021/GO:0046426/GO:0060400/GO:1903955/GO:2000009	IEA/IDA/IMP	CC/MF/BP	leptin receptor overlapping transcript	NA	LEPROT	PF04133
ENSG00000166889	1	-1.39552	0.937867	0.0441551	0.413498	-0.501872	0.00479505	ENSG00000166889	219988	Q86TB9	GO:0000290/GO:0000932/GO:0003723/GO:0005515/GO:0005829/GO:0008266/GO:0016605/GO:0016607/GO:0030014/GO:0033962/GO:0034046/GO:0043231/GO:0043928/GO:0044822	IDA/IPI/TAS/IEA	BP/CC/MF	PAT1 homolog 1 processing body mRNA decay factor	3018	PATL1	PF09770
ENSG00000147394	1	-1.41131	0.894716	0.0656257	0.450971	-1.3095	0.00342077	ENSG00000147394	7739	B3KPM4/O15231	GO:0005737/GO:0005886/GO:0005925/GO:0008270/GO:0015629	IDA/IEA	CC/MF	zinc finger protein 185 (LIM domain)	NA	ZNF185	NA
ENSG00000136866	1	-1.41345	0.891457	0.0722869	0.449707	-0.958754	0.00368887	ENSG00000136866	7539	Q9Y6Q3	GO:0003677/GO:0003700/GO:0005634/GO:0006351/GO:0006355/GO:0008270	IEA/NAS	MF/CC/BP	ZFP37 zinc finger protein	NA	ZFP37	PF00096/PF01352/PF13912
ENSG00000002919	1	-1.42155	0.893942	0.120825	0.40678	-0.657955	0.000797529	ENSG00000002919	29916	Q9Y5W9	GO:0005515/GO:0005768/GO:0006886/GO:0006897/GO:0016050/GO:0019898/GO:1901981	IPI/IDA/IEA/IBA/IMP	MF/CC/BP	sorting nexin 11	NA	SNX11	PF00787
ENSG00000087448	1	-1.43575	0.871239	0.181695	0.382817	-0.582611	0.00222546	ENSG00000087448	57542	B2RNT7/Q9P2K6	GO:0000209/GO:0004842/GO:0005515/GO:0005737/GO:0005819/GO:0007067/GO:0031463/GO:0032886/GO:0043161/GO:0051301	IDA/IPI/IEA/IMP	BP/MF/CC	kelch like family member 42	NA	KLHL42	PF01344/PF07707
ENSG00000137094	1	-1.39995	0.857528	-0.00958548	0.552003	-0.818692	0.00283267	ENSG00000137094	25822	O75953	GO:0000122/GO:0005634/GO:0005829/GO:0006457/GO:0006986/GO:0051082/GO:0051087	IEA/IDA/IEP/IPI	BP/CC/MF	DnaJ heat shock protein family (Hsp40) member B5	NA	DNAJB5	PF00226/PF01556
ENSG00000027697	1	-1.42272	0.840403	0.0675024	0.514815	-1.08733	0.000747605	ENSG00000027697	3459	A0A0S2Z3Y2/P15260	GO:0004906/GO:0005783/GO:0005886/GO:0005887/GO:0007165/GO:0009615/GO:0014069/GO:0030425/GO:0031982/GO:0042015/GO:0060333/GO:0060334	TAS/IEA/IBA	MF/CC/BP	interferon gamma receptor 1	04060/04380/04630/04650/05140/05142/05145	IFNGR1	PF01108/PF07140
ENSG00000141756	1	-1.40567	0.879431	0.0262459	0.499996	-0.872164	0.00437461	ENSG00000141756	60681	A0A024R1W3/Q658U4/Q8NAG5/Q96AY3	GO:0000413/GO:0003755/GO:0005509/GO:0005528/GO:0005788/GO:0005789/GO:0061077	IEA/IBA	BP/MF/CC	FK506 binding protein 10	NA	FKBP10	PF00254/PF13202
ENSG00000117262	1	-1.35923	0.942972	-0.089071	0.505331	-0.641955	0.0169342	ENSG00000117262	653519	B7ZAQ6/P0CG08/X5D7G6	GO:0004871/GO:0006811/GO:0007165/GO:0008308/GO:0015031/GO:0016021/GO:0030660/GO:0032580/GO:0043123/GO:0051452/GO:1903959	IMP/IEA/IDA	MF/BP/CC	G protein-coupled receptor 89A	NA	GPR89A	PF12430/PF12537
ENSG00000140396	1	-1.37715	0.951299	-0.0192428	0.445097	-1.24918	8.3e-05	ENSG00000140396	10499	Q15596/B4DPW8	GO:0000122/GO:0000978/GO:0001162/GO:0003682/GO:0003713/GO:0004402/GO:0005515/GO:0005634/GO:0005654/GO:0005737/GO:0006351/GO:0006355/GO:0008134/GO:0010906/GO:0015721/GO:0016573/GO:0016922/GO:0030374/GO:0030375/GO:0030522/GO:0032870/GO:0032922/GO:0035257/GO:0044255/GO:0045475/GO:0045944/GO:0046983/GO:1904017/GO:2000273	IEA/ISS/NAS/IPI/IBA/IDA/TAS	BP/MF/CC	nuclear receptor coactivator 2	NA	NCOA2	PF00989/PF07469/PF08815/PF08832/PF16279
ENSG00000257727	1	-1.36138	0.978434	-0.0493424	0.432289	-0.502811	0.00568531	ENSG00000257727	10330	Q9Y2B0	GO:0005515/GO:0005783/GO:0005887/GO:0007167/GO:0009888/GO:0010629/GO:0010988/GO:0045716	IPI/IBA/TAS/ISS	MF/CC/BP	canopy FGF signaling regulator 2	NA	CNPY2	PF11938
ENSG00000083093	1	-1.45338	0.750014	0.154467	0.548903	-0.93234	0.00662785	ENSG00000083093	79728	Q86YC2/H3BN63	GO:0000724/GO:0000731/GO:0000732/GO:0001756/GO:0001833/GO:0003677/GO:0005515/GO:0005654/GO:0007498/GO:0009887/GO:0031052/GO:0035264/GO:0036342/GO:0043066/GO:0048568	IDA/IMP/TAS/IEA/IPI	BP/MF/CC	partner and localizer of BRCA2	NA	PALB2	PF16756
ENSG00000124783	1	-1.46125	0.755459	0.202984	0.50281	-0.485514	1.25e-05	ENSG00000124783	6745	C9JBX5/P43307	GO:0005783/GO:0005789/GO:0006613/GO:0008284/GO:0016021/GO:0036498	IDA/TAS/IEA	CC/BP	signal sequence receptor subunit 1	4141	SSR1	PF03896
ENSG00000196204	1	-1.46166	0.73692	0.192235	0.532501	-0.419467	0.0282931	ENSG00000196204	441191	NA	NA	NA	NA	ring finger protein 216 pseudogene 1	NA	RNF216P1	NA
ENSG00000166887	1	-1.43883	0.791091	0.106894	0.540846	-1.03329	0.00206858	ENSG00000166887	23339	Q96JC1/A0A024R9L9	GO:0005765/GO:0006886/GO:0006914/GO:0008333/GO:0030123/GO:0030897/GO:0031902/GO:0034058/GO:0097576/GO:1902774/GO:1990126	IDA/IEA/IMP	CC/BP	VPS39 HOPS complex subunit	NA	VPS39	PF00780/PF10366/PF10367
ENSG00000145882	1	-1.44033	0.767837	0.101997	0.570497	-1.59458	8.09e-10	ENSG00000145882	78991	Q8NBM8	GO:0001735/GO:0005576/GO:0005774/GO:0016020/GO:0030327/GO:0030328/GO:0055114	IBA/IEA/IDA	MF/CC/BP	prenylcysteine oxidase 1 like	NA	PCYOX1L	PF07156
ENSG00000154957	1	-1.43646	0.775978	0.0890596	0.571419	-1.28844	0.000120028	ENSG00000154957	7566	B3KXT5/P17022	GO:0000981/GO:0003677/GO:0005634/GO:0006351/GO:0006357/GO:0046872	IBA/IEA	MF/CC/BP	zinc finger protein 18	NA	ZNF18	PF00096/PF01352/PF02023
ENSG00000101473	1	-1.43711	0.816997	0.116434	0.503674	-0.794109	0.000158638	ENSG00000101473	10005	O14734	GO:0003986/GO:0005102/GO:0005515/GO:0005739/GO:0005782/GO:0006637/GO:0006699/GO:0016032/GO:0016289/GO:0016290/GO:0016559/GO:0033540/GO:0033882/GO:0035338/GO:0036109/GO:0043649/GO:0045225/GO:0047617/GO:0052689/GO:0052815	TAS/IPI/IEA/IDA/IMP	MF/CC/BP	acyl-CoA thioesterase 8	4146	ACOT8	NA
ENSG00000140876	1	-1.42901	0.851575	0.107015	0.470421	-1.93007	0.00329294	ENSG00000140876	283927	P0C024/A0A087WVP7	GO:0000287/GO:0003674/GO:0003986/GO:0005102/GO:0005777/GO:0005782/GO:0008150/GO:0009132/GO:0015938/GO:0016289/GO:0030145/GO:0030515/GO:0044255/GO:0046356/GO:0050873	IEA/ND/ISS/IPI/TAS	MF/CC/BP	nudix hydrolase 7	NA	NUDT7	NA/PF00293
ENSG00000112319	1	-1.46029	0.685303	0.166581	0.608407	-1.10148	7.44e-10	ENSG00000112319	2070	A0A0S2Z3Q2/B4DIV6/O95677/B4DRQ6/F2Z2Y1/Q96CJ7/A0A0S2Z3V9/E9PLN6	GO:0004725/GO:0005515/GO:0005634/GO:0005737/GO:0006281/GO:0006351/GO:0006355/GO:0007275/GO:0007601/GO:0007605/GO:0009653/GO:0016576/GO:0030154/GO:0035335/GO:0045739/GO:0046872/GO:2001240	IBA/IPI/IEA/TAS	MF/CC/BP	EYA transcriptional coactivator and phosphatase 4	NA	EYA4	NA
ENSG00000133131	1	-1.45566	0.661976	0.144	0.649688	-0.425336	0.0236034	ENSG00000133131	79710	B4DTP6/Q8TE76	GO:0005654/GO:0008270	IDA/IEA	CC/MF	MORC family CW-type zinc finger 4	NA	MORC4	PF07496
ENSG00000163485	1	-1.45132	0.694863	0.128518	0.627942	-1.68985	0.0314017	ENSG00000163485	134	P30542/B7Z1L9	GO:0000186/GO:0001609/GO:0001659/GO:0001664/GO:0001666/GO:0001883/GO:0001973/GO:0002087/GO:0002674/GO:0002686/GO:0002793/GO:0003093/GO:0004629/GO:0005783/GO:0005886/GO:0005887/GO:0006612/GO:0006909/GO:0006954/GO:0007165/GO:0007193/GO:0007267/GO:0007399/GO:0008285/GO:0014050/GO:0014069/GO:0016042/GO:0016323/GO:0030673/GO:0031072/GO:0031683/GO:0032229/GO:0032244/GO:0032279/GO:0032795/GO:0032900/GO:…	IEA/TAS	BP/MF/CC	adenosine A1 receptor	4080	ADORA1	PF00001
ENSG00000188038	1	-1.45402	0.689073	0.13912	0.625825	-1.83657	0.038169	ENSG00000188038	123904	Q496H8	GO:0005615/GO:0030424/GO:0042803/GO:0046658/GO:0046982/GO:1990138	IEA	CC/MF/BP	neuritin 1 like	NA	NRN1L	NA
ENSG00000008735	1	-1.46921	0.652135	0.20565	0.611428	-1.92744	3.42e-05	ENSG00000008735	23542	Q13387	GO:0001540/GO:0001662/GO:0005078/GO:0005198/GO:0005515/GO:0005737/GO:0007172/GO:0007254/GO:0007617/GO:0010469/GO:0014069/GO:0019894/GO:0019901/GO:0032403/GO:0032874/GO:0035176/GO:0043025/GO:0043234/GO:0046328/GO:0046958/GO:0048813/GO:0051966/GO:0060079/GO:2000310/GO:2000311	NAS/ISS/TAS/IPI/IDA/IEA	MF/BP/CC	mitogen-activated protein kinase 8 interacting protein 2	4010	MAPK8IP2	PF00640/PF14604
ENSG00000257267	1	-1.47337	0.614169	0.226037	0.633162	-0.682419	0.00304721	ENSG00000257267	10778	NA	NA	NA	NA	zinc finger protein 271 pseudogene	NA	ZNF271P	NA
ENSG00000104643	1	-1.48239	0.565489	0.281842	0.635061	-0.687298	0.00145013	ENSG00000104643	66036	Q96QG7	GO:0005515/GO:0005737/GO:0030234/GO:0050790	IPI/IEA	MF/CC/BP	myotubularin related protein 9	NA	MTMR9	PF06602
ENSG00000155545	1	-1.48444	0.630503	0.296043	0.557898	-0.957258	0.000762068	ENSG00000155545	166968	Q7Z3K6	GO:0003677/GO:0005634/GO:0006351/GO:0006355	IEA	MF/CC/BP	MIER family member 3	NA	MIER3	PF00249/PF01448
ENSG00000170390	1	-1.48053	0.613928	0.266555	0.600051	-1.02678	0.048993	ENSG00000170390	166614	Q8N568	GO:0000226/GO:0004674/GO:0005524/GO:0005737/GO:0005874/GO:0018105/GO:0021766/GO:0021860/GO:0035556/GO:1900181	IEA	BP/MF/CC	doublecortin like kinase 2	NA	DCLK2	PF00069/PF03607
ENSG00000173193	1	-0.612494	-0.24098	1.47616	-0.622684	-0.309743	0.0442506	ENSG00000173193	54625	Q460N5/Q8N546	GO:0003950/GO:0005634/GO:0005737/GO:0006351/GO:0006355/GO:0016020	IEA/IDA	MF/CC/BP	poly(ADP-ribose) polymerase family member 14	NA	PARP14	PF00644/PF01661/PF02825
ENSG00000125826	1	-1.17585	-0.189678	1.25244	0.113094	-0.376057	0.026379	ENSG00000125826	10616	A6PVK0/A6PVJ6/Q9BYM8	GO:0000209/GO:0004842/GO:0005515/GO:0005829/GO:0007249/GO:0008270/GO:0010803/GO:0016032/GO:0016874/GO:0032088/GO:0042346/GO:0043123/GO:0043130/GO:0043161/GO:0050852/GO:0051092/GO:0060546/GO:0071797/GO:0097039/GO:2001238	IDA/TAS/EXP/IPI/IEA/IMP	BP/MF/CC	RANBP2-type and C3HC4-type zinc finger containing 1	NA	RBCK1	NA/PF01485/PF13445
ENSG00000130733	1	-1.0772	-0.351502	1.30405	0.124656	-0.517467	0.0152115	ENSG00000130733	78992	A0A024R7E1/Q9BWQ6/K7ENM8	GO:0005515/GO:0016021/GO:0030133	IPI/IEA/IDA	MF/CC	Yip1 domain family member 2	NA	YIPF2	NA/PF04893
ENSG00000070540	1	-1.04081	-0.335381	1.3428	0.0333878	-0.529932	0.0159612	ENSG00000070540	55062	B4DX63/G5EA37/Q5MNZ9	GO:0000045/GO:0000139/GO:0000407/GO:0000421/GO:0000422/GO:0005102/GO:0005737/GO:0005802/GO:0005829/GO:0005856/GO:0006497/GO:0006914/GO:0010008/GO:0016236/GO:0019898/GO:0030136/GO:0030331/GO:0032266/GO:0034045/GO:0034497/GO:0036498/GO:0044804/GO:0048203/GO:0050681/GO:0080025	IBA/TAS/IDA/IEA/IEP	BP/CC/MF	WD repeat domain phosphoinositide interacting 1	NA	WIPI1	NA
ENSG00000265972	1	-0.797173	-0.522661	1.44106	-0.121223	-0.372304	0.0487875	ENSG00000265972	10628	Q9H3M7/A0A024R4B7	GO:0000122/GO:0004857/GO:0005515/GO:0005634/GO:0005737/GO:0005758/GO:0005829/GO:0006351/GO:0006606/GO:0007049/GO:0009612/GO:0009749/GO:0030216/GO:0031625/GO:0032355/GO:0032570/GO:0042127/GO:0042493/GO:0042542/GO:0043065/GO:0043086/GO:0048008/GO:0051592/GO:0051782/GO:0071228	IEA/IPI/IDA/TAS	BP/MF/CC	thioredoxin interacting protein	NA	TXNIP	PF00339/PF02752
ENSG00000138135	1	-0.980178	-0.116445	1.39223	-0.295608	-0.872466	0.000209377	ENSG00000138135	9023	O95992	GO:0000254/GO:0001567/GO:0005506/GO:0005789/GO:0005829/GO:0006629/GO:0006633/GO:0006699/GO:0008203/GO:0008395/GO:0016021/GO:0016126/GO:0035754/GO:0055114	IBA/ISS/IEA/TAS	MF/CC/BP	cholesterol 25-hydroxylase	120	CH25H	PF04116
ENSG00000213999	1	-0.9746	-0.275191	1.39737	-0.147579	-0.771731	0.0429978	ENSG00000213999	100271849	A0A024R7K5/Q02080	GO:0000165/GO:0000978/GO:0001077/GO:0003700/GO:0005634/GO:0005667/GO:0006366/GO:0007517/GO:0042826/GO:0045944/GO:0046983	IEA/IDA/NAS/TAS/IPI	BP/MF/CC	myocyte enhancer factor 2B	NA	MEF2B	PF00319
ENSG00000108679	1	-1.22011	0.0122147	1.22912	-0.0212193	-0.56339	0.000646647	ENSG00000108679	3959	A0A0S2Z3Y1/Q08380	GO:0002576/GO:0005044/GO:0005576/GO:0005578/GO:0005615/GO:0006898/GO:0006968/GO:0007155/GO:0007165/GO:0016020/GO:0031012/GO:0031089/GO:0070062/GO:0072562	TAS/IEA/IDA	BP/MF/CC	galectin 3 binding protein	NA	LGALS3BP	PF00530/PF07707
ENSG00000166033	1	-1.28915	0.0716677	1.15272	0.0647671	-0.400752	0.0204323	ENSG00000166033	5654	Q92743	GO:0001558/GO:0001890/GO:0004252/GO:0005520/GO:0005576/GO:0005615/GO:0005829/GO:0005886/GO:0006508/GO:0008236/GO:0022617/GO:0030512/GO:0030514/GO:0031012/GO:0050679/GO:0050687/GO:0060718/GO:0070062/GO:0097187	IEA/EXP/TAS/IDA/ISS	BP/MF/CC	HtrA serine peptidase 1	NA	HTRA1	PF00219/PF00595/PF07648
ENSG00000110841	1	-1.22353	0.140681	1.21109	-0.128234	-0.490196	0.0175	ENSG00000110841	8496	A0A024RB02/Q86W92	GO:0005886/GO:0005913/GO:0005925/GO:0007155/GO:0098609/GO:0098641	NAS/IDA/TAS/IEA	CC/BP/MF	PPFIA binding protein 1	NA	PPFIBP1	PF00536/PF07647
ENSG00000103249	1	-1.28384	0.172051	1.14924	-0.0374554	-0.712354	0.00544858	ENSG00000103249	1186	P51798	GO:0005247/GO:0005254/GO:0005524/GO:0005765/GO:0006810/GO:0009268/GO:0015297/GO:0016020/GO:0016021/GO:0031404/GO:0031410/GO:0034220/GO:1902476/GO:1903959	IBA/TAS/IEA/IDA	MF/CC/BP	chloride voltage-gated channel 7	NA	CLCN7	PF00571/PF00654
ENSG00000111540	1	-1.30534	0.194664	1.12163	-0.0109527	-0.537394	0.0192824	ENSG00000111540	5869	A0A024RB09/P61020	GO:0003924/GO:0005515/GO:0005525/GO:0005622/GO:0005768/GO:0005769/GO:0005886/GO:0007032/GO:0007264/GO:0015031/GO:0016020/GO:0019003/GO:0019882/GO:0030100/GO:0030139/GO:0030742/GO:0031901/GO:0042470/GO:0048227/GO:0070062	IDA/IPI/IEA/IBA/TAS/IMP	MF/CC/BP	RAB5B member RAS oncogene family	04144/04145/04962/05146	RAB5B	PF00071
ENSG00000164398	1	-1.36257	0.00522328	1.01197	0.345385	-1.66514	0.0428336	ENSG00000164398	23305	Q9UKU0/B4DFW3/B2RB13	GO:0001676/GO:0004467/GO:0005524/GO:0005741/GO:0005778/GO:0005789/GO:0005886/GO:0006637/GO:0016021/GO:0035338/GO:0042803/GO:0102391	IEA/NAS/TAS/IDA	BP/MF/CC	acyl-CoA synthetase long-chain family member 6	00071/01100/03320/04146/04920	ACSL6	PF00501
ENSG00000138760	1	-1.33328	0.0227903	1.08136	0.229126	-0.396225	0.00641134	ENSG00000138760	950	Q14108/A0A024RDG6	GO:0001618/GO:0005515/GO:0005765/GO:0005925/GO:0006622/GO:0016020/GO:0016021/GO:0019899/GO:0043202/GO:0046718/GO:0070062	IEA/IPI/IDA/ISS/IMP	MF/CC/BP	scavenger receptor class B member 2	4142	SCARB2	PF01130
ENSG00000125246	1	-1.35393	0.0318454	1.04308	0.279011	-0.970585	0.0193938	ENSG00000125246	171425	Q8N0X4	GO:0000287/GO:0004474/GO:0005739	IDA/IEA	MF/CC	citrate lyase beta like	NA	CLYBL	PF03328
ENSG00000204070	1	-1.43211	0.246746	0.89734	0.288024	-0.614398	1.5e-05	ENSG00000204070	90196	Q8N2H4	GO:0000042/GO:0005802/GO:0005829/GO:0006895/GO:0030173/GO:0032588/GO:0043001	IBA/IEA/TAS	BP/CC	SYS1 golgi trafficking protein	NA	SYS1	PF09801
ENSG00000168137	1	-1.44348	0.260832	0.864283	0.318363	-0.481674	0.0119588	ENSG00000168137	55209	Q9C0A6/E7EWN3	NA	NA	NA	SET domain containing 5	NA	SETD5	PF00856
ENSG00000178761	1	-1.41805	0.168268	0.924766	0.325015	-0.607641	0.0198719	ENSG00000178761	57184	Q5XKK7	NA	NA	NA	family with sequence similarity 219 member B	NA	FAM219B	PF15260
ENSG00000214655	1	-1.39953	0.189031	0.974666	0.235829	-0.638319	0.042094	ENSG00000214655	23053	A7E2V4/S4R410	GO:0008270	IEA	MF	zinc finger SWIM-type containing 8	NA	ZSWIM8	NA
ENSG00000142920	1	-1.40461	0.31156	0.954346	0.138699	-1.52544	0.000837546	ENSG00000142920	113451	Q96A70/D3DPR0/B3KV62	GO:0005515/GO:0005634/GO:0005739/GO:0005801/GO:0005802/GO:0005829/GO:0007283/GO:0008792/GO:0015489/GO:0015847/GO:0030133/GO:0030424/GO:0030425/GO:0031410/GO:0033116/GO:0033387/GO:0042177/GO:0042978/GO:0043085/GO:0043204/GO:0048471/GO:0097055/GO:0098629/GO:1902269/GO:1990005	IPI/IDA/IEA/ISS/TAS/NAS/IMP/IBA	MF/CC/BP	antizyme inhibitor 2	00330/01100	AZIN2	PF00278/PF02784
ENSG00000130544	1	-1.39297	0.314641	0.974625	0.103701	-0.873205	0.000116511	ENSG00000130544	79230	Q8N988	GO:0003677/GO:0005634/GO:0006351/GO:0006355/GO:0046872	IEA	MF/CC/BP	zinc finger protein 557	NA	ZNF557	PF00096/PF01352/PF13465
ENSG00000132581	1	-1.39106	0.282639	0.984767	0.123657	-0.495897	0.020538	ENSG00000132581	6388	Q6IBU4/Q99470	GO:0004169/GO:0005615/GO:0005789/GO:0006486/GO:0035269/GO:0071712	TAS/IBA/IEA	MF/CC/BP	stromal cell derived factor 2	NA	SDF2	PF02815
ENSG00000112773	1	-1.45572	0.42066	0.807571	0.227489	-1.00239	8.84e-08	ENSG00000112773	55603	Q96IP4	GO:0010468/GO:0030193/GO:0044822	IMP/IDA	BP/MF	family with sequence similarity 46 member A	NA	FAM46A	PF07984
ENSG00000179304	1	-1.42663	0.357186	0.898919	0.170528	-1.69774	0.00205538	ENSG00000179304	727866	Q8NDB6	GO:0005635/GO:0016021/GO:0035064	IDA/IEA	CC/MF	family with sequence similarity 156 member B	NA	FAM156B	PF15549
ENSG00000105559	1	-1.43378	0.330302	0.88814	0.215341	-0.535373	0.0116354	ENSG00000105559	57664	Q9H4M7	GO:0005545/GO:0005575/GO:0005737/GO:0008150/GO:0016020	NAS/ND/IEA	MF/CC/BP	pleckstrin homology domain containing A4	NA	PLEKHA4	PF00169
ENSG00000113790	1	-1.37669	0.74121	0.738106	-0.102626	-2.39354	0.00717931	ENSG00000113790	1962	Q08426/Q9NY65	GO:0003857/GO:0004165/GO:0004300/GO:0005102/GO:0005515/GO:0005739/GO:0005777/GO:0005782/GO:0005829/GO:0006475/GO:0006635/GO:0016508/GO:0019899/GO:0044255	NAS/TAS/IEA/IPI/IDA	MF/CC/BP	enoyl-CoA hydratase and 3-hydroxyacyl CoA dehydrogenase	00071/00280/00310/00380/00410/00640/00650/01100/03320/04146	EHHADH	PF00091/PF00378/PF00725/PF02737/PF03953
ENSG00000147509	1	-1.33215	0.822737	0.712268	-0.202854	-1.36747	0.00200193	ENSG00000147509	8601	O76081/B3KSW4/H9NIM5	GO:0005096/GO:0005515/GO:0005634/GO:0005737/GO:0005802/GO:0005881/GO:0005886/GO:0005938/GO:0006355/GO:0008013/GO:0008219/GO:0008277/GO:0009950/GO:0014069/GO:0016023/GO:0019901/GO:0030154/GO:0030877/GO:0035412/GO:0043547/GO:0070016/GO:0071407/GO:0090090/GO:0090244	TAS/IPI/IEA/IMP/IBA	MF/CC/BP	regulator of G-protein signaling 20	NA	RGS20	PF00615
ENSG00000090581	1	-1.27735	0.830567	0.761317	-0.314535	-1.02225	0.00344517	ENSG00000090581	84572	Q9UJJ9	GO:0000139/GO:0003976/GO:0005794/GO:0016256/GO:0042803/GO:0046835/GO:0070062	IEA/ISS/IDA	CC/MF/BP	N-acetylglucosamine-1-phosphate transferase gamma subunit	4142	GNPTG	PF13015
ENSG00000108984	1	-1.46687	0.586987	0.681424	0.198463	-1.3902	8.14e-15	ENSG00000108984	5608	A8K3Y2/P52564/A0A024R8K3	GO:0000165/GO:0000187/GO:0002931/GO:0004702/GO:0004708/GO:0004713/GO:0005515/GO:0005524/GO:0005654/GO:0005737/GO:0005829/GO:0005856/GO:0006351/GO:0006355/GO:0006915/GO:0006975/GO:0007050/GO:0007165/GO:0018108/GO:0019901/GO:0022602/GO:0032308/GO:0035897/GO:0042493/GO:0043065/GO:0051770/GO:0060048/GO:0070423/GO:0072709	IEA/TAS/IBA/IPI	BP/MF/CC	mitogen-activated protein kinase kinase 6	04010/04380/04620/04664/04912/05014/05145	MAP2K6	PF00069
ENSG00000120451	1	-1.40914	0.570877	0.829672	0.00858774	-0.649542	0.000310496	ENSG00000120451	399979	B7ZAU9/E9PLV3/Q92543	GO:0002062/GO:0005737/GO:0006887/GO:0030073/GO:0030659/GO:0031901/GO:0032266/GO:1990502	IMP/IDA/IEA/IGI	BP/CC/MF	sorting nexin 19	NA	SNX19	PF00787/PF02194/PF08628
ENSG00000116604	1	-1.39086	0.5971	0.840694	-0.04693	-0.555613	0.019986	ENSG00000116604	4209	Q14814	GO:0000165/GO:0000977/GO:0000978/GO:0000981/GO:0001077/GO:0001649/GO:0001958/GO:0002062/GO:0003700/GO:0005515/GO:0005634/GO:0005654/GO:0005737/GO:0006366/GO:0006915/GO:0007399/GO:0007512/GO:0007517/GO:0033613/GO:0035914/GO:0042803/GO:0042826/GO:0043231/GO:0045944/GO:0046982	IEA/IDA/NAS/IPI/IEP/TAS	BP/MF/CC	myocyte enhancer factor 2D	NA	MEF2D	PF00319/PF12347
ENSG00000074755	1	-1.42361	0.597583	0.783861	0.0421717	-0.606882	0.0134478	ENSG00000074755	23140	O43149	GO:0005509/GO:0008270	IEA	MF	zinc finger ZZ-type and EF-hand domain containing 1	NA	ZZEF1	PF00569/PF03256
ENSG00000119523	1	-1.4294	0.576657	0.787402	0.0653441	-0.535095	0.0246025	ENSG00000119523	85365	A0A024R184/Q9H553	GO:0000033/GO:0004378/GO:0005515/GO:0005634/GO:0005737/GO:0005789/GO:0006488/GO:0016020/GO:0016021/GO:0033577/GO:0046982/GO:0047485/GO:0048306/GO:0048471/GO:0051592/GO:0097502	IDA/TAS/IEA/IPI/IGI/IMP	MF/CC/BP	ALG2 alpha-1 3/1 6-mannosyltransferase	00510/01100	ALG2	PF00534/PF13439
ENSG00000138640	1	-1.41534	0.623176	0.779937	0.0122319	-1.89799	7.55e-08	ENSG00000138640	10144	O94988	GO:0005096/GO:0005829/GO:0007165/GO:0043547/GO:0051056	TAS/IEA	MF/CC/BP	family with sequence similarity 13 member A	NA	FAM13A	PF00620
ENSG00000166710	1	-1.42898	0.631563	0.745986	0.0514329	-0.767119	7.16e-07	ENSG00000166710	567	P61769	GO:0000139/GO:0001895/GO:0001916/GO:0001948/GO:0002474/GO:0002479/GO:0002480/GO:0002481/GO:0002726/GO:0003254/GO:0005515/GO:0005576/GO:0005615/GO:0005737/GO:0005788/GO:0005794/GO:0005886/GO:0005925/GO:0009897/GO:0010977/GO:0012507/GO:0016020/GO:0019731/GO:0019885/GO:0030670/GO:0031901/GO:0031905/GO:0032092/GO:0033077/GO:0042026/GO:0042493/GO:0042612/GO:0042802/GO:0044267/GO:0045087/GO:0046686/GO:…	TAS/IEP/IEA/IPI/IDA/IGI/IC	CC/BP/MF	beta-2-microglobulin	4612	B2M	PF07654
ENSG00000003402	1	-1.20114	0.28047	1.18655	-0.265883	-0.441963	0.0325162	ENSG00000003402	8837	A0A024R3Z7/O15519/A0A024R3Y3/B4E361/E9PAP3/Q59F61	GO:0002020/GO:0005123/GO:0005515/GO:0005737/GO:0005829/GO:0006508/GO:0006915/GO:0007519/GO:0008047/GO:0014732/GO:0014842/GO:0014866/GO:0016032/GO:0031264/GO:0031265/GO:0032403/GO:0043066/GO:0043085/GO:0043123/GO:0043403/GO:0045121/GO:0051092/GO:0060544/GO:0097194/GO:0097200/GO:0097342/GO:1901740/GO:1902041/GO:1902042/GO:2001237	IPI/IEA/IDA/TAS/IMP/ISS/IEP/IBA	MF/CC/BP	CASP8 and FADD like apoptosis regulator	04210/05142	CFLAR	PF01335
ENSG00000011143	1	-1.0587	0.265055	1.2611	-0.467455	-0.775909	0.0262754	ENSG00000011143	54903	Q9NXB0/B4DVC5	GO:0001843/GO:0005515/GO:0005737/GO:0005813/GO:0005814/GO:0005829/GO:0007368/GO:0010669/GO:0016020/GO:0035058/GO:0036038/GO:0036064/GO:0042384/GO:0042733/GO:0048706/GO:0048754/GO:0060122/GO:0060271/GO:0060322/GO:0060828/GO:0061009/GO:1901620/GO:1903887/GO:1990403/GO:2000095	IEA/IPI/IDA/TAS/ISS/IMP	BP/MF/CC	Meckel syndrome type 1	NA	MKS1	PF07162
ENSG00000145246	1	-1.1421	0.329262	1.19915	-0.386316	-0.744754	0.021849	ENSG00000145246	57205	Q9P241	GO:0000287/GO:0004012/GO:0005515/GO:0005524/GO:0005654/GO:0005783/GO:0005789/GO:0005886/GO:0006812/GO:0016021/GO:0034220/GO:0045332	NAS/IBA/TAS/IPI/IDA/IEA	MF/CC/BP	ATPase phospholipid transporting 10D (putative)	NA	ATP10D	PF00122/PF16209/PF16212
ENSG00000115970	1	-1.12909	0.429271	1.1549	-0.455073	-0.516119	0.0408283	ENSG00000115970	63892	Q6YHU6	NA	NA	NA	THADA armadillo repeat containing	NA	THADA	PF10350
ENSG00000104324	1	-1.21506	0.59606	1.00834	-0.389336	-0.703579	0.0113672	ENSG00000104324	10404	A0A024R9B8/Q9Y646	GO:0004180/GO:0005615/GO:0005737/GO:0005764/GO:0005783/GO:0005794/GO:0006508/GO:0006590/GO:0042246/GO:0042803/GO:0043171/GO:0046872/GO:0070062/GO:0070573	IEA/IDA/ISS/IBA	MF/CC/BP	carboxypeptidase Q	NA	CPQ	PF04389
ENSG00000204681	1	-1.23499	0.5162	1.0486	-0.329803	-0.848489	0.0181816	ENSG00000204681	2550	Q59HG8/Q9UBS5/Q5SUJ9/Q8IW08	GO:0004965/GO:0005576/GO:0005737/GO:0005886/GO:0005887/GO:0007193/GO:0007194/GO:0007214/GO:0030054/GO:0030425/GO:0038039/GO:0042734/GO:0045211	IDA/IEA/TAS/IPI	MF/CC/BP	gamma-aminobutyric acid type B receptor subunit 1	4080	GABBR1	PF00003/PF00084/PF01094
ENSG00000133067	1	-1.33904	0.365459	1.03427	-0.0606894	-2.01158	4.27e-05	ENSG00000133067	59352	Q9HBX8	GO:0004888/GO:0005515/GO:0005886/GO:0005887/GO:0007186/GO:0016055/GO:0030177/GO:0030335/GO:0031982/GO:0032588/GO:0090263	ISS/IPI/TAS/IEA/IDA	MF/CC/BP	leucine rich repeat containing G protein-coupled receptor 6	NA	LGR6	PF13855
ENSG00000182326	1	-1.29589	0.40616	1.06126	-0.171536	-1.10812	2.45e-06	ENSG00000182326	716	P09871	GO:0004252/GO:0005509/GO:0005576/GO:0006508/GO:0006956/GO:0006958/GO:0045087/GO:0070062/GO:0072562	IDA/TAS/IEA	MF/CC/BP	complement C1s	04610/05150/05322	C1S	PF00084/PF00089/PF00431
ENSG00000171914	1	-1.29115	0.351153	1.08961	-0.149608	-0.926749	3.98e-06	ENSG00000171914	83660	Q9Y4G6	GO:0001726/GO:0003779/GO:0005198/GO:0005200/GO:0005515/GO:0005737/GO:0005886/GO:0005911/GO:0005925/GO:0007016/GO:0007043/GO:0007155/GO:0015629/GO:0045202/GO:0051015	IEA/NAS/IPI/IC/IDA/TAS	CC/MF/BP	talin 2	4510	TLN2	PF00373/PF01608/PF08913/PF09141/PF09379/PF16511
ENSG00000096968	1	-1.32874	0.573422	0.934607	-0.179288	-1.16903	0.00158059	ENSG00000096968	3717	O60674/A8K910/B4DYV1	GO:0000165/GO:0000186/GO:0002250/GO:0004672/GO:0004713/GO:0004715/GO:0005088/GO:0005102/GO:0005131/GO:0005143/GO:0005515/GO:0005524/GO:0005634/GO:0005654/GO:0005737/GO:0005829/GO:0005856/GO:0005901/GO:0006468/GO:0006915/GO:0006919/GO:0006928/GO:0007165/GO:0007167/GO:0007186/GO:0007204/GO:0007259/GO:0007260/GO:0007262/GO:0007498/GO:0007596/GO:0008022/GO:0008285/GO:0008631/GO:0010667/GO:0010811/GO:…	TAS/IEA/NAS/EXP/IDA/ISS/IBA/IPI	BP/MF/CC	Janus kinase 2	04062/04630/04920/05140/05145	JAK2	PF00017/PF07714
ENSG00000131475	1	-1.36205	0.601229	0.877365	-0.116547	-0.454646	0.00191762	ENSG00000131475	84313	A0A024R1X3/Q9BRG1	GO:0000814/GO:0005198/GO:0005515/GO:0005634/GO:0005654/GO:0005730/GO:0005737/GO:0005829/GO:0006351/GO:0006355/GO:0006914/GO:0010008/GO:0016197/GO:0036258/GO:0042803/GO:0043328/GO:0047485/GO:0070062	TAS/IBA/IPI/IDA/IEA	CC/MF/BP	vacuolar protein sorting 25 homolog	4144	VPS25	PF05871
ENSG00000172315	1	-1.34371	0.488461	0.970821	-0.115573	-0.644965	0.000554879	ENSG00000172315	112858	Q96S44	GO:0000408/GO:0002039/GO:0004674/GO:0005515/GO:0005524/GO:0005634/GO:0005654/GO:0005829/GO:0006468/GO:0008033/GO:0016020/GO:0016787/GO:0070525/GO:1901796	IBA/IDA/TAS/IPI/IEA	CC/MF/BP	TP53 regulating kinase	NA	TP53RK	PF06293
ENSG00000162736	1	-1.38733	0.484054	0.916957	-0.0136766	-0.787945	0.00237977	ENSG00000162736	23385	Q92542/B4DR82	GO:0002262/GO:0004175/GO:0005515/GO:0005765/GO:0005783/GO:0005794/GO:0005886/GO:0005887/GO:0005925/GO:0006508/GO:0006509/GO:0007219/GO:0007220/GO:0016020/GO:0016021/GO:0016485/GO:0031293/GO:0042098/GO:0042470/GO:0042987/GO:0043065/GO:0043085/GO:0048013/GO:0050435/GO:0050673/GO:0070062	IEA/IPI/IDA/ISS/TAS/NAS	BP/MF/CC	nicastrin	04330/05010	NCSTN	PF05450
ENSG00000104213	1	-0.530173	0.33537	-1.04002	1.23483	-1.53316	0.0296784	ENSG00000104213	5157	Q15198	GO:0004992/GO:0005019/GO:0005575/GO:0005576/GO:0007186/GO:0008150/GO:0035791	TAS/ND/IEA	MF/CC/BP	platelet derived growth factor receptor like	NA	PDGFRL	NA
ENSG00000107957	1	-0.516594	0.295203	-1.03418	1.25557	-0.801237	0.000791072	ENSG00000107957	9644	B3KPL1/Q5TCZ1	GO:0002102/GO:0005515/GO:0005737/GO:0006801/GO:0016176/GO:0030054/GO:0035091/GO:0042995/GO:0043085/GO:0055114/GO:0071800/GO:0072675	IDA/IPI/IEA/IMP/IBA	CC/MF/BP	SH3 and PX domains 2A	NA	SH3PXD2A	PF00018/PF00787
ENSG00000143320	1	-0.531125	0.297153	-1.02368	1.25765	-1.00952	0.00279269	ENSG00000143320	1382	P29373	GO:0001972/GO:0005215/GO:0005501/GO:0005515/GO:0005654/GO:0005737/GO:0005783/GO:0005829/GO:0006355/GO:0006810/GO:0007165/GO:0008544/GO:0016918/GO:0019841/GO:0035115/GO:0042573/GO:0048385/GO:0048672/GO:0070062	IEA/TAS/IPI/IDA	MF/CC/BP	cellular retinoic acid binding protein 2	NA	CRABP2	PF00061
ENSG00000169083	1	-0.58611	0.319014	-0.988734	1.25583	-0.495665	0.0301392	ENSG00000169083	367	P10275/F1D8N5	GO:0000790/GO:0000978/GO:0001077/GO:0001085/GO:0001701/GO:0003073/GO:0003382/GO:0003677/GO:0003682/GO:0003700/GO:0004879/GO:0004882/GO:0005102/GO:0005496/GO:0005497/GO:0005515/GO:0005634/GO:0005654/GO:0005737/GO:0005829/GO:0005886/GO:0006351/GO:0006367/GO:0006810/GO:0007165/GO:0007267/GO:0007283/GO:0007338/GO:0007548/GO:0008013/GO:0008134/GO:0008270/GO:0008283/GO:0008284/GO:0008285/GO:0010628/GO:…	IDA/IPI/IEA/NAS/IMP/TAS	CC/MF/BP	androgen receptor	04114/05200/05215	AR	PF00104/PF00105/PF02166
ENSG00000116670	1	-0.612476	0.363353	-0.984902	1.23402	-0.36008	0.0387605	ENSG00000116670	10459	A0A024R4I4/Q9UI95	GO:0000122/GO:0001102/GO:0001558/GO:0005515/GO:0005634/GO:0005654/GO:0005680/GO:0005737/GO:0005819/GO:0006302/GO:0006351/GO:0007015/GO:0007067/GO:0007094/GO:0008432/GO:0010719/GO:0010944/GO:0016035/GO:0033138/GO:0042177/GO:0042276/GO:0042772/GO:0043433/GO:0045893/GO:0051301/GO:0090090/GO:1904667/GO:2000048/GO:2000678	IDA/IPI/IGI/TAS/IEA/IMP	BP/MF/CC	MAD2 mitotic arrest deficient-like 2 (yeast)	04110/04114/04914/05100/05131	MAD2L2	PF02301
ENSG00000081059	1	-0.632693	0.346782	-0.961256	1.24717	-1.28528	0.000735299	ENSG00000081059	6932	P36402	GO:0000122/GO:0001047/GO:0001227/GO:0005515/GO:0005634/GO:0005654/GO:0005667/GO:0005719/GO:0006351/GO:0006357/GO:0006955/GO:0008013/GO:0021915/GO:0030538/GO:0033153/GO:0042127/GO:0043565/GO:0044212/GO:0044336/GO:0046632/GO:0048557/GO:0048619/GO:0060070/GO:0071353/GO:1904837	IEA/IPI/IDA/TAS/IBA	BP/MF/CC	transcription factor 7 (T-cell specific HMG-box)	04310/04520/04916/05200/05210/05213/05215/05216/05217/05221/05412	TCF7	PF00505/PF08347
ENSG00000197381	1	-0.616305	0.346889	-0.975144	1.24456	-1.82161	0.000132261	ENSG00000197381	104	P78563	GO:0003726/GO:0003729/GO:0005515/GO:0005654/GO:0005730/GO:0005737/GO:0006382/GO:0006397/GO:0008285/GO:0030336/GO:0044387/GO:0044822/GO:0045070/GO:0045087/GO:0046872/GO:0051607/GO:0051726	TAS/IPI/IDA/IEA/IMP	MF/CC/BP	adenosine deaminase RNA specific B1	NA	ADARB1	PF00035/PF02137
ENSG00000152465	1	-0.619324	0.343284	-0.971145	1.24719	-1.05229	0.00041164	ENSG00000152465	9397	B3KT39/O60551/Q5VUC6	GO:0004379/GO:0005737/GO:0005794/GO:0005829/GO:0005886/GO:0018008/GO:0019898/GO:0022400/GO:0075733	IDA/TAS	MF/CC/BP	N-myristoyltransferase 2	NA	NMT2	PF01233/PF02799
ENSG00000143867	1	-0.668999	0.334984	-0.924881	1.2589	-1.52006	5.51e-12	ENSG00000143867	130497	Q8TAX0	GO:0000122/GO:0001655/GO:0001657/GO:0001823/GO:0002062/GO:0003676/GO:0004674/GO:0005515/GO:0005634/GO:0005829/GO:0006351/GO:0007231/GO:0007507/GO:0008406/GO:0010628/GO:0018107/GO:0019898/GO:0019901/GO:0023016/GO:0030154/GO:0030501/GO:0030857/GO:0035115/GO:0035116/GO:0036023/GO:0042474/GO:0042476/GO:0042733/GO:0043066/GO:0045944/GO:0046872/GO:0048389/GO:0048793/GO:0048863/GO:0050679/GO:0060021/GO:…	ISS/IEA/IMP/IPI/IDA	BP/MF/CC	odd-skipped related transciption factor 1	NA	OSR1	PF13912
ENSG00000092051	1	-0.675623	0.35243	-0.926314	1.24951	-2.24329	0.0114157	ENSG00000092051	84502	Q96JJ6	GO:0005790/GO:0005886/GO:0007612/GO:0014701/GO:0016021/GO:0030314/GO:0043198/GO:0048167/GO:0050885/GO:0060314/GO:0060402	IEA/TAS	CC/BP	junctophilin 4	NA	JPH4	PF02493
ENSG00000177181	1	-0.687979	0.312131	-0.898039	1.27389	-2.10218	3.14e-06	ENSG00000177181	284716	Q8IXN7	GO:0005524/GO:0005737/GO:0006464/GO:0046872/GO:0072590	IEA/ISS	MF/CC/BP	ribosomal modification protein rimK like family member A	NA	RIMKLA	PF08443
ENSG00000154429	1	-0.674698	0.318252	-0.912641	1.26909	-0.437947	0.0221732	ENSG00000154429	126731	Q6IQ19	GO:0005813/GO:0005814/GO:0005819/GO:0005929/GO:0005930/GO:0007067/GO:0008017/GO:0030424/GO:0035869/GO:0036064/GO:0045995/GO:0048666/GO:0051301/GO:0060296/GO:0061673/GO:0072686/GO:1901673/GO:1990755	IDA/IEA/ISS/IBA/IMP	CC/BP/MF	centriole cilia and spindle associated protein	NA	CCSAP	PF15748
ENSG00000105723	1	-0.635072	0.318208	-0.947286	1.26415	-0.45816	0.0342377	ENSG00000105723	2931	A0A024R0L5/P49840	GO:0003073/GO:0003214/GO:0004674/GO:0005515/GO:0005524/GO:0005739/GO:0005829/GO:0005977/GO:0006468/GO:0007212/GO:0007399/GO:0008286/GO:0010905/GO:0016055/GO:0030819/GO:0030877/GO:0032007/GO:0032869/GO:0034236/GO:0036016/GO:0036498/GO:0043161/GO:0045719/GO:0045732/GO:0045823/GO:0046325/GO:0046627/GO:0050321/GO:0061052/GO:0071879/GO:0090090/GO:0097192/GO:0098794/GO:0099565/GO:1901030/GO:1903146/GO:…	ISS/IDA/IPI/IEA/TAS/NAS/IC/IMP	BP/MF/CC	glycogen synthase kinase 3 alpha	4062	GSK3A	PF00069
ENSG00000116754	1	-0.608311	0.283582	-0.954957	1.27969	-0.474574	0.0172285	ENSG00000116754	9295	Q05519	GO:0000166/GO:0000398/GO:0005515/GO:0005634/GO:0005654/GO:0006369/GO:0006397/GO:0006405/GO:0006406/GO:0008380/GO:0031124/GO:0044822	IEA/TAS/IPI/IDA	MF/BP/CC	serine and arginine rich splicing factor 11	NA	SRSF11	PF00076
ENSG00000103657	1	-0.627462	0.264443	-0.929901	1.29292	-0.516382	0.0194451	ENSG00000103657	8925	A0A024R5W0/Q15751	GO:0004842/GO:0005086/GO:0005737/GO:0005794/GO:0005829/GO:0006810/GO:0010507/GO:0016020/GO:0016567/GO:0021702/GO:0031175/GO:0043547/GO:0050885	IEA/TAS	MF/CC/BP	HECT and RLD domain containing E3 ubiquitin protein ligase family member 1	4120	HERC1	PF00400/PF00415/PF00622/PF00632
ENSG00000215475	1	-0.724564	0.294791	-0.856504	1.28628	-3.18376	0.000123519	ENSG00000215475	283514	Q8IW03	GO:0005634/GO:0005737/GO:0005739/GO:0006915/GO:0007275/GO:0031647/GO:0042787/GO:0043161/GO:0046872/GO:0061630/GO:1903215	IBA/IDA/IEA/IMP	CC/BP/MF	siah E3 ubiquitin protein ligase family member 3	NA	SIAH3	PF03145
ENSG00000255031	1	-0.706822	0.291099	-0.871316	1.28704	-2.28559	0.0200302	NA	NA	NA	NA	NA	NA	NA	NA	NA	NA
ENSG00000091039	1	-0.738689	0.277884	-0.835184	1.29599	-0.528648	0.000667197	ENSG00000091039	114882	Q5HYM3/Q9BZF1/A0A024RBB8	GO:0001786/GO:0005548/GO:0005789/GO:0010891/GO:0015485/GO:0015914/GO:0016020/GO:0016021/GO:0030336/GO:0031965/GO:0032148/GO:0045444/GO:0046628/GO:0051897/GO:0070273/GO:0090204/GO:2001275	IDA/IEA/ISS	MF/CC/BP	oxysterol binding protein like 8	NA	OSBPL8	PF00169/PF01237
ENSG00000163630	1	-0.71272	0.248763	-0.845639	1.3096	-2.70093	0.00269159	ENSG00000163630	132204	Q8TBG9	GO:0005215/GO:0006810/GO:0030054/GO:0030285/GO:0043005	IEA/IBA	MF/BP/CC	synaptoporin	NA	SYNPR	PF01284
ENSG00000137825	1	-0.677475	0.206152	-0.856917	1.32824	-0.712949	0.02456	ENSG00000137825	3706	P23677	GO:0004683/GO:0005516/GO:0005524/GO:0005829/GO:0006020/GO:0006468/GO:0007165/GO:0008440/GO:0030036/GO:0043197/GO:0043647/GO:0048167/GO:0048365/GO:0061003/GO:0097062	IEA/TAS	MF/CC/BP	inositol-trisphosphate 3-kinase A	00562/01100/04020/04070	ITPKA	PF03770
ENSG00000168214	1	-0.644394	0.196728	-0.882027	1.32969	-0.570321	0.00557602	ENSG00000168214	3516	Q06330	GO:0000122/GO:0000150/GO:0000978/GO:0000979/GO:0001077/GO:0001103/GO:0001525/GO:0001756/GO:0001837/GO:0001974/GO:0002193/GO:0002437/GO:0003139/GO:0003151/GO:0003160/GO:0003198/GO:0003214/GO:0003222/GO:0003256/GO:0003677/GO:0003682/GO:0003700/GO:0005515/GO:0005634/GO:0005654/GO:0005667/GO:0005730/GO:0005737/GO:0006310/GO:0006367/GO:0006959/GO:0007219/GO:0007221/GO:0008134/GO:0008285/GO:0009912/GO:…	IMP/ISS/NAS/IEA/IDA/IPI/TAS/IC	BP/MF/CC	recombination signal binding protein for immunoglobulin kappa J region	4330	RBPJ	PF09270/PF09271
ENSG00000280106	1	-0.64185	0.182107	-0.876741	1.33648	-1.75445	0.0479241	NA	NA	NA	NA	NA	NA	NA	NA	NA	NA
ENSG00000180447	1	-0.654216	0.218471	-0.884247	1.31999	-0.929038	0.0133797	ENSG00000180447	2619	P54826	GO:0005515/GO:0005886/GO:0007050/GO:0008589/GO:0010955/GO:0016021/GO:0035924/GO:0042981/GO:0045165/GO:0045930/GO:0046658/GO:0048589/GO:0060628	IPI/IDA/TAS/IEA/ISS/IMP/NAS/IEP/IGI	MF/CC/BP	growth arrest specific 1	4340	GAS1	PF02351
ENSG00000134874	1	-0.65287	0.22645	-0.889415	1.31583	-0.843942	2.44e-05	ENSG00000134874	22873	Q86YF9/B3KSP1	GO:0003676/GO:0005515/GO:0005634/GO:0005654/GO:0005737/GO:0005814/GO:0005815/GO:0007224/GO:0007275/GO:0007281/GO:0007283/GO:0036064/GO:0042384/GO:0043234/GO:0045184/GO:0046872/GO:0051220/GO:0097539	IEA/IPI/IDA/NAS/IMP	MF/CC/BP	DAZ interacting zinc finger protein 1	NA	DZIP1	NA/PF13815
ENSG00000183762	1	-0.653543	0.232045	-0.891568	1.31307	-0.888308	0.00357073	ENSG00000183762	83999	Q96MU8	GO:0005515/GO:0007154/GO:0016020/GO:0016021/GO:0016055/GO:0060828	IPI/TAS/IEA/NAS	MF/BP/CC	kringle containing transmembrane protein 1	NA	KREMEN1	PF00051/PF00431/PF01822
ENSG00000167654	1	-0.688218	0.250668	-0.869296	1.30685	-2.71895	1.92e-05	ENSG00000167654	85300	A0A0S2Z5T8/Q86WG3	GO:0005515/GO:0005737/GO:0006810/GO:0006915/GO:0019894/GO:0030054/GO:0030424/GO:0030425/GO:0031175/GO:0031966/GO:0032880/GO:0043005/GO:0045202/GO:0048311/GO:0050699/GO:2000212	IPI/IDA/IEA/IBA/ISS	MF/CC/BP	ATCAY caytaxin	NA	ATCAY	PF12496/PF13716
ENSG00000076641	1	-0.666114	0.254554	-0.891217	1.30278	-1.0505	0.000790033	ENSG00000076641	55824	Q9NWQ8	GO:0002250/GO:0005068/GO:0005070/GO:0005515/GO:0005622/GO:0005886/GO:0005887/GO:0007165/GO:0007169/GO:0007173/GO:0009967/GO:0035556/GO:0042169/GO:0045121/GO:0050852/GO:0050863/GO:0050868	IEA/IBA/NAS/IPI/IDA/TAS	BP/MF/CC	phosphoprotein membrane anchor with glycosphingolipid microdomains 1	NA	PAG1	PF15347
ENSG00000172348	1	-0.67946	0.135939	-0.81731	1.36083	-2.19243	0.000280425	ENSG00000172348	10231	Q14206/B2R612	GO:0000166/GO:0005575/GO:0005737/GO:0008597/GO:0019722/GO:0050790/GO:0070884	IEA/ND/IBA	MF/CC/BP	regulator of calcineurin 2	NA	RCAN2	PF04847
ENSG00000168398	1	-0.61175	0.151279	-0.887096	1.34757	-1.77583	0.00033676	ENSG00000168398	624	P30411	GO:0002020/GO:0004435/GO:0004947/GO:0005515/GO:0005768/GO:0005886/GO:0005887/GO:0006939/GO:0006954/GO:0007166/GO:0007169/GO:0007186/GO:0007204/GO:0008015/GO:0009651/GO:0019229/GO:0031702/GO:0033137/GO:0042310/GO:0042311/GO:0043114/GO:0046982/GO:0050482/GO:1902239	IPI/TAS/IDA/IC/IEA/NAS	MF/CC/BP	bradykinin receptor B2	04020/04080/04610/04810/05142	BDKRB2	PF00001
ENSG00000158270	1	-0.620167	0.0979408	-0.850066	1.37229	-2.71038	2.05e-05	ENSG00000158270	81035	Q5KU26	GO:0005044/GO:0005534/GO:0005581/GO:0005886/GO:0006898/GO:0006910/GO:0006952/GO:0008329/GO:0009756/GO:0016021/GO:0030169/GO:0030666/GO:0034138/GO:0045087/GO:0046872/GO:0051260/GO:0060355/GO:0070062/GO:0071360	TAS/NAS/IEA/IDA/IMP	MF/CC/BP	collectin subfamily member 12	4145	COLEC12	PF00059/PF01391
ENSG00000006016	1	-0.614749	0.122386	-0.868694	1.36106	-1.52006	0.0051866	ENSG00000006016	9244	O75462	GO:0001657/GO:0004872/GO:0005125/GO:0005127/GO:0005515/GO:0005576/GO:0005615/GO:0008284/GO:0019955/GO:0042517/GO:0043524/GO:0046982/GO:0097058/GO:2000672	IEA/TAS/IDA/IPI	BP/MF/CC	cytokine receptor like factor 1	NA	CRLF1	PF00041/PF09067
ENSG00000182378	1	-0.605257	0.217998	-0.926896	1.31416	-1.38783	2.52e-09	ENSG00000182378	55344	Q9NUJ7	GO:0006629/GO:0008081	IEA	BP/MF	phosphatidylinositol specific phospholipase C X domain containing 1	NA	PLCXD1	PF00388
ENSG00000131094	1	-0.595235	0.193206	-0.923164	1.32519	-0.764458	0.00399771	ENSG00000131094	10882	O75973	GO:0003674/GO:0005102/GO:0005575/GO:0005581/GO:0005737/GO:0007626/GO:0016322/GO:0043083/GO:0044301/GO:0061743/GO:0098793/GO:0099558	ND/IEA/NAS	MF/CC/BP	complement C1q like 1	NA	C1QL1	PF00386/PF01391
ENSG00000166974	1	-0.60818	0.179473	-0.905024	1.33373	-0.558247	0.0139594	ENSG00000166974	10982	Q15555/A0A024RC33	GO:0005515/GO:0005737/GO:0007067/GO:0007165/GO:0008017/GO:0008283/GO:0015630/GO:0035371/GO:0051301	IPI/IDA/IEA/TAS	MF/CC/BP	microtubule associated protein RP/EB family member 2	NA	MAPRE2	PF00307/PF03271
ENSG00000253368	1	-0.523583	0.180508	-0.976162	1.31924	-0.815172	0.000191401	ENSG00000253368	388610	Q6NT89	GO:0003677/GO:0005634/GO:0005719/GO:0006351/GO:0006355/GO:0007049/GO:0021696/GO:0042127/GO:0051726/GO:0061351	ISS/IBA/IEA	MF/CC/BP	TMF1-regulated nuclear protein 1	NA	TRNP1	NA
ENSG00000166831	1	-0.558196	0.16557	-0.940332	1.33296	-0.719806	0.00900767	ENSG00000166831	348093	Q6ZRY4	GO:0000166/GO:0003729/GO:0005515/GO:0005737/GO:0030514/GO:0042803/GO:0048557/GO:0048661/GO:0051151	IEA/IDA/IPI/ISS/IMP	MF/CC/BP	RNA binding protein with multiple splicing 2	NA	RBPMS2	PF00076
ENSG00000168255	1	-0.73332	0.165685	-0.78241	1.35005	-1.06394	0.00438171	ENSG00000168255	548644	A0A0B4J2F8/Q9GZM3	GO:0003677/GO:0003899/GO:0005634/GO:0006351/GO:0046983	IEA	MF/CC/BP	RNA polymerase II subunit J3	00230/00240/01100/03020/05016	POLR2J3	NA
ENSG00000105880	1	-0.75646	0.16019	-0.75646	1.35273	-2.749	0.00409289	ENSG00000105880	1749	P56178/Q53Y73	GO:0000790/GO:0000978/GO:0001077/GO:0001501/GO:0001649/GO:0001958/GO:0005737/GO:0006366/GO:0007399/GO:0007411/GO:0008283/GO:0030326/GO:0030509/GO:0030855/GO:0042472/GO:0044212/GO:0045893/GO:0048646/GO:0050679/GO:0060021/GO:0060166/GO:0060325/GO:0071773/GO:0071837/GO:0090263/GO:1901522	ISS/TAS/IEA/IDA	CC/MF/BP	distal-less homeobox 5	NA	DLX5	PF00046/PF12413
ENSG00000178078	1	-0.754075	0.162275	-0.760018	1.35182	-0.713271	0.0174289	ENSG00000178078	55620	Q9UGK3	GO:0005515/GO:0005829/GO:0005886/GO:0042517	IPI/TAS	MF/CC/BP	signal transducing adaptor family member 2	NA	STAP2	NA
ENSG00000189079	1	-0.717767	0.197572	-0.814722	1.33492	-0.470117	0.03972	ENSG00000189079	196528	Q68CP9	GO:0003677/GO:0005515/GO:0005654/GO:0005886/GO:0006337/GO:0006351/GO:0006355/GO:0008285/GO:0016569/GO:0030336/GO:0046872/GO:0090544	IEA/IPI/IDA	MF/CC/BP	AT-rich interaction domain 2	NA	ARID2	PF01388/PF02257
ENSG00000117152	1	-0.746122	0.227089	-0.8028	1.32183	-3.81079	1.49e-09	ENSG00000117152	5999	P49798/A0A024R909	GO:0000188/GO:0001965/GO:0005096/GO:0005516/GO:0005634/GO:0005737/GO:0005829/GO:0005886/GO:0008277/GO:0043234/GO:0043547/GO:0045744	TAS/IEA/IDA/IBA	BP/MF/CC	regulator of G-protein signaling 4	NA	RGS4	PF00615
ENSG00000009950	1	-0.772682	0.223108	-0.774539	1.32411	-2.1864	0.0232148	ENSG00000009950	51085	Q9NP71	GO:0000122/GO:0000978/GO:0001078/GO:0003677/GO:0003700/GO:0005634/GO:0005654/GO:0005667/GO:0005737/GO:0005829/GO:0006351/GO:0006355/GO:0006357/GO:0008134/GO:0008284/GO:0009653/GO:0010255/GO:0033137/GO:0035538/GO:0035556/GO:0042593/GO:0045723/GO:0045821/GO:0045892/GO:0045893/GO:0045944/GO:0046889/GO:0046982/GO:0055089/GO:0070328/GO:0071157/GO:0071322/GO:0090324/GO:2000505	IEA/ISS/NAS/IBA/IDA/TAS/IPI/IMP	BP/MF/CC	MLX interacting protein like	NA	MLXIPL	PF00010
ENSG00000140386	1	-0.814199	0.294466	-0.768557	1.28829	-0.932003	0.000680569	ENSG00000140386	49855	Q9BY12/Q6NSF1	GO:0003676/GO:0005634/GO:0005737/GO:0005783/GO:0008270	IEA/IDA	MF/CC	S-phase cyclin A associated protein in the ER	NA	SCAPER	PF16501
ENSG00000110076	1	-0.787374	0.278527	-0.78793	1.29678	-3.99166	1.5e-07	ENSG00000110076	9379	Q9P2S2/P58401/G5E9G7	GO:0004888/GO:0005246/GO:0005886/GO:0007158/GO:0007165/GO:0007268/GO:0007269/GO:0007416/GO:0016021/GO:0030534/GO:0035176/GO:0042297/GO:0043234/GO:0046872/GO:0050839/GO:0071625/GO:0097104/GO:0097109/GO:0097116/GO:0097118/GO:0097119/GO:0098793	ISS/IEA/TAS/IMP	MF/CC/BP	neurexin 2	4514	NRXN2	PF00054/PF01034/PF02210
ENSG00000101210	1	-0.777924	0.254153	-0.785271	1.30904	-1.22866	8.63e-08	ENSG00000101210	1917	Q05639	GO:0003746/GO:0003924/GO:0005525/GO:0005737/GO:0005853/GO:0006414/GO:0008135/GO:0010035/GO:0019901/GO:0043025/GO:0043065/GO:0043209/GO:0051602/GO:0090218/GO:0098574/GO:1904714	IBA/IEA/IDA/NAS/IPI	MF/CC/BP	eukaryotic translation elongation factor 1 alpha 2	3013	EEF1A2	PF03143/PF03144
ENSG00000169181	1	-0.78053	0.251021	-0.781088	1.3106	-3.92856	1.62e-07	ENSG00000169181	146395	B3KY67/Q6UXU4	GO:0005886/GO:0016021/GO:0030054/GO:0032279	IEA	CC	GSG1 like	NA	GSG1L	PF00822/PF07803
ENSG00000144283	1	-0.792329	0.211333	-0.748438	1.32943	-1.46409	8.18e-18	ENSG00000144283	8502	Q99569	GO:0000922/GO:0005515/GO:0005737/GO:0005856/GO:0005886/GO:0005911/GO:0007043/GO:0007267/GO:0009898/GO:0014069/GO:0016337/GO:0030054/GO:0030057/GO:0030155/GO:0030496/GO:0032467/GO:0043547/GO:0044291/GO:0048471/GO:0051233/GO:0072686	IDA/IPI/ISS/NAS/IEA/IMP	CC/MF/BP	plakophilin 4	NA	PKP4	PF00514
ENSG00000082497	1	-0.802668	0.206143	-0.73501	1.33154	-1.85561	4.9e-12	ENSG00000082497	56256	Q9NUC0	GO:0005634	IEA	CC	SERTA domain containing 4	NA	SERTAD4	PF06031
ENSG00000229425	1	-0.79767	0.194796	-0.733949	1.33682	-2.94439	3.5e-05	ENSG00000229425	101927745/105369302	NA	NA	NA	NA	uncharacterized LOC101927745/uncharacterized LOC105369302	NA	LOC101927745/LOC105369302	NA
ENSG00000151743	1	-0.801632	0.195594	-0.730298	1.33634	-0.89721	0.00311827	ENSG00000151743	196394	Q8IY45	NA	NA	NA	antagonist of mitotic exit network 1 homolog	NA	AMN1	PF13516
ENSG00000111961	1	-0.852625	0.217568	-0.688465	1.32352	-1.15477	1.17e-07	ENSG00000111961	23328	O94885	GO:0000209/GO:0008022/GO:0010595/GO:0019901/GO:0031435/GO:0031666/GO:0032947/GO:0043234/GO:0043507/GO:0045766/GO:1900044/GO:1900745/GO:1901224/GO:1902498	IDA/IMP	BP/MF/CC	SAM and SH3 domain containing 1	NA	SASH1	PF00536/PF07647/PF07653/PF12485
ENSG00000101400	1	-0.828883	0.210007	-0.709715	1.32859	-0.705267	3.18e-05	ENSG00000101400	6640	Q13424	GO:0002027/GO:0003779/GO:0005198/GO:0005515/GO:0005516/GO:0005622/GO:0005737/GO:0005856/GO:0006936/GO:0016013/GO:0016328/GO:0017080/GO:0030054/GO:0030165/GO:0031594/GO:0042383/GO:0043234/GO:0044325/GO:0050998/GO:0051117/GO:0060307/GO:0086005/GO:1902083/GO:1902305	IMP/IEA/IPI/IDA/TAS	BP/MF/CC	syntrophin alpha 1	NA	SNTA1	PF00169/PF00595
ENSG00000103995	1	-0.696689	0.410949	-0.930658	1.2164	-0.981168	0.00152988	ENSG00000103995	22995	O94986/Q3B7A2	GO:0000086/GO:0000242/GO:0005515/GO:0005654/GO:0005813/GO:0005814/GO:0005829/GO:0007099/GO:0019901/GO:0030030/GO:0051298/GO:0098535/GO:0098536	TAS/IDA/IPI/IBA/ISS/IEA/IMP	BP/CC/MF	centrosomal protein 152	NA	CEP152	NA
ENSG00000166073	1	-0.695186	0.41008	-0.93167	1.21678	-0.660694	0.0136848	ENSG00000166073	11245	J3KNC6/Q14439/B4DZ23/H9NIL9	GO:0004930/GO:0005886/GO:0005887/GO:0007186/GO:0007268	IEA/TAS	MF/CC/BP	G protein-coupled receptor 176	NA	GPR176	PF00001
ENSG00000141750	1	-0.748327	0.440647	-0.894612	1.20229	-3.28586	7.53e-12	ENSG00000141750	342667	D0IN09/Q6ZMT1	GO:0005622/GO:0035556/GO:0046872	IEA	CC/BP/MF	SH3 and cysteine rich domain 2	NA	STAC2	PF00130/PF14604
ENSG00000136111	1	-0.733573	0.414356	-0.89851	1.21773	-2.02389	5.47e-06	ENSG00000136111	9882	O60343	GO:0005096/GO:0005622/GO:0005737/GO:0006886/GO:0012505/GO:0016192/GO:0017137/GO:0030659/GO:0031338/GO:0031339/GO:0032869/GO:0061024/GO:0070062/GO:0090630	IBA/IDA/IMP/TAS/IEA	MF/CC/BP	TBC1 domain family member 4	NA	TBC1D4	PF00566/PF00640/PF11830
ENSG00000161835	1	-0.743845	0.384629	-0.87733	1.23655	-2.09857	1.42e-13	ENSG00000161835	160622	Q7Z6J2	GO:0007165/GO:0008104/GO:0030054/GO:0030165/GO:0030306/GO:0042802/GO:0045211/GO:0048471	IEA	BP/CC/MF	general receptor for phosphoinositides 1 associated scaffold protein	NA	GRASP	PF00595
ENSG00000171813	1	-0.74663	0.400091	-0.880871	1.22741	-1.09899	0.000391299	ENSG00000171813	170394	Q6NUJ5	GO:0005654	IDA	CC	PWWP domain containing 2B	NA	PWWP2B	PF00855
ENSG00000106333	1	-0.775613	0.390815	-0.849631	1.23443	-2.46648	2.84e-18	ENSG00000106333	5118	Q15113	GO:0005515/GO:0005518/GO:0005615/GO:0006508/GO:0007275/GO:0008201/GO:0010952/GO:0016504/GO:0031012/GO:0070062	IPI/IDA/IEA/TAS	MF/CC/BP	procollagen C-endopeptidase enhancer	NA	PCOLCE	PF00431/PF01759
ENSG00000029725	1	-0.761376	0.377812	-0.857981	1.24155	-0.664053	0.000107792	ENSG00000029725	9135	Q15276/B4DMM4	GO:0005096/GO:0005515/GO:0005768/GO:0005769/GO:0006897/GO:0006915/GO:0008083/GO:0015031/GO:0016192/GO:0030139/GO:0042803/GO:0043231/GO:0043547/GO:0055037/GO:0061025	IEA/IPI/IDA/IMP/TAS	MF/CC/BP	rabaptin RAB GTPase binding effector protein 1	4144	RABEP1	PF03528/PF09311
ENSG00000187231	1	-0.778964	0.415665	-0.856244	1.21954	-0.599041	0.00308427	ENSG00000187231	91404	B3KTX3/Q86VW0	GO:0005515/GO:0005546/GO:0010314/GO:0032266/GO:0034704/GO:0043325/GO:0070273/GO:0070300/GO:0080025	IPI/IDA	MF/CC	SEC14 and spectrin domain containing 1	NA	SESTD1	PF13716
ENSG00000198727	1	-0.761105	0.403485	-0.868561	1.22618	-0.659124	0.00608817	ENSG00000198727	4519	P00156/Q0ZFD6	NA	NA	NA	cytochrome b	00190/01100/04260/05010/05012/05016	CYTB	PF00032/PF00033
ENSG00000143127	1	-0.745493	0.360305	-0.865762	1.25095	-2.85083	6.31e-05	ENSG00000143127	8515	B4E282/O75578	GO:0005518/GO:0005886/GO:0007160/GO:0007229/GO:0008305/GO:0030198/GO:0034680/GO:0046872/GO:0098639	TAS/IMP/IDA/IEA	MF/CC/BP	integrin subunit alpha 10	04510/04512/04810/05410/05412/05414	ITGA10	PF00092/PF01839/PF08441
ENSG00000213923	1	-0.750651	0.347999	-0.855641	1.25829	-0.355381	0.028458	ENSG00000213923	1454/102800317	P49674/Q5U045/B3KRV2	GO:0000086/GO:0004672/GO:0004674/GO:0005515/GO:0005524/GO:0005634/GO:0005654/GO:0005737/GO:0005829/GO:0006281/GO:0006364/GO:0006468/GO:0006897/GO:0007165/GO:0008360/GO:0016055/GO:0018105/GO:0030178/GO:0030426/GO:0030529/GO:0032091/GO:0032436/GO:0032922/GO:0034613/GO:0042752/GO:0043025/GO:0044822/GO:0048512/GO:0090263/GO:1902004/GO:1903827/GO:1905426/GO:1990090/GO:2000052	TAS/IDA/ISS/IPI/IEA/IBA/NAS/IC	BP/MF/CC	casein kinase 1 epsilon/LOC400927-CSNK1E readthrough	04310/04340/04710/NA	CSNK1E/LOC400927-CSNK1E	PF00069
ENSG00000106853	1	-0.718315	0.361236	-0.891456	1.24853	-0.501775	0.0223464	ENSG00000106853	22949	Q14914	GO:0005737/GO:0006691/GO:0006693/GO:0008270/GO:0032440/GO:0036132/GO:0047522/GO:0055114/GO:0070062	IEA/NAS/IDA	CC/BP/MF	prostaglandin reductase 1	NA	PTGR1	PF00107
ENSG00000212907	1	-0.718459	0.381392	-0.899537	1.2366	-0.641908	0.0285128	ENSG00000212907	4539	P03901/Q7GXZ4	NA	NA	NA	NADH dehydrogenase subunit 4L (complex I)	00190/01100/05012	ND4L	PF00420
ENSG00000109625	1	-0.852468	0.362006	-0.760247	1.25071	-4.28684	5.85e-08	ENSG00000109625	8532	Q66K79	GO:0004181/GO:0004185/GO:0005578/GO:0005615/GO:0006508/GO:0006518/GO:0008270/GO:0016055/GO:0016485/GO:0070062	IEA/IBA/TAS/IDA	MF/CC/BP	carboxypeptidase Z	NA	CPZ	PF00246/PF01392
ENSG00000241839	1	-0.840246	0.375058	-0.778623	1.24381	-1.55554	2.3e-07	ENSG00000241839	80301	Q8TD55	NA	NA	NA	pleckstrin homology domain containing O2	4060	PLEKHO2	PF00169
ENSG00000223802	1	-0.833436	0.361869	-0.779906	1.25147	-3.34783	4.29e-11	ENSG00000223802	2657/10715	A0A024R7N8/P27539/B4DE47/Q5XG75/P27544	GO:0005125/GO:0005160/GO:0005615/GO:0008083/GO:0010862/GO:0030509/GO:0042981/GO:0043408/GO:0048468/GO:0060395/GO:0000139/GO:0003674/GO:0005783/GO:0005789/GO:0016020/GO:0016021/GO:0030148/GO:0035690/GO:0036146/GO:0043231/GO:0046513/GO:0050291/GO:0051974/GO:0071492/GO:0072721	IBA/IEA/ND/IDA/TAS/ISS	MF/CC/BP	growth differentiation factor 1/ceramide synthase 1	NA	GDF1/CERS1	PF00019/PF03798
ENSG00000110719	1	-0.831354	0.359011	-0.780786	1.25313	-3.54885	7.5e-06	ENSG00000110719	10312	A0A024R5E5/Q13488	GO:0000220/GO:0005215/GO:0005739/GO:0005765/GO:0005886/GO:0005887/GO:0006968/GO:0007035/GO:0007039/GO:0008284/GO:0008286/GO:0010008/GO:0015986/GO:0015991/GO:0015992/GO:0016236/GO:0016324/GO:0016471/GO:0030670/GO:0033572/GO:0034220/GO:0046961/GO:0051117/GO:0070072/GO:0090383	IEA/TAS/IDA/IBA/ISS	CC/MF/BP	T-cell immune regulator 1 ATPase H+ transporting V0 subunit a3	00190/01100/04142/04145/04966/05110/05120/05323	TCIRG1	PF01496
ENSG00000197355	1	-0.86638	0.392867	-0.758968	1.23248	-0.997646	0.00381274	ENSG00000197355	91373	Q3KQV9	GO:0003977/GO:0005829/GO:0006048	IBA	MF/CC/BP	UDP-N-acetylglucosamine pyrophosphorylase 1 like 1	00520/01100	UAP1L1	PF01704
ENSG00000071246	1	-0.853299	0.412674	-0.780813	1.22144	-1.60569	6.15e-08	ENSG00000071246	22846	Q7L8A9	GO:0001525/GO:0001937/GO:0005615/GO:0005737/GO:0005783/GO:0007050/GO:0009611/GO:0010596/GO:0016525/GO:0043537/GO:0045177/GO:1901491/GO:2000772	IDA/IEA/IGI/IMP	BP/CC	vasohibin 1	NA	VASH1	PF14822
ENSG00000101335	1	-0.854657	0.422711	-0.783424	1.21537	-0.571344	0.0378511	ENSG00000101335	10398	P24844	GO:0001725/GO:0005509/GO:0005829/GO:0005859/GO:0006936/GO:0006937/GO:0008307/GO:0030018/GO:0032036/GO:0070527	IEA/TAS/IMP	CC/MF/BP	myosin light chain 9	04270/04510/04530/04670/04810	MYL9	PF13405/PF13833
ENSG00000060982	1	-0.790878	0.371403	-0.826745	1.24622	-0.716477	0.000463798	ENSG00000060982	586	P54687/A0A024RAV0	GO:0000082/GO:0004084/GO:0005739/GO:0005829/GO:0006532/GO:0008283/GO:0009082/GO:0009083/GO:0009098/GO:0009099/GO:0030170/GO:0042802/GO:0052654/GO:0052655/GO:0052656	TAS/EXP/IBA/IEA	BP/MF/CC	branched chain amino acid transaminase 1	00280/00290/00770/01100	BCAT1	PF01063
ENSG00000136875	1	-0.793589	0.385853	-0.830108	1.23784	-0.883558	0.00101969	ENSG00000136875	9128	O43172/Q5T1M7	GO:0000375/GO:0000398/GO:0005515/GO:0005634/GO:0005654/GO:0005681/GO:0006396/GO:0008380/GO:0015030/GO:0016607/GO:0017070/GO:0030621/GO:0046540/GO:0071001/GO:0097525	NAS/IBA/IC/TAS/IPI/IDA	BP/MF/CC	pre-mRNA processing factor 4	3040	PRPF4	PF00400/PF08799
ENSG00000140199	1	-0.807444	0.400433	-0.822375	1.22939	-1.42041	3.05e-05	ENSG00000140199	9990	A0A024R9K8/Q9UHW9/Q6NSI7/A0A024R9I5	GO:0001525/GO:0005886/GO:0005887/GO:0006811/GO:0007268/GO:0015379/GO:0016021/GO:0016323/GO:0022820/GO:0071477/GO:0071805/GO:1902476	NAS/TAS/IEA/IDA/IBA/ISS	BP/CC/MF	solute carrier family 12 member 6	NA	SLC12A6	PF00324/PF03522
ENSG00000281508	1	-0.81093	0.39551	-0.816906	1.23233	-2.47514	0.0128615	NA	NA	NA	NA	NA	NA	NA	NA	NA	NA
ENSG00000131370	1	-0.805936	0.383219	-0.816811	1.23953	-0.998044	5.43e-05	ENSG00000131370	9467	A0A024R2J3/O60239/A0A024R2G6	GO:0004860/GO:0005737/GO:0005739/GO:0007165/GO:0017124/GO:0035556/GO:0061099	IDA/TAS/IEA/IBA	MF/CC/BP	SH3 domain binding protein 5	NA	SH3BP5	PF05276
ENSG00000078549	1	-0.81185	0.385471	-0.81185	1.23823	-3.26565	0.000304106	ENSG00000078549	117	A0A090N8F8/P41586	GO:0004872/GO:0004999/GO:0005515/GO:0005768/GO:0005791/GO:0005886/GO:0005887/GO:0005901/GO:0005923/GO:0007166/GO:0007186/GO:0007202/GO:0007283/GO:0008179/GO:0009986/GO:0010524/GO:0019933/GO:0030154/GO:0030306/GO:0030819/GO:0032355/GO:0033555/GO:0042493/GO:0042923/GO:0043005/GO:0043235/GO:0045471/GO:0046545/GO:0060548/GO:0060732	TAS/IEA/IPI/IDA	MF/CC/BP	ADCYAP receptor type I	4080	ADCYAP1R1	PF00002/PF02793
ENSG00000183160	1	-0.81268	0.389476	-0.81268	1.23588	-2.11436	0.044948	ENSG00000183160	338773	Q4V9L6	GO:0001649/GO:0003674/GO:0005575/GO:0005789/GO:0005886/GO:0007283/GO:0008150/GO:0016021/GO:0030501/GO:0031214/GO:0033690/GO:0045669/GO:0048515/GO:1903012	IEA/ND/IDA/ISS	BP/MF/CC	transmembrane protein 119	NA	TMEM119	PF15724
ENSG00000142149	1	-0.820002	0.341363	-0.784527	1.26317	-2.542	2.17e-10	ENSG00000142149	30811	P57058	GO:0004674/GO:0005524/GO:0005634/GO:0005737/GO:0006468/GO:0007165/GO:0007275/GO:0035556	IEA/IBA/TAS	MF/CC/BP	hormonally up-regulated Neu-associated kinase	NA	HUNK	PF00069
ENSG00000050555	1	-0.804811	0.35253	-0.804811	1.25709	-3.79021	8.01e-06	ENSG00000050555	10319	Q8N2D6/Q9Y6N6	GO:0000904/GO:0005198/GO:0005576/GO:0005578/GO:0005604/GO:0007155/GO:0007601/GO:0014002/GO:0016020/GO:0030198/GO:0060041	IEA/TAS	BP/MF/CC	laminin subunit gamma 3	04510/04512/05145/05146/05200/05222	LAMC3	PF00052/PF00053/PF00055
ENSG00000267368	1	-0.797712	0.359443	-0.81489	1.25316	-1.00046	0.00307265	ENSG00000267368	100134938	B0FP48/T2F9S8	GO:0016021	IEA	CC	uroplakin 3B-like	NA	UPK3BL	NA
ENSG00000197291	1	-0.765799	0.314155	-0.826049	1.27769	-2.36276	6.76e-05	ENSG00000197291	100190938	NA	NA	NA	NA	RAMP2 antisense RNA 1	NA	RAMP2-AS1	NA
ENSG00000168135	1	-0.78094	0.352064	-0.828207	1.25708	-4.91867	6.16e-29	ENSG00000168135	3761	A0A024R1L8/P48050/Q58F07	GO:0005242/GO:0005515/GO:0005886/GO:0006813/GO:0008076/GO:0010107/GO:0015467/GO:0016323/GO:0030054/GO:0030165/GO:0030659/GO:0034765/GO:0045211/GO:0061337	TAS/IPI/IBA/IDA/IEA	MF/CC/BP	potassium voltage-gated channel subfamily J member 4	NA	KCNJ4	PF01007
ENSG00000179673	1	-0.777113	0.336653	-0.825178	1.26564	-5.31124	1.96e-71	ENSG00000179673	388394	Q8N4K4	GO:0016021	IEA	CC	reprimo like	NA	RPRML	NA
ENSG00000075223	1	-0.786226	0.332272	-0.814274	1.26823	-4.43346	1.67e-16	ENSG00000075223	10512	B4E2I9/Q99985	GO:0001755/GO:0001756/GO:0001974/GO:0003151/GO:0003215/GO:0003350/GO:0005615/GO:0006955/GO:0007411/GO:0009791/GO:0021915/GO:0030215/GO:0030335/GO:0038191/GO:0042493/GO:0045499/GO:0048843/GO:0050919/GO:0060174/GO:0060666/GO:0070062/GO:0071526	IBA/IEA/TAS/ISS/IDA	BP/CC/MF	semaphorin 3C	4360	SEMA3C	PF01403/PF07679
ENSG00000108828	1	-0.582626	0.0307452	-0.843728	1.39561	-0.528561	0.00169758	ENSG00000108828	10493	A0A024R1Z6/Q99536	GO:0005741/GO:0008270/GO:0010637/GO:0016021/GO:0016491/GO:0055114/GO:0070062	IEA/IMP/TAS/IDA	CC/MF/BP	vesicle amine transport 1	NA	VAT1	PF00107/PF08240
ENSG00000103034	1	-0.571578	-0.0507224	-0.801751	1.42405	-0.584745	0.00677596	ENSG00000103034	65009	Q9ULP0/A0A0S2Z5R7/A0A0S2Z5L7/B7Z9X4/A0A024R6V8	GO:0001947/GO:0003674/GO:0005737/GO:0005739/GO:0005789/GO:0005829/GO:0006950/GO:0007420/GO:0008542/GO:0010642/GO:0010976/GO:0014912/GO:0016049/GO:0016323/GO:0030154/GO:0031253/GO:0035050/GO:0048278/GO:0048662/GO:0060038/GO:0060973/GO:0070374/GO:2001135	ISS/ND/IDA/NAS/IEA/IBA	BP/MF/CC	NDRG family member 4	NA	NDRG4	PF03096
ENSG00000196821	1	-0.803041	0.0167085	-0.61819	1.40452	-0.459254	0.00894402	ENSG00000196821	64771	Q9H6K1/A0A024RCW2	GO:0000407/GO:0003674/GO:0005575/GO:0005776/GO:0008150/GO:0016236/GO:0043130	IBA/ND	CC/MF/BP	chromosome 6 open reading frame 106	NA	C6orf106	PF16158
ENSG00000128923	1	-0.790404	0.00851494	-0.626286	1.40817	-0.616487	0.0225085	ENSG00000128923	54629	Q8NBR6	GO:0003674/GO:0004843/GO:0005575/GO:0005654/GO:0008150/GO:0016807/GO:0071108/GO:1990380	ND/IEA/IDA	MF/CC/BP	family with sequence similarity 63 member B	NA	FAM63B	PF04424
ENSG00000277363	1	-0.704578	-0.0304208	-0.689035	1.42403	-1.78016	0.00128305	ENSG00000277363	80725	Q9C0H9	GO:0005737/GO:0006887/GO:0014069/GO:0015629/GO:0019901/GO:0019904/GO:0030027/GO:0030175/GO:0030334/GO:0030424/GO:0030425/GO:0034446/GO:0043025/GO:0045202/GO:0045211/GO:0050709/GO:0061001/GO:0061098/GO:0061099	IDA/IEA/ISS/IMP	CC/BP/MF	SRC kinase signaling inhibitor 1	NA	SRCIN1	PF03915
ENSG00000124587	1	-0.728666	-0.0399306	-0.657834	1.42643	-1.25578	0.00599753	ENSG00000124587	5190	A0A024RD09/Q13608	GO:0005515/GO:0005524/GO:0005737/GO:0005777/GO:0005778/GO:0005829/GO:0006625/GO:0007031/GO:0008022/GO:0016561/GO:0016887/GO:0032403/GO:0042623/GO:0050821	IPI/IMP/IDA/IEA	MF/CC/BP	peroxisomal biogenesis factor 6	4146	PEX6	PF00004
ENSG00000136235	1	-0.721162	-0.06024	-0.651173	1.43257	-1.09169	0.0388993	ENSG00000136235	10457	Q14956/A0A024RA55/Q96F58	GO:0001649/GO:0005178/GO:0005886/GO:0005887/GO:0007155/GO:0008201/GO:0008285/GO:0016021/GO:0030282/GO:0032720/GO:0042470	IEA/IBA/TAS	BP/MF/CC	glycoprotein nmb	NA	GPNMB	NA/PF00801
ENSG00000069667	1	-0.821118	0.143209	-0.67974	1.35765	-1.96565	6.95e-07	ENSG00000069667	6095	A0A0C4DFP5/P35398/A0A0C4DG53	GO:0000977/GO:0001046/GO:0001222/GO:0001223/GO:0001525/GO:0003677/GO:0003700/GO:0003707/GO:0004879/GO:0005515/GO:0005634/GO:0005654/GO:0006355/GO:0006367/GO:0006805/GO:0006809/GO:0008013/GO:0008134/GO:0008142/GO:0008270/GO:0008589/GO:0010575/GO:0010906/GO:0019218/GO:0021702/GO:0021930/GO:0030522/GO:0032922/GO:0036315/GO:0042692/GO:0042753/GO:0043030/GO:0043124/GO:0043401/GO:0043565/GO:0045599/GO:…	IDA/IPI/IMP/IEA/TAS/ISS	MF/BP/CC	RAR related orphan receptor A	4710	RORA	PF00104/PF00105
ENSG00000160712	1	-0.800066	0.12673	-0.692201	1.36554	-2.21315	5.3e-05	ENSG00000160712	3570	A0N0L5/P08887/A0A087WTB5	GO:0002384/GO:0002548/GO:0002690/GO:0004897/GO:0004915/GO:0005138/GO:0005515/GO:0005576/GO:0005886/GO:0005896/GO:0006953/GO:0008284/GO:0009986/GO:0016323/GO:0016324/GO:0019221/GO:0019899/GO:0019981/GO:0031018/GO:0032722/GO:0032755/GO:0034097/GO:0042517/GO:0042803/GO:0045669/GO:0048661/GO:0050731/GO:0050829/GO:0070102/GO:0070110/GO:0070119/GO:0070120/GO:0097191	TAS/IC/IMP/IDA/IPI/IEA	BP/MF/CC	interleukin 6 receptor	04060/04630/04640	IL6R	PF00047/PF09240
ENSG00000157617	1	-0.794296	0.136482	-0.704075	1.36189	-0.852783	0.00809497	ENSG00000157617	25966	Q9Y426	GO:0005576/GO:0005634/GO:0005829	IEA/IDA	CC	C2 calcium dependent domain containing 2	NA	C2CD2	PF00168
ENSG00000148600	1	-0.821702	0.0943395	-0.649081	1.37644	-2.0005	0.00750973	ENSG00000148600	92211	F1T0L2/Q96JP9	GO:0005509/GO:0005887/GO:0007156/GO:0009987/GO:0042622/GO:0045494	IEA	MF/CC/BP	cadherin related family member 1	NA	CDHR1	PF00028
ENSG00000204060	1	-0.781056	0.107339	-0.700321	1.37404	-2.55185	8.64e-19	ENSG00000204060	100132074	NA	GO:0000981/GO:0005634/GO:0005737/GO:0006351/GO:0006357/GO:0043565/GO:0060999	IBA/ISS/IEA	MF/CC/BP	forkhead box O6	NA	FOXO6	NA
ENSG00000086015	1	-0.771669	0.0850883	-0.696322	1.3829	-0.698891	0.00521485	ENSG00000086015	23139	Q6P0Q8	GO:0000287/GO:0004674/GO:0005515/GO:0005524/GO:0005737/GO:0005886/GO:0006468/GO:0007010/GO:0008017/GO:0015630/GO:0018105/GO:0019902/GO:0035556/GO:0045075/GO:0048515	ISS/IBA/IPI/IDA/IEA	MF/CC/BP	microtubule associated serine/threonine kinase 2	NA	MAST2	PF00069/PF00595/PF08926
ENSG00000116990	1	-0.710233	0.0121413	-0.712028	1.41012	-1.00316	0.00254477	ENSG00000116990	4610	P12524	GO:0003677/GO:0003700/GO:0005634/GO:0006355/GO:0045607/GO:0046983	NAS/TAS/IEA/IDA	MF/CC/BP	v-myc avian myelocytomatosis viral oncogene lung carcinoma derived homolog	NA	MYCL	PF00010/PF01056
ENSG00000162552	1	-0.714399	0.0221062	-0.714399	1.40669	-2.28547	0.021473	ENSG00000162552	54361	P56705	GO:0001658/GO:0001822/GO:0001837/GO:0001838/GO:0001889/GO:0003714/GO:0005109/GO:0005576/GO:0005578/GO:0005615/GO:0005737/GO:0005788/GO:0005796/GO:0005886/GO:0006702/GO:0008584/GO:0008585/GO:0009267/GO:0009986/GO:0010629/GO:0010894/GO:0016055/GO:0022407/GO:0030182/GO:0030237/GO:0030325/GO:0030336/GO:0030501/GO:0030666/GO:0032349/GO:0032967/GO:0033080/GO:0038030/GO:0040037/GO:0043547/GO:0045165/GO:…	IEA/IEP/ISS/IBA/TAS/IDA/IMP/IC/NAS	BP/MF/CC	Wnt family member 4	04310/04340/04916/05200/05217	WNT4	PF00110
ENSG00000261659	1	-0.709131	0.0704938	-0.750316	1.38895	-1.86753	0.0256661	NA	NA	NA	NA	NA	NA	NA	NA	NA	NA
ENSG00000011347	1	-0.725752	0.0909418	-0.746438	1.38125	-2.46544	0.00555051	ENSG00000011347	9066	O43581	GO:0001778/GO:0001786/GO:0005509/GO:0005516/GO:0005544/GO:0005546/GO:0005764/GO:0005765/GO:0005777/GO:0005778/GO:0005829/GO:0005886/GO:0006906/GO:0006909/GO:0008021/GO:0016021/GO:0017158/GO:0019905/GO:0030054/GO:0030276/GO:0030670/GO:0030672/GO:0031045/GO:0032009/GO:0036465/GO:0042734/GO:0043195/GO:0045956/GO:0046850/GO:0048791/GO:0050764/GO:0050796/GO:0070062/GO:0070092/GO:0090119/GO:0090385/GO:…	ISS/IEA/IBA/NAS/IDA	BP/MF/CC	synaptotagmin 7	NA	SYT7	PF00168
ENSG00000139697	1	-0.724506	0.0972892	-0.751503	1.37872	-0.498445	0.0266192	ENSG00000139697	55206/102466877	A3KN83/NA	GO:0003674/GO:0005575/GO:0006355/GO:0008150/NA	ND/IEA/NA	MF/CC/BP/NA	strawberry notch homolog 1/microRNA 8072	NA	SBNO1/MIR8072	PF13871/NA
ENSG00000127526	1	-0.877481	0.0729282	-0.572674	1.37723	-0.513045	0.0173591	ENSG00000127526	79939	A0A024R7G7/Q96K37	GO:0016021/GO:0034219	IEA/IBA	CC/BP	solute carrier family 35 member E1	NA	SLC35E1	PF03151
ENSG00000126882	1	-0.870809	0.0575106	-0.569992	1.38329	-2.06335	0.0192622	ENSG00000126882	286336	Q5JUQ0/Q8N2W3	NA	NA	NA	family with sequence similarity 78 member A	NA	FAM78A	NA
ENSG00000099139	1	-0.868326	0.0487124	-0.566859	1.38647	-1.71487	0.0205427	ENSG00000099139	5125	Q92824	GO:0001822/GO:0002001/GO:0003279/GO:0004252/GO:0005615/GO:0005794/GO:0005796/GO:0006465/GO:0007267/GO:0007368/GO:0007507/GO:0007566/GO:0008233/GO:0009952/GO:0016021/GO:0016485/GO:0016486/GO:0019058/GO:0030141/GO:0030323/GO:0032455/GO:0035108/GO:0042089/GO:0042277/GO:0043043/GO:0048566/GO:0048706/GO:0060976	IMP/ISS/IEP/IEA/IDA/IBA/TAS	BP/MF/CC	proprotein convertase subtilisin/kexin type 5	NA	PCSK5	PF00082/PF01483/PF14843/PF16470
ENSG00000213988	1	-0.92239	0.0185725	-0.480939	1.38476	-0.823139	0.00642318	ENSG00000213988	7643	Q03938	GO:0000978/GO:0003700/GO:0005634/GO:0006351/GO:0006355/GO:0008270	IBA/NAS/IEA	MF/CC/BP	zinc finger protein 90	NA	ZNF90	PF00096/PF01352/PF13912
ENSG00000033627	1	-0.92267	0.0695797	-0.516842	1.36993	-0.512826	0.00747147	ENSG00000033627	535/100847046	Q53ET5/Q53X12/Q5CZH6/Q93050/NA	GO:0000220/GO:0005515/GO:0005623/GO:0005654/GO:0005737/GO:0005794/GO:0005886/GO:0007035/GO:0008286/GO:0010008/GO:0015986/GO:0015991/GO:0016021/GO:0016241/GO:0016471/GO:0030670/GO:0033572/GO:0034220/GO:0042470/GO:0043231/GO:0046961/GO:0051117/GO:0070062/GO:0070072/GO:0090383/GO:1901998/NA	IEA/IPI/TAS/IDA/IBA/IMP/NA	CC/MF/BP/NA	ATPase H+ transporting V0 subunit a1/microRNA 5010	00190/01100/04142/04145/04966/05110/05120/05323/NA	ATP6V0A1/MIR5010	PF01496/NA
ENSG00000137731	1	-0.793703	-0.119541	-0.527943	1.44119	-1.65294	0.0270901	ENSG00000137731	486	P54710	GO:0001558/GO:0005215/GO:0005216/GO:0005391/GO:0005886/GO:0005890/GO:0006810/GO:0010248/GO:0016323/GO:0017080/GO:0034220/GO:0036376/GO:0042127/GO:0043231/GO:0070062/GO:0090662/GO:1903779/GO:1990573/GO:2000649	IEA/TAS/ISS/IBA/IDA	BP/MF/CC	FXYD domain containing ion transport regulator 2	04260/04960/04964/04970/04972/04973/04974/04976	FXYD2	PF02038
ENSG00000123066	1	-0.884968	-2.09e-07	-0.51283	1.3978	-0.529578	0.0241666	ENSG00000123066	23389	Q71F56	GO:0001104/GO:0006351/GO:0006357/GO:0016592	IBA/IEA	MF/BP/CC	mediator complex subunit 13 like	NA	MED13L	PF06333/PF11597
ENSG00000137145	1	-0.865321	-0.017748	-0.52309	1.40616	-0.553521	0.0277781	ENSG00000137145	55667	Q5VZ89/R4GNB2/R4GN35	GO:0005829/GO:0005886/GO:0015031/GO:0017112/GO:0030659/GO:0032593/GO:0032869/GO:0043547/GO:0072659	ISS/IEA/IDA	CC/BP/MF	DENN domain containing 4C	NA	DENND4C	PF02141/PF03455/PF03456
ENSG00000227051	1	-0.81573	-0.0196375	-0.578629	1.414	-2.03685	0.000490158	ENSG00000227051	56967	Q9NPU4	GO:0016021	IEA	CC	chromosome 14 open reading frame 132	NA	C14orf132	NA
ENSG00000107317	1	-0.830885	-0.0251994	-0.557492	1.41358	-2.47582	0.000887714	ENSG00000107317	5730	A0A024R8G3/P41222	GO:0001516/GO:0004667/GO:0005215/GO:0005501/GO:0005504/GO:0005576/GO:0005615/GO:0005789/GO:0005791/GO:0005794/GO:0006810/GO:0019371/GO:0031965/GO:0036094/GO:0045187/GO:0048471/GO:0051384/GO:0070062/GO:2000255	IDA/ISS/TAS/IEA	BP/MF/CC	prostaglandin D2 synthase	00590/01100	PTGDS	PF00061
ENSG00000227507	1	-0.826352	-0.0370954	-0.553922	1.41737	-2.40966	0.00374295	ENSG00000227507	4050	Q06643/Q5STB2	GO:0005102/GO:0005125/GO:0005164/GO:0005575/GO:0005615/GO:0005886/GO:0006955/GO:0007165/GO:0007267/GO:0010467/GO:0016021/GO:0033209/GO:0043588/GO:0045084/GO:0048535	TAS/IEA/ND/ISS	MF/CC/BP	lymphotoxin beta	04060/05323	LTB	PF00229
ENSG00000205659	1	-0.95393	0.175679	-0.547976	1.32623	-0.800904	0.00361886	ENSG00000205659	91750	B3KN83/Q52LA3	GO:0005654/GO:0006351/GO:0007049/GO:0051726/GO:0070176	TAS/IEA	CC/BP	lin-52 DREAM MuvB core complex component	NA	LIN52	PF10044
ENSG00000173548	1	-0.971931	0.176971	-0.526655	1.32162	-0.706998	0.0191636	ENSG00000173548	257364	Q8WV41	GO:0000281/GO:0005768/GO:0005829/GO:0006886/GO:0006897/GO:0007032/GO:0007067/GO:0016020/GO:0016023/GO:0016050/GO:0016197/GO:0017038/GO:0019898/GO:0030659/GO:0035091/GO:0036089/GO:0044351/GO:0045806/GO:0051044/GO:0097320/GO:2000009/GO:2000010	IMP/IBA/IDA/IEA	BP/CC/MF	sorting nexin 33	NA	SNX33	PF00787/PF10456/PF14604
ENSG00000121281	1	-0.978116	0.155554	-0.505449	1.32801	-2.0722	0.000193043	ENSG00000121281	113	P51828/Q86YI0/B3KSJ0/F5H4D1	GO:0003091/GO:0004016/GO:0005524/GO:0005622/GO:0005886/GO:0006171/GO:0007189/GO:0007190/GO:0007193/GO:0016021/GO:0019933/GO:0030819/GO:0034199/GO:0046872/GO:0060135/GO:0071361/GO:0071377	TAS/IDA/IEA/IBA/ISS	BP/MF/CC	adenylate cyclase 7	00230/04020/04062/04114/04270/04540/04912/04914/04916/04970/04971/04972/04976/05414	ADCY7	PF00211/PF06327/PF16214
ENSG00000108262	1	-0.990062	0.170219	-0.499675	1.31952	-0.733676	0.01292	ENSG00000108262	28964	Q59FC3/Q9Y2X7	GO:0005096/GO:0005515/GO:0005737/GO:0005829/GO:0005925/GO:0008277/GO:0016020/GO:0016235/GO:0032403/GO:0032465/GO:0043547/GO:0046872/GO:0048013	IEA/IPI/IDA/TAS	MF/CC/BP	GIT ArfGAP 1	04144/04810/05120	GIT1	PF01412/PF08518/PF12205/PF12796/PF16559
ENSG00000130827	1	-0.972726	0.134527	-0.49862	1.33682	-0.774178	0.000601732	ENSG00000130827	55558	P51805	GO:0002116/GO:0004888/GO:0005634/GO:0005886/GO:0005887/GO:0007275/GO:0016020/GO:0017154/GO:0021612/GO:0021637/GO:0021766/GO:0021785/GO:0021860/GO:0030054/GO:0030334/GO:0043087/GO:0043231/GO:0048841/GO:0048843/GO:0050919/GO:0051495/GO:0071526/GO:1902287/GO:1990138	TAS/NAS/IDA/IBA/IEA	CC/MF/BP	plexin A3	4360	PLXNA3	PF01403/PF01437/PF01833/PF08337
ENSG00000100302	1	-0.961916	0.151317	-0.522947	1.33355	-2.42207	0.013035	ENSG00000100302	23551	Q96D21	GO:0001963/GO:0003924/GO:0005525/GO:0005622/GO:0005886/GO:0007264/GO:0007626/GO:0031397/GO:0031624/GO:0031681/GO:0033235/GO:0043949/GO:0051897	IEA/NAS/ISS/IC/IPI	BP/MF/CC	RASD family member 2	NA	RASD2	PF00071
ENSG00000243646	1	-0.959664	0.227796	-0.571973	1.30384	-0.545013	0.0265747	ENSG00000243646	3588	Q08334	GO:0004872/GO:0004920/GO:0005515/GO:0005886/GO:0006954/GO:0006955/GO:0007165/GO:0016021/GO:0019221/GO:0032002/GO:0051607/GO:0070062	TAS/IPI/IEA/NAS/IDA	MF/CC/BP	interleukin 10 receptor subunit beta	04060/04630/05145	IL10RB	PF01108/PF09294
ENSG00000182175	1	-0.959868	0.21642	-0.565148	1.3086	-1.67532	5.55e-07	ENSG00000182175	56963	A0A0A0MTQ4/Q96B86	GO:0001948/GO:0005783/GO:0005886/GO:0015026/GO:0030509/GO:0031225/GO:0045944/GO:0048681/GO:0070062/GO:1990459	IPI/IDA/IBA/IEA	MF/CC/BP	repulsive guidance molecule family member a	NA	RGMA	PF06534/PF06535
ENSG00000236088	1	-0.951586	0.211806	-0.572443	1.31222	-0.95625	0.0154076	ENSG00000236088	100874058	NA	NA	NA	NA	COX10 antisense RNA 1	NA	COX10-AS1	NA
ENSG00000186998	1	-1.00714	0.211694	-0.503517	1.29897	-2.50246	1.44e-08	ENSG00000186998	129080	Q96A84/B0QYK5	GO:0005578/GO:0005581/GO:0005783/GO:0005794	IEA	CC	EMI domain containing 1	NA	EMID1	PF01391/PF07546
ENSG00000270720	1	-0.9924	0.241963	-0.539937	1.29037	-1.57265	0.0464042	NA	NA	NA	NA	NA	NA	NA	NA	NA	NA
ENSG00000010818	1	-0.989696	0.215992	-0.528173	1.30188	-0.965563	0.000108383	ENSG00000010818	3097	P31629	GO:0003677/GO:0003700/GO:0005634/GO:0005654/GO:0006355/GO:0006366/GO:0007165/GO:0007275/GO:0043565/GO:0044212/GO:0046872	TAS/IBA/IDA/IEA	MF/CC/BP	human immunodeficiency virus type I enhancer binding protein 2	NA	HIVEP2	NA
ENSG00000071073	1	-0.976035	0.215464	-0.544835	1.30541	-1.77594	2.59e-07	ENSG00000071073	11320	Q9UM21	GO:0000139/GO:0006491/GO:0008454/GO:0016021/GO:0046872/GO:0070062	TAS/IEA/IDA	CC/BP/MF	mannosyl (alpha-1 3-)-glycoprotein beta-1 4-N-acetylglucosaminyltransferase isozyme A	00510/01100	MGAT4A	PF04666
ENSG00000276045	1	-0.980743	0.210697	-0.536189	1.30624	-1.02388	0.00059311	NA	NA	NA	NA	NA	NA	NA	NA	NA	NA
ENSG00000137727	1	-0.886796	0.232011	-0.658861	1.31365	-2.46259	8.04e-06	ENSG00000137727	57569	Q9P2F6	GO:0005096/GO:0005829/GO:0007165/GO:0043547/GO:0051056	TAS/IEA	MF/CC/BP	Rho GTPase activating protein 20	NA	ARHGAP20	PF00620/PF00788
ENSG00000130283	1	-0.886485	0.213201	-0.648759	1.32204	-2.96155	4.1e-05	ENSG00000130283	2657	A0A024R7N8/P27539	GO:0005125/GO:0005160/GO:0005615/GO:0008083/GO:0010862/GO:0030509/GO:0042981/GO:0043408/GO:0048468/GO:0060395	IBA/IEA	MF/CC/BP	growth differentiation factor 1	NA	GDF1	PF00019
ENSG00000153208	1	-0.886049	0.180105	-0.630212	1.33616	-1.34388	0.000239134	ENSG00000153208	10461	Q12866	GO:0001750/GO:0001779/GO:0004714/GO:0005515/GO:0005524/GO:0005615/GO:0005737/GO:0005886/GO:0005887/GO:0006468/GO:0006909/GO:0007166/GO:0007267/GO:0007283/GO:0016028/GO:0018108/GO:0030168/GO:0032940/GO:0034446/GO:0043277/GO:0043491/GO:0050766/GO:0050900/GO:0051250/GO:0060041/GO:0060068/GO:2000107	IEA/IPI/IDA/TAS/IMP	CC/BP/MF	MER proto-oncogene tyrosine kinase	NA	MERTK	PF00041/PF00047/PF07714
ENSG00000118596	1	-0.870902	0.175173	-0.644311	1.34004	-1.47326	6.86e-07	ENSG00000118596	9194	A0A024RBB2/O60669	GO:0005477/GO:0005886/GO:0005887/GO:0008028/GO:0015129/GO:0015293/GO:0035873/GO:0035879/GO:0050833/GO:1901475	TAS/IDA/IEA/IMP/IBA	MF/CC/BP	solute carrier family 16 member 7	NA	SLC16A7	PF07690
ENSG00000186532	1	-0.873327	0.180482	-0.644715	1.33756	-1.16621	0.000101046	ENSG00000186532	114826	Q8IYR2	GO:0008168/GO:0032259/GO:0046872	IEA	MF/BP	SET and MYND domain containing 4	NA	SMYD4	PF00856/PF01753
ENSG00000149926	1	-0.866909	0.195194	-0.660327	1.33204	-2.35969	0.00029463	ENSG00000149926	83723	Q71RH2/F1T0F5	GO:0000139/GO:0005783/GO:0005789/GO:0016021/GO:0045599/GO:0046513/GO:0050291	IEA/IDA	CC/BP/MF	family with sequence similarity 57 member B	NA	FAM57B	PF03798
ENSG00000006432	1	-0.848735	0.187334	-0.675736	1.33714	-1.07734	0.00606005	ENSG00000006432	4293	P80192/Q8NEB1/A0A087WW79/B4DZC4/G3V347/J3KPI6	GO:0004674/GO:0004706/GO:0004708/GO:0005524/GO:0005575/GO:0005622/GO:0006351/GO:0006355/GO:0006468/GO:0006915/GO:0007256/GO:0007257/GO:0042803/GO:0043065/GO:0046777	IDA/ISS/NAS/IEA/ND	MF/CC/BP	mitogen-activated protein kinase kinase kinase 9	NA	MAP3K9	NA/PF00069/PF07714/PF14604
ENSG00000161638	1	-0.847846	0.181472	-0.673341	1.33972	-1.12023	0.00963616	ENSG00000161638	3678	B2R627/P08648	GO:0001525/GO:0001618/GO:0001726/GO:0005154/GO:0005161/GO:0005178/GO:0005515/GO:0005783/GO:0005794/GO:0005886/GO:0005911/GO:0005925/GO:0007044/GO:0007155/GO:0007157/GO:0007159/GO:0007229/GO:0007613/GO:0008305/GO:0009897/GO:0009986/GO:0010811/GO:0030198/GO:0030335/GO:0030949/GO:0031410/GO:0031589/GO:0032587/GO:0033627/GO:0033631/GO:0034113/GO:0035313/GO:0035987/GO:0043184/GO:0045202/GO:0046718/GO:…	TAS/IEA/IPI/IDA/IMP/IEP	BP/MF/CC	integrin subunit alpha 5	04145/04510/04512/04640/04810/05100/05131/05410/05412/05414	ITGA5	PF01839/PF08441
ENSG00000160360	1	-0.918729	0.133836	-0.564109	1.349	-1.10216	6.81e-05	ENSG00000160360	26086	A0A0A0MSK4/Q86YR5/A0A087WVF5	GO:0000139/GO:0005092/GO:0005789/GO:0005829/GO:0005886/GO:0007399/GO:0008277/GO:0030154/GO:0050790	IEA	CC/MF/BP	G-protein signaling modulator 1	NA	GPSM1	NA/PF02188
ENSG00000116396	1	-0.923188	0.184533	-0.590065	1.32872	-1.84838	0.0178252	ENSG00000116396	3749	Q03721/H7BZ66	GO:0005249/GO:0005251/GO:0005267/GO:0005886/GO:0006813/GO:0007268/GO:0008076/GO:0031594/GO:0034765/GO:0043679/GO:0046928/GO:0051260/GO:0071805	TAS/IBA/IEA	MF/CC/BP	potassium voltage-gated channel subfamily C member 4	NA	KCNC4	PF00520/PF02214/PF11404
ENSG00000083290	1	-0.93679	0.191061	-0.577889	1.32362	-0.606587	0.0423887	ENSG00000083290	9706	Q8IYT8	GO:0004674/GO:0005515/GO:0005524/GO:0006914/GO:0007165/GO:0010506/GO:0030659/GO:0034045/GO:0042594/GO:0046777/GO:0048671/GO:0048675	IDA/IPI/IEA/ISS/IBA	MF/BP/CC	unc-51 like autophagy activating kinase 2	04140/04150	ULK2	PF00069/PF12063
ENSG00000137822	1	-0.906365	0.202745	-0.620265	1.32388	-1.34616	8.45e-06	ENSG00000137822	27229	Q9UGJ1	GO:0000923/GO:0000930/GO:0005200/GO:0005515/GO:0005813/GO:0005816/GO:0005829/GO:0005874/GO:0006461/GO:0007020/GO:0007126/GO:0008274/GO:0015630/GO:0016020/GO:0031122/GO:0043015/GO:0051011/GO:0051298/GO:0051415/GO:0055037/GO:0090307	IBA/NAS/IPI/IDA/TAS/IEA	CC/MF/BP	tubulin gamma complex associated protein 4	NA	TUBGCP4	PF04130
ENSG00000083223	1	-0.909569	0.188637	-0.608356	1.32929	-0.848731	0.00196957	ENSG00000083223	79670	Q5VYS8/Q96KX5	GO:0005737/GO:0008270/GO:0031123/GO:0044822/GO:0050265	IEA/IDA	CC/MF/BP	zinc finger CCHC-type containing 6	NA	ZCCHC6	NA/PF00098/PF01909/PF03828
ENSG00000167994	1	-0.907425	0.188457	-0.610724	1.32969	-1.79267	0.0105156	ENSG00000167994	5866	Q8TBN0	GO:0005515/GO:0015031/GO:0017112/GO:0043547	IPI/IEA/IDA	MF/BP	RAB3A interacting protein like 1	NA	RAB3IL1	PF06428
ENSG00000112282	1	-1.1338	0.53266	-0.490023	1.09117	-1.21644	0.00475599	ENSG00000112282	9439	Q05DL5/Q9ULK4	GO:0003713/GO:0005515/GO:0005654/GO:0005667/GO:0006355/GO:0006357/GO:0006367	TAS/IPI/IDA	MF/CC/BP	mediator complex subunit 23	NA	MED23	PF11573
ENSG00000011028	1	-1.131	0.520573	-0.489617	1.10005	-1.72867	3.81e-23	ENSG00000011028	9902	Q9UBG0	GO:0001649/GO:0004888/GO:0005515/GO:0005518/GO:0005887/GO:0005925/GO:0006897/GO:0007165/GO:0016020/GO:0030246/GO:0030574	IDA/IBA/IPI/IEA	BP/MF/CC	mannose receptor C type 2	4145	MRC2	PF00040/PF00059
ENSG00000185658	1	-1.1237	0.513141	-0.497096	1.10765	-0.981392	4.1e-06	ENSG00000185658	54014	Q9NSI6	GO:0003674/GO:0005634/GO:0005730/GO:0005737/GO:0006351/GO:0006357/GO:0007010/GO:0008360	ND/IDA/IEA/IBA/IMP	MF/CC/BP	bromodomain and WD repeat domain containing 1	NA	BRWD1	PF00400/PF00439
ENSG00000112406	1	-1.14167	0.492483	-0.463869	1.11305	-1.40545	8.44e-10	ENSG00000112406	51696	Q9UBI9	GO:0003674/GO:0005634/GO:0005737/GO:0016020/GO:0030323/GO:0045930	ND/IDA/NAS/IMP	MF/CC/BP	hdc homolog cell cycle regulator	NA	HECA	PF15353/PF16002
ENSG00000126562	1	-1.15822	0.499391	-0.442627	1.10146	-3.59333	6.06e-06	ENSG00000126562	65266	Q96J92	GO:0004674/GO:0005515/GO:0005524/GO:0005829/GO:0005923/GO:0006468/GO:0006811/GO:0006821/GO:0008104/GO:0010766/GO:0016020/GO:0019869/GO:0032414/GO:0035556/GO:0050794/GO:0050801/GO:0070294/GO:0072156/GO:0090188/GO:2000021	IBA/ISS/IPI/IEA/IDA/IMP	MF/CC/BP	WNK lysine deficient protein kinase 4	NA	WNK4	PF00069/PF12202
ENSG00000168438	1	-1.16626	0.486748	-0.425759	1.10528	-0.489572	0.0131011	ENSG00000168438	51362	O60508	GO:0000350/GO:0000386/GO:0000398/GO:0005654/GO:0005681/GO:0006369/GO:0006405/GO:0006406/GO:0008380/GO:0031124/GO:0044822/GO:0071013	IBA/IC/TAS/IDA	BP/MF/CC	cell division cycle 40	3040	CDC40	PF00400
ENSG00000147548	1	-1.17994	0.507186	-0.413355	1.08611	-0.495998	0.000837546	ENSG00000147548	54904	Q9BZ95	GO:0005634/GO:0005654/GO:0005694/GO:0006351/GO:0006355/GO:0008270/GO:0016571/GO:0018024/GO:0034968	IC/TAS/IEA/IDA	CC/BP/MF	Wolf-Hirschhorn syndrome candidate 1-like 1	310	WHSC1L1	PF00855/PF00856
ENSG00000130584	1	-1.18818	0.537449	-0.412076	1.06281	-1.96886	1.06e-10	ENSG00000130584	140685	Q6ZMU8/Q86UZ6	GO:0003676/GO:0005634/GO:0006351/GO:0006355/GO:0030853/GO:0045650/GO:0045656/GO:0046872/GO:2001199/GO:2001200	IEA	MF/CC/BP	zinc finger and BTB domain containing 46	NA	ZBTB46	PF00651
ENSG00000125510	1	-1.1879	0.529569	-0.409671	1.068	-2.54604	4.09e-06	ENSG00000125510	4987	P41146/Q8IXB0	GO:0001626/GO:0001934/GO:0004930/GO:0005886/GO:0005887/GO:0007193/GO:0007204/GO:0007218/GO:0007268/GO:0007600/GO:0008022/GO:0016023/GO:0019233/GO:0030818/GO:0032355/GO:0035810/GO:0038003/GO:0042755/GO:0042923/GO:0043005/GO:0044849/GO:0045776/GO:0060454/GO:1901386/GO:1904058/GO:1904059	IDA/IEA/IGI/IMP/TAS/IBA/ISS	MF/BP/CC	opioid related nociceptin receptor 1	4080	OPRL1	PF00001
ENSG00000167191	1	-1.14315	0.551464	-0.483269	1.07496	-1.33528	2.48e-20	ENSG00000167191	51704	B7Z831/A0A024QYX2/Q9NZH0	GO:0001664/GO:0004930/GO:0005615/GO:0005634/GO:0005730/GO:0005886/GO:0007186/GO:0007626/GO:0009986/GO:0010976/GO:0016021/GO:0019901/GO:0030295/GO:0030659/GO:0032147/GO:0042593/GO:0043123/GO:0043231/GO:0045121/GO:0045666/GO:0050729/GO:0060907/GO:0061098/GO:0070062/GO:0090263	ISS/IEA/IDA	MF/CC/BP	G protein-coupled receptor class C group 5 member B	NA	GPRC5B	PF00003
ENSG00000169129	1	-1.15644	0.561793	-0.46761	1.06225	-0.881524	0.0337725	ENSG00000169129	84632	Q8N4X5/B7Z2Q0	GO:0005737/GO:0005886/GO:0006954/GO:0007346/GO:0017124/GO:0030296/GO:0032675/GO:0032757/GO:0035591/GO:0042169/GO:0045742/GO:0045893/GO:0061098	IDA/IPI/IEA	CC/BP/MF	actin filament associated protein 1 like 2	NA	AFAP1L2	PF00169
ENSG00000130818	1	-1.17417	0.572289	-0.444937	1.04682	-0.941693	0.000429247	ENSG00000130818	79088	K7ER43/Q59EH4/Q9BUY5/K7EME3/A0A024R7D7	GO:0003677/GO:0005634/GO:0006351/GO:0006355/GO:0046872	IEA	MF/CC/BP	zinc finger protein 426	NA	ZNF426	PF00096/PF01352/PF13912
ENSG00000101407	1	-1.16866	0.539283	-0.44207	1.07144	-1.01695	0.00435374	ENSG00000101407	9675	O43156	GO:0005515/GO:0005737/GO:0031931/GO:0031932/GO:0032006	IPI/IDA/IMP	MF/CC/BP	TELO2 interacting protein 1	NA	TTI1	NA
ENSG00000163739	1	-1.03306	0.498611	-0.610661	1.14511	-2.6635	0.00203878	ENSG00000163739	2919	P09341	GO:0005102/GO:0005576/GO:0005615/GO:0005622/GO:0006935/GO:0006954/GO:0006955/GO:0007165/GO:0007186/GO:0007399/GO:0008009/GO:0008047/GO:0008083/GO:0008283/GO:0008285/GO:0030036/GO:0032496/GO:0035556/GO:0043085/GO:0045236/GO:0060326/GO:0070098/GO:0090023	TAS/IEA/IBA	MF/CC/BP	C-X-C motif chemokine ligand 1	04060/04062/04621/05120/05146/05323	CXCL1	PF00048
ENSG00000068400	1	-1.05028	0.486169	-0.584386	1.1485	-0.69663	0.000178884	ENSG00000068400	56850	Q4V328	GO:0003674/GO:0005769/GO:0008150/GO:0072562	ND/IEA/IDA	MF/CC/BP	GRIP1 associated protein 1	NA	GRIPAP1	NA
ENSG00000176225	1	-1.03029	0.466315	-0.601765	1.16574	-1.47831	0.00168893	ENSG00000176225	25914	Q86VV8	GO:0005737/GO:0005813/GO:0007368/GO:0036064/GO:0044782	IEA/IDA	CC/BP	rotatin	NA	RTTN	PF14726
ENSG00000168487	1	-1.03967	0.468176	-0.590778	1.16227	-1.08811	1.65e-05	ENSG00000168487	649	P13497	GO:0001501/GO:0001502/GO:0001503/GO:0004222/GO:0004252/GO:0005125/GO:0005160/GO:0005509/GO:0005576/GO:0005578/GO:0005615/GO:0005794/GO:0006508/GO:0007275/GO:0008083/GO:0008233/GO:0008237/GO:0008270/GO:0010862/GO:0022617/GO:0030509/GO:0031988/GO:0042157/GO:0042981/GO:0043408/GO:0048468/GO:0060395/GO:0061036	NAS/TAS/IEA/IBA/IDA	BP/MF/CC	bone morphogenetic protein 1	NA	BMP1	PF00431/PF01400/PF07645
ENSG00000124177	1	-1.0383	0.476842	-0.595899	1.15735	-0.567045	0.00970069	ENSG00000124177	84181	Q8TD26	GO:0001221/GO:0003677/GO:0005524/GO:0005654/GO:0005665/GO:0006351/GO:0008026/GO:0008094/GO:0016569/GO:0036091	IPI/IEA/IDA/IMP	MF/CC/BP	chromodomain helicase DNA binding protein 6	NA	CHD6	PF00176/PF00271/PF00385
ENSG00000125844	1	-1.07209	0.442073	-0.538441	1.16845	-0.565319	0.0025738	ENSG00000125844	6238	Q9P2E9	GO:0001649/GO:0004872/GO:0005783/GO:0005840/GO:0006412/GO:0015031/GO:0016020/GO:0030176/GO:0044822	IDA/TAS/IEA/IBA	BP/MF/CC	ribosome binding protein 1	4141	RRBP1	PF05104
ENSG00000131459	1	-1.05127	0.464823	-0.574764	1.16121	-1.94049	7.8e-10	ENSG00000131459	9945	A0A0S2Z4X9/B3KMR8/O94808/A0A0S2Z4W6	GO:0004360/GO:0005829/GO:0005975/GO:0006002/GO:0006047/GO:0006048/GO:0006112/GO:0006541/GO:0030246	TAS/IEA/IBA	MF/CC/BP	glutamine-fructose-6-phosphate transaminase 2	00250/00520/01100	GFPT2	PF01380
ENSG00000134440	1	-1.06058	0.457504	-0.559855	1.16293	-0.92598	1.63e-09	ENSG00000134440	4677	O43776	GO:0003676/GO:0004816/GO:0005524/GO:0005737/GO:0005739/GO:0005829/GO:0006418/GO:0006421/GO:0070062	IEA/TAS/IDA	MF/CC/BP	asparaginyl-tRNA synthetase	970	NARS	PF00152/PF01336
ENSG00000169871	1	-1.09981	0.477209	-0.516009	1.13861	-0.955913	0.000795754	ENSG00000169871	81844	Q9BRZ2	GO:0004842/GO:0005737/GO:0005829/GO:0008270/GO:0016874/GO:0032479/GO:0032608/GO:0034340/GO:0044822/GO:0051607/GO:0070534	ISS/TAS/IEA/IDA	MF/CC/BP	tripartite motif containing 56	NA	TRIM56	PF00643/PF13445
ENSG00000115977	1	-1.0941	0.488734	-0.528233	1.1336	-0.372861	0.0105318	ENSG00000115977	22848	Q2M2I8	GO:0004674/GO:0005112/GO:0005524/GO:0005737/GO:0005905/GO:0006468/GO:0006897/GO:0019897/GO:0030136/GO:0031252/GO:0032880/GO:0035612/GO:0043195/GO:0045747/GO:0046777/GO:0050821/GO:2000369	IBA/ISS/IDA/IEA/IMP	MF/CC/BP	AP2 associated kinase 1	NA	AAK1	PF00069
ENSG00000140092	1	-1.08312	0.475542	-0.537682	1.14526	-2.36871	0.000385811	ENSG00000140092	10516	A0A024R6G3/Q9UBX5	GO:0001558/GO:0005178/GO:0005509/GO:0005515/GO:0005576/GO:0005578/GO:0005615/GO:0007160/GO:0008022/GO:0030198/GO:0031012/GO:0034394/GO:0042803/GO:0046903/GO:0048251/GO:0070062/GO:0071953/GO:2000121	IEA/ISS/IPI/TAS/IDA/IMP	BP/MF/CC	fibulin 5	NA	FBLN5	PF07645/PF12662
ENSG00000244879	1	-1.07183	0.471487	-0.550906	1.15125	-1.66988	1.71e-06	ENSG00000244879	100616396	NA	NA	NA	NA	microRNA 4712	NA	MIR4712	NA
ENSG00000130348	1	-1.07453	0.479269	-0.550464	1.14572	-0.637294	0.0355941	ENSG00000130348	55278	Q9H0R6	GO:0005524/GO:0005739/GO:0030956/GO:0031647/GO:0032543/GO:0050567/GO:0070681	IEA/IDA/IMP	MF/CC/BP	glutaminyl-tRNA synthase (glutamine-hydrolyzing)-like 1	NA	QRSL1	PF01425
ENSG00000154096	1	-1.06316	0.551375	-0.591074	1.10286	-2.07781	1.74e-17	ENSG00000154096	7070	B0YJA4/P04216	GO:0001525/GO:0005096/GO:0005178/GO:0005515/GO:0005783/GO:0005829/GO:0005886/GO:0005887/GO:0005925/GO:0006469/GO:0007010/GO:0009897/GO:0016324/GO:0016337/GO:0019901/GO:0030336/GO:0030425/GO:0030426/GO:0031362/GO:0034235/GO:0043209/GO:0043547/GO:0045121/GO:0046549/GO:0046777/GO:0048041/GO:0050771/GO:0050852/GO:0050860/GO:0050870/GO:0051281/GO:0070062	IBA/ISS/IPI/IDA/IEA/TAS/NAS	BP/MF/CC	Thy-1 cell surface antigen	4670	THY1	PF00047
ENSG00000277631	1	-1.05822	0.553658	-0.598113	1.10268	-2.44314	0.0169321	ENSG00000277631	572558/101929127/103344932	NA	NA	NA	NA	PGM5 antisense RNA 1/PGM5P3 antisense RNA 1/PGM5P4 antisense RNA 1	NA	PGM5-AS1/PGM5P3-AS1/PGM5P4-AS1	NA
ENSG00000100612	1	-1.077	0.521702	-0.563104	1.1184	-1.32192	1.41e-12	ENSG00000100612	51635	Q9Y394	GO:0016020/GO:0016491/GO:0055114	IDA/IEA	CC/MF/BP	dehydrogenase/reductase 7	NA	DHRS7	PF00106
ENSG00000247556	1	-1.06038	0.528482	-0.586937	1.11884	-1.99382	1.74e-27	NA	NA	NA	NA	NA	NA	NA	NA	NA	NA
ENSG00000039068	1	-1.0561	0.522008	-0.590143	1.12423	-1.74474	0.0315871	ENSG00000039068	999	B3GN61/P12830/Q9UII7/A0A0U2ZQU7	GO:0001948/GO:0005509/GO:0005515/GO:0005576/GO:0005737/GO:0005768/GO:0005802/GO:0005886/GO:0005913/GO:0005925/GO:0007156/GO:0007416/GO:0008013/GO:0009636/GO:0009898/GO:0015629/GO:0016021/GO:0016235/GO:0016328/GO:0016337/GO:0016342/GO:0016600/GO:0021983/GO:0022408/GO:0022617/GO:0030027/GO:0030054/GO:0030198/GO:0030506/GO:0030864/GO:0031175/GO:0032794/GO:0034332/GO:0042493/GO:0042993/GO:0043296/GO:…	IPI/IEA/TAS/IDA/IMP/NAS	MF/CC/BP	cadherin 1	04514/04520/05100/05130/05200/05213/05216/05218/05219	CDH1	PF00028/PF01049/PF08758
ENSG00000153237	1	-1.09843	0.595714	-0.558645	1.06136	-2.21851	0.0037808	ENSG00000153237	130940	Q8NFR7	NA	NA	NA	coiled-coil domain containing 148	NA	CCDC148	NA
ENSG00000162624	1	-1.1016	0.574678	-0.548148	1.07507	-2.1913	0.0291026	ENSG00000162624	431707	Q68G74	GO:0001674/GO:0006351/GO:0006355/GO:0007611/GO:0008270/GO:0008585/GO:0021884/GO:0042475/GO:0043565	IEA	CC/BP/MF	LIM homeobox 8	NA	LHX8	PF00046/PF00412
ENSG00000015475	1	-1.09149	0.568836	-0.559804	1.08245	-0.575465	0.0436263	ENSG00000015475	637	A8ASI8/B3KT21/P55957/B2ZP79	GO:0001836/GO:0005123/GO:0005515/GO:0005739/GO:0005741/GO:0005829/GO:0006626/GO:0006919/GO:0007420/GO:0008625/GO:0008637/GO:0016020/GO:0031625/GO:0032355/GO:0032461/GO:0032464/GO:0032592/GO:0034349/GO:0042127/GO:0042770/GO:0042981/GO:0043065/GO:0051260/GO:0051402/GO:0070062/GO:0090150/GO:0090200/GO:0097284/GO:0097345/GO:1900740/GO:1901030/GO:2000045/GO:2001238/GO:2001244	IDA/TAS/IPI/IEA/IMP/IGI	BP/MF/CC	BH3 interacting domain death agonist	04115/04210/04650/05010/05014/05200/05416	BID	PF06393
ENSG00000107021	1	-1.09158	0.545083	-0.551982	1.09848	-0.674159	0.0131801	ENSG00000107021	54662	A0A024R8B1/B3KNG3/Q9NVG8/A0A024R8C8/B4DHM6	GO:0005096/GO:0005622/GO:0006886/GO:0012505/GO:0017137/GO:0031338/GO:0090630	IBA	MF/CC/BP	TBC1 domain family member 13	NA	TBC1D13	PF00566
ENSG00000159086	1	-1.09882	0.549731	-0.54388	1.09297	-0.853804	0.015614	ENSG00000159086	94104	Q8N6E6/Q9Y5B6	GO:0000978/GO:0005634/GO:0005829/GO:0006351/GO:0007517/GO:0008134/GO:0014842/GO:0031062/GO:0045944/GO:2000288	IBA/IDA/IEA	MF/CC/BP	PAX3 and PAX7 binding protein 1	NA	PAXBP1	NA/PF07842
ENSG00000205060	1	-1.11262	0.558459	-0.528107	1.08227	-0.579681	0.0103113	ENSG00000205060	84912	Q969S0	GO:0000139/GO:0005457/GO:0005462/GO:0005464/GO:0005783/GO:0005794/GO:0006111/GO:0008643/GO:0015783/GO:0015788/GO:0015790/GO:0030173/GO:0030176/GO:1990569	TAS/IBA/IDA/IEA	CC/MF/BP	solute carrier family 35 member B4	NA	SLC35B4	PF08449
ENSG00000134152	1	-1.11758	0.541358	-0.515611	1.09183	-0.888898	0.000309543	ENSG00000134152	79768	A0A024R9P5/Q9H079	GO:0005515/GO:0005730	IPI/IDA	MF/CC	katanin regulatory subunit B1 like 1	NA	KATNBL1	PF13925
ENSG00000171634	1	-1.11595	0.538714	-0.516938	1.09417	-0.626087	0.000360107	ENSG00000171634	2186	Q12830	GO:0000122/GO:0001892/GO:0005515/GO:0005634/GO:0005654/GO:0005737/GO:0006338/GO:0006351/GO:0006355/GO:0007420/GO:0007492/GO:0008094/GO:0008134/GO:0008270/GO:0009611/GO:0009952/GO:0016569/GO:0016589/GO:0030425/GO:0043565/GO:0044297/GO:0045893/GO:0048471/GO:0070062/GO:1990090	IDA/IEA/IPI/TAS/IMP	BP/MF/CC	bromodomain PHD finger transcription factor	NA	BPTF	PF00439/PF00628/PF02791/PF15612/PF15613
ENSG00000142621	1	-1.09662	0.455233	-0.511323	1.15271	-1.99464	0.0484236	ENSG00000142621	114827	B1AJZ9	NA	NA	NA	forkhead associated phosphopeptide binding domain 1	NA	FHAD1	PF00498
ENSG00000170921	1	-1.11696	0.450046	-0.481237	1.14816	-1.15806	1.34e-06	ENSG00000170921	26115	Q9HCD6	GO:0001701	IEA	BP	tetratricopeptide repeat ankyrin repeat and coiled-coil containing 2	NA	TANC2	PF00023/PF12796/PF13181
ENSG00000171132	1	-1.10645	0.450632	-0.495999	1.15182	-1.40094	0.00290422	ENSG00000171132	5581	L7RTI5/Q02156	GO:0002281/GO:0003785/GO:0004674/GO:0004697/GO:0004699/GO:0004871/GO:0005515/GO:0005524/GO:0005634/GO:0005737/GO:0005739/GO:0005783/GO:0005794/GO:0005829/GO:0005856/GO:0005886/GO:0006468/GO:0006915/GO:0007049/GO:0007155/GO:0007165/GO:0007202/GO:0008047/GO:0010634/GO:0010763/GO:0010811/GO:0018105/GO:0019899/GO:0030168/GO:0030546/GO:0030838/GO:0031397/GO:0031663/GO:0032024/GO:0032230/GO:0032467/GO:…	IEA/ISS/IDA/TAS/IPI/IMP/IBA	BP/MF/CC	protein kinase C epsilon	04270/04530/04664/04666/04930	PRKCE	PF00069/PF00130/PF00168/PF00433
ENSG00000089154	1	-1.12575	0.435033	-0.462375	1.1531	-0.374784	0.0484407	ENSG00000089154	10985	Q92616	GO:0005737/GO:0005840/GO:0005844/GO:0005913/GO:0006412/GO:0006417/GO:0008135/GO:0016020/GO:0019887/GO:0019901/GO:0033674/GO:0034198/GO:0036003/GO:0043022/GO:0044822/GO:0045859/GO:0098609/GO:0098641/GO:1990253	IDA/NAS/ISS/IEA	CC/BP/MF	GCN1 eIF2 alpha kinase activator homolog	NA	GCN1	NA
ENSG00000013583	1	-1.14419	0.46505	-0.449087	1.12822	-1.12142	4.46e-11	ENSG00000013583	50865	A0A024RAS8/Q9NRV9	GO:0005576/GO:0005737/GO:0007623/GO:0020037/GO:0070062	TAS/IEA/ISS/IDA	CC/BP/MF	heme binding protein 1	NA	HEBP1	PF04832
ENSG00000130844	1	-1.14784	0.441909	-0.433807	1.13974	-1.41091	9.72e-09	ENSG00000130844	55422	A0A024R4J5/Q68D63/Q71QC5/Q9NQX6/Q71QC6/Q71QC4	GO:0000978/GO:0005634/GO:0006351/GO:0006355/GO:0008270	IBA/IEA/NAS	MF/CC/BP	zinc finger protein 331	NA	ZNF331	PF00096/PF01352/PF13912
ENSG00000124198	1	-1.14693	0.411772	-0.421338	1.15649	-0.819114	0.000102884	ENSG00000124198	10564	Q59FR3/Q86TH5/Q9Y6D5	GO:0000139/GO:0001881/GO:0005085/GO:0005086/GO:0005515/GO:0005802/GO:0005815/GO:0005829/GO:0005879/GO:0006887/GO:0006893/GO:0007032/GO:0010256/GO:0015031/GO:0016020/GO:0016023/GO:0017022/GO:0030054/GO:0031410/GO:0032012/GO:0032279/GO:0032280/GO:0032760/GO:0034237/GO:0035556/GO:0043197/GO:0043547/GO:0048471/GO:0050811/GO:0055037	IDA/IPI/IBA/ISS/IEA/IMP	CC/BP/MF	ADP ribosylation factor guanine nucleotide exchange factor 2	NA	ARFGEF2	PF01369/PF09324/PF12783/PF16213
ENSG00000136485	1	-1.15966	0.403697	-0.398704	1.15467	-0.698579	3.01e-07	ENSG00000136485	10238	P61962	GO:0005515/GO:0005654/GO:0005737/GO:0007275/GO:0016363/GO:0016567/GO:0043234/GO:0080008	IPI/IDA/TAS/IEA/IC	MF/CC/BP	DDB1 and CUL4 associated factor 7	NA	DCAF7	NA
ENSG00000163686	1	-1.15842	0.400736	-0.399107	1.1568	-1.47986	0.000232492	ENSG00000163686	57406	A0A024R323/Q9BV23	GO:0004620/GO:0005739/GO:0005886/GO:0009395/GO:0016021/GO:0030336/GO:0032281/GO:0046464/GO:0046889/GO:0047372/GO:0060292/GO:0070062/GO:2000124	IBA/TAS/IEA/ISS/IDA	MF/CC/BP	abhydrolase domain containing 6	NA	ABHD6	PF00561
ENSG00000005339	1	-1.14779	0.377573	-0.403378	1.17359	-0.433506	0.0231291	ENSG00000005339	1387	Q92793	GO:0000122/GO:0000123/GO:0000790/GO:0000987/GO:0001078/GO:0001085/GO:0001102/GO:0001105/GO:0001191/GO:0001666/GO:0002039/GO:0002223/GO:0003682/GO:0003684/GO:0003700/GO:0003713/GO:0004402/GO:0004871/GO:0005515/GO:0005634/GO:0005654/GO:0005737/GO:0006355/GO:0006367/GO:0006461/GO:0006473/GO:0007165/GO:0007219/GO:0008134/GO:0008270/GO:0008589/GO:0016032/GO:0016407/GO:0016573/GO:0016604/GO:0018076/GO:…	IDA/IEA/IPI/TAS/IC/NAS/EXP/ISS	BP/CC/MF	CREB binding protein	04110/04310/04330/04350/04520/04630/04720/04916/05016/05200/05211/05215	CREBBP	PF00439/PF00569/PF02135/PF02172/PF06001/PF08214/PF09030
ENSG00000173575	1	-1.14119	0.353062	-0.400436	1.18856	-0.620863	0.000831189	ENSG00000173575	1106/100422995	O14647/NA	GO:0001046/GO:0003677/GO:0004003/GO:0005524/GO:0005634/GO:0005654/GO:0005730/GO:0006351/GO:0006357/GO:0006974/GO:0007517/GO:0016569/GO:0032508/GO:0042393/GO:0043231/GO:0044822/GO:0060218/GO:0070062/NA	ISS/TAS/IEA/IDA/NA	MF/CC/BP/NA	chromodomain helicase DNA binding protein 2/microRNA 3175	NA	CHD2/MIR3175	PF00176/PF00271/PF00385/PF13907/NA
ENSG00000206418	1	-1.13949	0.360263	-0.406682	1.18591	-0.453351	0.0321613	ENSG00000206418	201475	Q6IQ22	GO:0000139/GO:0005525/GO:0005764/GO:0005765/GO:0005776/GO:0006914/GO:0007264/GO:0008333/GO:0015031/GO:0016239/GO:0019003/GO:0031410/GO:0044257/GO:0055038	IEA/ISS/IDA	CC/MF/BP	RAB12 member RAS oncogene family	NA	RAB12	PF00071
ENSG00000151176	1	-1.12759	0.370411	-0.429084	1.18626	-0.431009	0.0192622	ENSG00000151176	196463	Q8NHP8	GO:0016042/GO:0016787/GO:0043202/GO:0070062	IEA/IDA	BP/MF/CC	phospholipase B domain containing 2	NA	PLBD2	PF04916
ENSG00000178209	1	-1.13023	0.397521	-0.438673	1.17138	-0.581948	0.00389201	ENSG00000178209	5339	Q15149	GO:0003779/GO:0005515/GO:0005737/GO:0005829/GO:0005886/GO:0005903/GO:0005913/GO:0005925/GO:0008307/GO:0016528/GO:0030056/GO:0030506/GO:0031012/GO:0031581/GO:0042383/GO:0043034/GO:0044822/GO:0045111/GO:0070062/GO:0098609/GO:0098641	IEA/IPI/IDA/TAS/NAS/ISS	MF/CC/BP	plectin	NA	PLEC	PF00307/PF00681/PF03501
ENSG00000148481	1	-1.13475	0.387766	-0.427443	1.17443	-0.901517	0.0255382	ENSG00000148481	80013	Q9H8M7	GO:0005515/GO:0005654/GO:0006915/GO:0016807/GO:0031965/GO:0036459/GO:0071108/GO:1990380	IPI/IDA/IEA	MF/CC/BP	family with sequence similarity 188 member A	NA	FAM188A	PF13898
ENSG00000117280	1	-1.11041	0.347484	-0.441706	1.20463	-1.25839	7.54e-12	ENSG00000117280	8934	B2R7I9/O14966/Q6FGU7	GO:0001921/GO:0003924/GO:0005515/GO:0005525/GO:0005737/GO:0005739/GO:0005769/GO:0005794/GO:0005801/GO:0005802/GO:0005829/GO:0005856/GO:0005886/GO:0006895/GO:0007030/GO:0007264/GO:0007416/GO:0009617/GO:0010977/GO:0015031/GO:0017137/GO:0019003/GO:0019894/GO:0020003/GO:0032438/GO:0035526/GO:0039694/GO:0042110/GO:0042147/GO:0042470/GO:0045502/GO:0048471/GO:0050862/GO:0055037/GO:0070062/GO:0072657/GO:…	IMP/IEA/IPI/IDA/IBA/ISS	BP/MF/CC	RAB29 member RAS oncogene family	NA	RAB29	PF00071
ENSG00000064309	1	-1.08091	0.337145	-0.477049	1.22081	-2.24533	1.1e-14	ENSG00000064309	50937	Q4KMG0	GO:0001708/GO:0002088/GO:0005515/GO:0005886/GO:0005887/GO:0007155/GO:0007224/GO:0007520/GO:0009952/GO:0010172/GO:0014816/GO:0021987/GO:0031012/GO:0043410/GO:0043497/GO:0045663/GO:0045666/GO:0045944/GO:0048643/GO:0051057/GO:0051149/GO:0060059/GO:2000179	IEA/IPI/TAS	BP/MF/CC	cell adhesion associated oncogene regulated	NA	CDON	PF00041/PF07679
ENSG00000134030	1	-1.09544	0.341202	-0.459287	1.21353	-0.912496	0.0221315	ENSG00000134030	9811	O43310/A0A024R259	GO:0000184/GO:0003723/GO:0005515/GO:0005737/GO:0006446/GO:0048471	IMP/IEA/IPI/IDA	BP/MF/CC	cap binding complex dependent translation initiation factor	NA	CTIF	PF02854
ENSG00000180357	1	-1.08289	0.393773	-0.502446	1.19157	-1.30499	5.22e-07	ENSG00000180357	23060	O15014	GO:0005634/GO:0046872	IEA	CC/MF	zinc finger protein 609	NA	ZNF609	NA
ENSG00000087903	1	-1.09694	0.380913	-0.477241	1.19326	-1.40848	8.7e-06	ENSG00000087903	5990	P48378	GO:0000978/GO:0001675/GO:0003677/GO:0003700/GO:0005634/GO:0005737/GO:0006351/GO:0006357/GO:0007286/GO:0042384	IBA/ISS/TAS/IEA	MF/BP/CC	regulatory factor X2	NA	RFX2	PF02257/PF04589
ENSG00000123191	1	-1.10398	0.371581	-0.462941	1.19534	-2.87715	1.35e-05	ENSG00000123191	540	A0A024RDX3/B7ZLR4/P35670/E7ET55	GO:0000139/GO:0004008/GO:0005507/GO:0005515/GO:0005524/GO:0005739/GO:0005770/GO:0005802/GO:0005887/GO:0006825/GO:0006878/GO:0006882/GO:0007595/GO:0015677/GO:0015680/GO:0016020/GO:0016023/GO:0016323/GO:0032588/GO:0034220/GO:0043682/GO:0046688/GO:0048471/GO:0051208/GO:0060003	TAS/NAS/IDA/IPI/IEA/IGI/IMP	CC/MF/BP	ATPase copper transporting beta	NA	ATP7B	PF00122/PF00403
ENSG00000109381	1	-1.05458	0.321828	-0.504209	1.23696	-0.674953	0.0395697	ENSG00000109381	1998	Q15723/B7Z720	GO:0000981/GO:0005515/GO:0005634/GO:0005654/GO:0005737/GO:0006351/GO:0006357/GO:0030154/GO:0043565/GO:0045893	IBA/IPI/IC/IDA/IEA	MF/CC/BP	E74 like ETS transcription factor 2	NA	ELF2	PF00178/PF12310
ENSG00000108819	1	-1.03797	0.327372	-0.528712	1.23931	-1.26928	1.55e-08	ENSG00000108819	84687	D3DTX6/Q96SB3	GO:0000164/GO:0001560/GO:0004864/GO:0005515/GO:0005654/GO:0005737/GO:0005886/GO:0005912/GO:0007015/GO:0007050/GO:0007096/GO:0008157/GO:0008380/GO:0014069/GO:0015629/GO:0016477/GO:0019722/GO:0030027/GO:0030175/GO:0030308/GO:0030425/GO:0031175/GO:0032587/GO:0042127/GO:0043086/GO:0043197/GO:0046847/GO:0050804/GO:0051015/GO:0071315/GO:2000474	TAS/NAS/IPI/IMP/IDA/IEA/IBA/ISS	CC/BP/MF	protein phosphatase 1 regulatory subunit 9B	NA	PPP1R9B	PF00595
ENSG00000104885	1	-1.04755	0.332834	-0.519127	1.23384	-0.610165	0.0110442	ENSG00000104885	84444	Q8TEK3	GO:0000077/GO:0000781/GO:0003677/GO:0005515/GO:0005634/GO:0005654/GO:0006281/GO:0006348/GO:0008284/GO:0018024/GO:0031151/GO:0032200/GO:0034729/GO:0042054/GO:0043234/GO:0045944/GO:0046425/GO:0051726/GO:2000677	IBA/IEA/IPI/IDA/TAS/IMP	BP/CC/MF	DOT1 like histone lysine methyltransferase	310	DOT1L	PF08123
ENSG00000268713	1	-1.0734	0.306877	-0.471096	1.23762	-0.987325	0.0113057	NA	NA	NA	NA	NA	NA	NA	NA	NA	NA
ENSG00000153071	1	-1.05134	0.289205	-0.490895	1.25303	-1.4695	7.24e-13	ENSG00000153071	1601	P98082/A0A024R036/B2RAW0	GO:0001934/GO:0005515/GO:0005730/GO:0005765/GO:0005886/GO:0005905/GO:0005925/GO:0006898/GO:0006915/GO:0007275/GO:0008022/GO:0008283/GO:0010718/GO:0010862/GO:0015031/GO:0016055/GO:0030136/GO:0030335/GO:0030511/GO:0030665/GO:0032091/GO:0032436/GO:0035026/GO:0035615/GO:0038024/GO:0043066/GO:0043231/GO:0045807/GO:0045892/GO:0045893/GO:0046332/GO:0060391/GO:0060766/GO:0070022/GO:0070062/GO:0090090/GO:…	IMP/IPI/IDA/TAS/IEA/ISS	BP/MF/CC	DAB2 clathrin adaptor protein	4144	DAB2	PF00640
ENSG00000269821	1	-1.04286	0.278538	-0.496125	1.26045	-1.2208	0.00343134	ENSG00000269821	10984	NA	NA	NA	NA	KCNQ1 opposite strand/antisense transcript 1 (non-protein coding)	NA	KCNQ1OT1	NA
ENSG00000164713	1	-1.04268	0.280087	-0.49723	1.25982	-0.500168	0.00537928	ENSG00000164713	25798	F5GXW6/O95415	GO:0016021/GO:0042802	IEA/IDA	CC/MF	brain protein I3	NA	BRI3	PF10164
ENSG00000088881	1	-1.06057	0.212974	-0.433699	1.2813	-0.787508	0.0486104	ENSG00000088881	57593	E9PEI2/Q7Z5T1/Q9BQW3	GO:0001077/GO:0003677/GO:0005634/GO:0006366/GO:0007275/GO:0045944/GO:0046872	IBA/IEA	MF/CC/BP	early B-cell factor 4	NA	EBF4	NA/PF01833/PF16422/PF16423
ENSG00000170667	1	-1.10988	0.244947	-0.384272	1.2492	-3.06501	1.61e-09	ENSG00000170667	100271927	F5GXT2/C9J798	GO:0005096/GO:0005737/GO:0005829/GO:0031235/GO:0035556/GO:0043547/GO:0046580/GO:0046872	IBA/IEA	MF/CC/BP	RAS p21 protein activator 4B	NA	RASA4B	PF00168/PF00169/PF00616/PF00779
ENSG00000160194	1	-1.10018	0.266251	-0.410982	1.24491	-0.559891	0.00143813	ENSG00000160194	4731	P56181	GO:0005654/GO:0005739/GO:0005743/GO:0005747/GO:0006120/GO:0008137/GO:0032981/GO:0044822	IDA/TAS/NAS	CC/BP/MF	NADH:ubiquinone oxidoreductase subunit V3	00190/01100/05010/05012/05016	NDUFV3	PF15880
ENSG00000134452	1	-1.10147	0.264374	-0.408036	1.24514	-0.696007	0.0411727	ENSG00000134452	84893	B3KV95/F6UZG9/Q8NFZ0/Q2TAK1	GO:0000724/GO:0000737/GO:0000785/GO:0001934/GO:0003678/GO:0003690/GO:0003697/GO:0004003/GO:0005515/GO:0005524/GO:0005634/GO:0006974/GO:0008219/GO:0015616/GO:0016567/GO:0019005/GO:0031297/GO:0032508/GO:0035562/GO:0043138/GO:0048478/GO:0072429/GO:1902231/GO:2000042	ISS/IMP/IDA/IEA/IPI	BP/CC/MF	F-box protein helicase 18	NA	FBXO18	PF00580/PF12937/PF13361
ENSG00000272602	1	-1.09652	0.270457	-0.418621	1.24469	-1.38094	0.00326209	ENSG00000272602	152687	A0A075B7G4/B4DU56/Q7Z3I0/A0A075B7G3/B4DX79	GO:0003677/GO:0003700/GO:0005634/GO:0006351/GO:0006355/GO:0046872	IEA/IBA	MF/CC/BP	zinc finger protein 595	NA	ZNF595	PF00096/PF01352/PF13912
ENSG00000154803	1	-1.10071	0.277036	-0.416554	1.24023	-0.567017	0.0063102	ENSG00000154803	201163	A0A0S2Z5Y7/Q8NFG4	GO:0000122/GO:0001701/GO:0001932/GO:0001934/GO:0005085/GO:0005515/GO:0005634/GO:0005737/GO:0005764/GO:0005886/GO:0007043/GO:0010508/GO:0010629/GO:0010823/GO:0030097/GO:0030308/GO:0030336/GO:0030496/GO:0030511/GO:0031929/GO:0032006/GO:0032007/GO:0032008/GO:0032403/GO:0032465/GO:0035024/GO:0035065/GO:0043065/GO:0043547/GO:0044291/GO:0045785/GO:0045944/GO:0051898/GO:0070373/GO:0072372/GO:1900181/GO:…	IDA/IMP/ISS/IEA/IPI/TAS	BP/MF/CC	folliculin	5211	FLCN	NA/PF16692
ENSG00000129946	1	-1.08136	0.261567	-0.434561	1.25435	-2.32983	6.86e-07	ENSG00000129946	25759	P98077	GO:0000165/GO:0000187/GO:0005088/GO:0005515/GO:0005575/GO:0005829/GO:0005886/GO:0007169/GO:0007265/GO:0030971/GO:0043547/GO:0048010	TAS/IEA/IPI/ND/IBA	BP/MF/CC	SHC adaptor protein 2	04012/04062/04370/04510/04650/04722/04910/05100/05214/05220	SHC2	PF00017/PF00640
ENSG00000003989	1	-1.08945	0.289955	-0.43972	1.23922	-1.34878	0.0422104	ENSG00000003989	6542	P52569	GO:0002537/GO:0005289/GO:0005292/GO:0005886/GO:0005887/GO:0006520/GO:0006809/GO:0006810/GO:0006865/GO:0015171/GO:0015174/GO:0015179/GO:0015297/GO:0015807/GO:0015809/GO:0016020/GO:0042116/GO:0043030/GO:0050727/GO:0097626/GO:0097627/GO:0097638/GO:0097639/GO:0097640/GO:1990822	IEA/TAS/IBA	BP/MF/CC	solute carrier family 7 member 2	NA	SLC7A2	PF13520/PF13906
ENSG00000105227	1	-1.25903	0.387501	-0.229412	1.10094	-1.64804	2.89e-06	ENSG00000105227	57716	Q9BXM0	GO:0003674/GO:0005634/GO:0005737/GO:0005886/GO:0008366/GO:0030054	ND/IDA/IEA/NAS	MF/CC/BP	periaxin	NA	PRX	NA
ENSG00000204842	1	-1.25473	0.42452	-0.256024	1.08623	-0.769392	2.11e-06	ENSG00000204842	6311	F8VQP2/Q2M2R5/Q99700	GO:0002091/GO:0003723/GO:0005154/GO:0005515/GO:0005654/GO:0005737/GO:0005794/GO:0005802/GO:0005844/GO:0006417/GO:0008022/GO:0010494/GO:0010603/GO:0016020/GO:0016070/GO:0030529/GO:0033962/GO:0034063/GO:0044822/GO:0048471/GO:0050658	IMP/NAS/IPI/IDA/IBA	BP/MF/CC	ataxin 2	NA	ATXN2	PF06741/PF07145/PF14438
ENSG00000167535	1	-1.24314	0.426845	-0.277148	1.09344	-1.07008	0.000269038	ENSG00000167535	784	P54284	GO:0005245/GO:0005262/GO:0005829/GO:0005886/GO:0005891/GO:0006810/GO:0006816/GO:0007268/GO:0007528/GO:0008331/GO:0016020/GO:0016324/GO:0019901/GO:0050852/GO:0051899/GO:0060402/GO:0061337/GO:0061577/GO:0072659/GO:0098903/GO:1901385/GO:1990454	IDA/TAS/IBA/ISS/IEA	MF/CC/BP	calcium voltage-gated channel auxiliary subunit beta 3	04010/04260/05410/05412/05414	CACNB3	PF00625/PF12052
ENSG00000081665	1	-1.23331	0.392233	-0.276373	1.11746	-1.30964	0.000244248	ENSG00000081665	440515	Q5JVG8	GO:0000978/GO:0005634/GO:0005730/GO:0006351/GO:0006355/GO:0046872	IBA/IDA/IEA	MF/CC/BP	zinc finger protein 506	NA	ZNF506	PF00096/PF01352/PF13912
ENSG00000174938	1	-1.22824	0.423274	-0.300466	1.10543	-2.02638	1.38e-24	ENSG00000174938	26470	Q6UXD5/A0A087WYL5/B7Z5L4/A0A0A8K8P7	GO:0005789/GO:0005886/GO:0016021	IEA	CC	seizure related 6 homolog like 2	NA	SEZ6L2	PF00084/PF00431
ENSG00000143434	1	-1.23211	0.412391	-0.288663	1.10838	-1.67305	0.00506927	ENSG00000143434	10500	Q9H3T2	GO:0001755/GO:0005887/GO:0007411/GO:0030215/GO:0030335/GO:0045499/GO:0048843/GO:0050919/GO:0071526	IBA/IEA	BP/CC/MF	semaphorin 6C	4360	SEMA6C	PF01403
ENSG00000188322	1	-1.18376	0.402199	-0.3614	1.14296	-1.37387	2.14e-05	ENSG00000188322	388228	Q52WX2	GO:0004674/GO:0005524/GO:0005737/GO:0006468	IEA	MF/CC/BP	SH3 domain binding kinase 1	NA	SBK1	PF00069
ENSG00000104969	1	-1.19956	0.389986	-0.330493	1.14006	-0.762813	0.00242786	ENSG00000104969	6449	O43765	GO:0005515/GO:0005737/GO:0005829/GO:0008150/GO:0016020/GO:0016032/GO:1903071/GO:1904288	IPI/IDA/ND/IEA/IMP	MF/CC/BP	small glutamine rich tetratricopeptide repeat containing alpha	NA	SGTA	PF00515/PF13181/PF16546
ENSG00000109079	1	-1.19923	0.411621	-0.341816	1.12942	-0.528108	9.9e-05	ENSG00000109079	7126	Q13829	GO:0004842/GO:0005515/GO:0005730/GO:0005737/GO:0005768/GO:0006260/GO:0006915/GO:0006955/GO:0009790/GO:0016477/GO:0016567/GO:0017049/GO:0019904/GO:0031463/GO:0035024/GO:0043149/GO:0043161/GO:0045740/GO:0051260	IDA/IPI/ISS/TAS/IEP/IMP/IEA	MF/CC/BP	TNF alpha induced protein 1	NA	TNFAIP1	PF02214
ENSG00000128602	1	-1.2022	0.4048	-0.333743	1.13114	-0.762004	0.0262935	ENSG00000128602	6608	Q99835	GO:0000122/GO:0001570/GO:0001649/GO:0001701/GO:0001708/GO:0001755/GO:0001947/GO:0002052/GO:0002053/GO:0003140/GO:0003323/GO:0004930/GO:0005113/GO:0005515/GO:0005794/GO:0005886/GO:0005901/GO:0007186/GO:0007224/GO:0007228/GO:0007371/GO:0007494/GO:0008144/GO:0009952/GO:0010628/GO:0010629/GO:0016021/GO:0017147/GO:0021542/GO:0021696/GO:0021794/GO:0021904/GO:0021910/GO:0021938/GO:0021953/GO:0021987/GO:…	IEA/ISS/IBA/IPI/IDA/IEP/IMP/TAS	BP/MF/CC	smoothened frizzled class receptor	04340/05200/05217	SMO	PF01392/PF01534
ENSG00000134569	1	-1.21815	0.455657	-0.332122	1.09462	-1.0209	0.0233633	ENSG00000134569	4038	O75096	GO:0001822/GO:0001942/GO:0005509/GO:0005515/GO:0006897/GO:0009953/GO:0009954/GO:0009986/GO:0014069/GO:0016021/GO:0016055/GO:0016600/GO:0030279/GO:0030425/GO:0030509/GO:0030971/GO:0031594/GO:0034185/GO:0042475/GO:0042733/GO:0042803/GO:0043025/GO:0048813/GO:0050731/GO:0050771/GO:0050808/GO:0051124/GO:0051290/GO:0060173/GO:0071340/GO:0090090/GO:0097060/GO:0097104/GO:0097105/GO:0097110/GO:1901631/GO:…	IDA/IEA/IPI/ISS/IMP	BP/MF/CC	LDL receptor related protein 4	NA	LRP4	PF00057/PF00058/PF12662
ENSG00000157741	1	-1.20539	0.493524	-0.368674	1.08054	-1.53314	5.52e-10	ENSG00000157741	254048	Q6ZU65	GO:0005615/GO:0005654	IDA	CC	ubinuclein 2	NA	UBN2	PF08729/PF14075
ENSG00000203618	1	-1.18943	0.459016	-0.37904	1.10945	-1.53091	3.3e-07	ENSG00000203618	2812	P13224	GO:0004888/GO:0005515/GO:0005886/GO:0005887/GO:0007155/GO:0007166/GO:0007596/GO:0007597/GO:0030168	NAS/IPI/TAS/IEA	MF/CC/BP	glycoprotein Ib platelet beta subunit	04512/04640	GP1BB	PF01463
ENSG00000108395	1	-1.17525	0.2198	-0.268604	1.22406	-0.461392	0.0148617	ENSG00000108395	4591	O94972	GO:0000122/GO:0003682/GO:0004842/GO:0005164/GO:0005515/GO:0005737/GO:0005777/GO:0005829/GO:0006351/GO:0008270/GO:0016235/GO:0016874/GO:0031625/GO:0032088/GO:0035098/GO:0035518/GO:0036353/GO:0042803/GO:0046600/GO:0048471/GO:0051091/GO:0051092/GO:0051865/GO:0061630/GO:0070842	IDA/IEA/IPI/IMP	BP/MF/CC	tripartite motif containing 37	4120	TRIM37	PF00643/PF00917
ENSG00000196323	1	-1.19047	0.247038	-0.262009	1.20544	-0.916289	2.9e-05	ENSG00000196323	29068	H7BY22/Q8NCP5	GO:0003677/GO:0005634/GO:0006351/GO:0006355/GO:0046872	IEA	MF/CC/BP	zinc finger and BTB domain containing 44	NA	ZBTB44	PF00651/PF13912
ENSG00000133275	1	-1.19478	0.248038	-0.25561	1.20235	-0.411098	0.00234856	ENSG00000133275	1455	P78368	GO:0000287/GO:0001948/GO:0004674/GO:0005515/GO:0005524/GO:0005634/GO:0005737/GO:0005829/GO:0006468/GO:0006897/GO:0007165/GO:0008360/GO:0016020/GO:0016055/GO:0018105/GO:0030148/GO:0042277/GO:0046777/GO:0051219	IEA/IDA/TAS/IPI/IBA	MF/CC/BP	casein kinase 1 gamma 2	4340	CSNK1G2	PF00069/PF12605
ENSG00000101849	1	-1.15499	0.225316	-0.304284	1.23396	-1.43543	1.43e-10	ENSG00000101849	6907	A0A024RBV9/O60907	GO:0000118/GO:0000122/GO:0003714/GO:0005515/GO:0005634/GO:0005654/GO:0005876/GO:0006351/GO:0006508/GO:0007605/GO:0008013/GO:0008022/GO:0008134/GO:0016575/GO:0017053/GO:0019904/GO:0042393/GO:0043161/GO:0044212/GO:0044255/GO:0045893/GO:0045944/GO:0060070	IDA/IGI/IPI/TAS/IEA/IMP/IBA/ISS	CC/BP/MF	transducin beta like 1X-linked	4310	TBL1X	PF00400/PF08513
ENSG00000168758	1	-1.14883	0.245079	-0.326507	1.23025	-0.671452	0.0193678	ENSG00000168758	54910	Q9C0C4	GO:0001755/GO:0001843/GO:0005515/GO:0005615/GO:0014069/GO:0016020/GO:0016021/GO:0021535/GO:0021549/GO:0030054/GO:0030215/GO:0030335/GO:0030672/GO:0032874/GO:0042692/GO:0045211/GO:0045499/GO:0048843/GO:0050919/GO:0071526	IBA/ISS/IPI/IDA/IEA	BP/MF/CC	semaphorin 4C	4360	SEMA4C	PF01403/PF01437
ENSG00000213918	1	-1.13195	0.207973	-0.32813	1.25211	-1.53826	7.08e-05	ENSG00000213918	1773	P24855	GO:0003779/GO:0004530/GO:0005515/GO:0005576/GO:0005634/GO:0005635/GO:0006308/GO:0006915/GO:0070062/GO:0090305	IEA/IPI/TAS/IBA/IDA	MF/CC/BP	deoxyribonuclease 1	NA	DNASE1	PF03372
ENSG00000152439	1	-1.13081	0.236789	-0.348463	1.24249	-1.05109	7.12e-05	ENSG00000152439	374928	Q6PK81/M0QYZ8	GO:0000977/GO:0003700/GO:0005634/GO:0006351/GO:0006355/GO:0046872	IBA/IEA	MF/CC/BP	zinc finger protein 773	NA	ZNF773	PF00096/PF01352/PF13912
ENSG00000181444	1	-1.20485	0.352258	-0.301994	1.15458	-3.34881	0.000101747	ENSG00000181444	168544	Q7Z7K2	GO:0003677/GO:0005634/GO:0006351/GO:0006355/GO:0046872	IEA	MF/CC/BP	zinc finger protein 467	NA	ZNF467	PF00096/PF13912
ENSG00000151148	1	-1.21038	0.306039	-0.266297	1.17064	-0.43569	0.0129991	ENSG00000151148	89910	Q7Z3V4/A0A024RBI2	GO:0004842/GO:0005634/GO:0005737/GO:0042787	IBA	MF/CC/BP	ubiquitin protein ligase E3B	4120	UBE3B	PF00632
ENSG00000068137	1	-1.13422	0.323129	-0.394516	1.20561	-1.34934	2.89e-20	ENSG00000068137	79990	Q7Z736	GO:0005615/GO:0005856/GO:0007165	IDA/IEA	CC/BP	pleckstrin homology MyTH4 and FERM domain containing H3	NA	PLEKHH3	PF00373/PF00784/PF00788
ENSG00000107036	1	-1.14953	0.303871	-0.36097	1.20663	-0.744671	0.000554812	ENSG00000107036	57589	Q4ADV7	GO:0005515/GO:0005829/GO:0016020/GO:0016021/GO:0017112/GO:0017137/GO:0032588/GO:0034066/GO:0042147/GO:0043234/GO:0043547/GO:1903363	IPI/IDA/TAS/IEA/IMP	MF/CC/BP	RIC1 homolog RAB6A GEF complex partner 1	NA	RIC1	PF07064
ENSG00000204977	1	-1.16494	0.344945	-0.360634	1.18063	-1.06459	1.04e-08	ENSG00000204977	10206	L7MTJ6/O60858/A0A024RDU3	GO:0004842/GO:0004871/GO:0005515/GO:0005789/GO:0007165/GO:0008270/GO:0009653/GO:0010332/GO:0010942/GO:0016021/GO:0016239/GO:0016874/GO:0030433/GO:0032897/GO:0043123/GO:0043161/GO:0045087/GO:0051092/GO:0051865/GO:0097038/GO:1902187	IDA/IMP/IPI/IEA/TAS/IEP	MF/CC/BP	tripartite motif containing 13	NA	TRIM13	PF00643/PF02214/PF13445
ENSG00000197961	1	-1.16844	0.353742	-0.360039	1.17473	-0.711077	0.00691221	ENSG00000197961	7675	P58317	GO:0003677/GO:0003700/GO:0005634/GO:0006351/GO:0006355/GO:0046872	IEA/IBA	MF/CC/BP	zinc finger protein 121	NA	ZNF121	PF00096/PF13912
ENSG00000074181	1	-1.18455	0.344599	-0.330135	1.17009	-2.15946	0.00140949	ENSG00000074181	4854	Q9UM47	GO:0000122/GO:0000139/GO:0004872/GO:0005509/GO:0005515/GO:0005576/GO:0005654/GO:0005737/GO:0005789/GO:0005829/GO:0005886/GO:0005913/GO:0006367/GO:0007219/GO:0007220/GO:0015629/GO:0016021/GO:0019899/GO:0030900/GO:0043235/GO:0045665/GO:0045944/GO:0048661/GO:0048663/GO:0048844/GO:0072104/GO:0098609/GO:0098641	IEA/TAS/IPI/IDA	BP/CC/MF	notch 3	04320/04330	NOTCH3	PF00008/PF00066/PF06816/PF07645/PF07684/PF11936/PF12661/PF12796
ENSG00000151229	1	-1.17633	0.319677	-0.329017	1.18567	-1.41334	0.0399778	ENSG00000151229	114134	Q96QE2	GO:0005351/GO:0005355/GO:0005366/GO:0005886/GO:0005887/GO:0015798/GO:0015992/GO:0035428/GO:0046323/GO:1904659	IBA/TAS/IEA	MF/CC/BP	solute carrier family 2 member 13	NA	SLC2A13	PF00083
ENSG00000122778	1	-0.750798	-0.32405	-0.398964	1.47381	-0.696227	0.0106008	ENSG00000122778	57670	Q9HCM3	GO:0016021	IEA	CC	KIAA1549	NA	KIAA1549	PF12877
ENSG00000165185	1	-0.868588	-0.165858	-0.400112	1.43456	-0.651947	0.00505646	ENSG00000165185	158405	Q8N8K9	GO:0000981/GO:0003677/GO:0005515/GO:0005654/GO:0005737/GO:0006357	IBA/IPI/IEA	MF/CC/BP	KIAA1958	NA	KIAA1958	PF12012
ENSG00000198804	1	-0.796293	-0.196748	-0.461118	1.45416	-0.538998	0.00547983	ENSG00000198804	4512	P00395/U5YWV7	NA	NA	NA	cytochrome c oxidase subunit I	00190/01100/04260/05010/05012/05016	COX1	PF00115
ENSG00000157978	1	-0.825952	-0.188958	-0.432512	1.44742	-0.433768	0.00960351	ENSG00000157978	26119	B3KR97/Q5SW96	GO:0001540/GO:0001784/GO:0005515/GO:0005546/GO:0005769/GO:0005829/GO:0005883/GO:0006810/GO:0006898/GO:0008203/GO:0009898/GO:0009925/GO:0009967/GO:0030121/GO:0030122/GO:0030159/GO:0030276/GO:0030424/GO:0031623/GO:0035591/GO:0035612/GO:0035615/GO:0042632/GO:0042982/GO:0043393/GO:0048260/GO:0050750/GO:0055037/GO:0090003/GO:0090118/GO:0090205	IPI/IDA/ISS/NAS/IEA/IMP/IC	MF/CC/BP	low density lipoprotein receptor adaptor protein 1	4144	LDLRAP1	PF00640
ENSG00000160223	1	-0.927048	-0.165055	-0.324865	1.41697	-1.73275	0.0145597	ENSG00000160223	23308/102723996	O75144/B7Z1W8/A0N0L8	GO:0002250/GO:0005102/GO:0005886/GO:0006952/GO:0006972/GO:0007165/GO:0016021/GO:0031295/GO:0042104/GO:0042110/GO:0042113/GO:0070062/NA	IEA/TAS/NAS/IDA/NA	BP/MF/CC/NA	inducible T-cell costimulator ligand/ICOS ligand	04514/04672/NA	ICOSLG/LOC102723996	PF07686/PF08205
ENSG00000174485	1	-0.939374	-0.172714	-0.301095	1.41318	-0.491814	0.0313824	ENSG00000174485	10260	Q05C90/Q7Z401	GO:0003677/GO:0005634/GO:0006351/GO:0006355/GO:0017112/GO:0043547	NAS/IEA/IDA	MF/CC/BP	DENN domain containing 4A	NA	DENND4A	PF02141/PF03455/PF03456
ENSG00000122741	1	-0.983215	-0.172171	-0.239677	1.39506	-0.620675	0.00137349	ENSG00000122741	79269	A0A0A0MQT4/Q5QP82	GO:0016567/GO:0080008	IC/IEA/IDA	BP/CC	DDB1 and CUL4 associated factor 10	NA	DCAF10	PF00400
ENSG00000171943	1	-1.01921	-0.139197	-0.217949	1.37635	-0.579974	0.0132946	ENSG00000171943	653464	P0DJJ0	GO:0005096/GO:0005737/GO:0021816/GO:0030336/GO:0042803/GO:0043547/GO:0046982/GO:0048365/GO:0051490/GO:0061000/GO:2001224	IBA/IDA/IPI/IEA	MF/CC/BP	SLIT-ROBO Rho GTPase activating protein 2C	NA	SRGAP2C	PF00611
ENSG00000086619	1	-1.00264	-0.189936	-0.1935	1.38607	-0.980475	0.00111472	ENSG00000086619	56605	Q86YB8	GO:0003756/GO:0005783/GO:0005789/GO:0006457/GO:0006464/GO:0015035/GO:0016491/GO:0016671/GO:0019471/GO:0022417/GO:0030070/GO:0030198/GO:0034975/GO:0042593/GO:0045454/GO:0051082/GO:0055114	IBA/TAS/NAS/IEA	MF/CC/BP	endoplasmic reticulum oxidoreductase 1 beta	4141	ERO1B	PF04137
ENSG00000141569	1	-1.01045	-0.213945	-0.157107	1.3815	-0.649631	0.0192622	ENSG00000141569	201292	Q6PJ69	GO:0005622/GO:0008270/GO:0010508	IEA/IMP	CC/MF/BP	tripartite motif containing 65	NA	TRIM65	PF00097/PF00622/PF00643
ENSG00000080802	1	-0.984061	-0.264977	-0.14404	1.39308	-0.568009	0.0237877	ENSG00000080802	4850	A0A024R776/O95628/A0A024R781/A0A024R785	GO:0000166/GO:0000289/GO:0004842/GO:0005515/GO:0005634/GO:0005829/GO:0006977/GO:0008270/GO:0016874/GO:0030014/GO:0044822/GO:0051865	IEA/TAS/IDA/IPI	MF/BP/CC	CCR4-NOT transcription complex subunit 4	3018	CNOT4	PF00076
ENSG00000070371	1	-0.958501	-0.240363	-0.208301	1.40716	-0.988633	0.0361444	ENSG00000070371	8218	P53675	GO:0004871/GO:0005198/GO:0005515/GO:0005770/GO:0005802/GO:0005819/GO:0005829/GO:0005905/GO:0006886/GO:0006898/GO:0007067/GO:0007165/GO:0009653/GO:0016020/GO:0030130/GO:0030135/GO:0030136/GO:0042147/GO:0046326/GO:0070062/GO:0097443	TAS/IEA/IPI/IDA/IMP	MF/CC/BP	clathrin heavy chain like 1	04142/04144/05016/05100	CLTCL1	PF00637/PF01394/PF09268
ENSG00000181704	1	-1.20174	-0.00821931	-0.0367886	1.24675	-0.416989	0.00781516	ENSG00000181704	286451	Q96EC8	GO:0005515/GO:0005783/GO:0005801/GO:0005802/GO:0016021/GO:0030134/GO:0042802/GO:0060576	IPI/IDA/IEA	MF/CC/BP	Yip1 domain family member 6	NA	YIPF6	PF04893
ENSG00000163349	1	-1.17201	-0.00589547	-0.0939137	1.27182	-0.447653	0.0326466	ENSG00000163349	204851	Q86Z02/B4DZ33/A0A024R0H9	GO:0001654/GO:0004674/GO:0005524/GO:0005634/GO:0005654/GO:0005737/GO:0006351/GO:0006355/GO:0006468/GO:0007224/GO:0008284/GO:0009952/GO:0010803/GO:0010842/GO:0016605/GO:0016607/GO:0030182/GO:0034333/GO:0042771/GO:0045766/GO:0048596/GO:0060059/GO:0060216/GO:0060235/GO:0061072/GO:0072577/GO:0097191/GO:1901796	ISS/IEA/IDA/TAS	BP/MF/CC	homeodomain interacting protein kinase 1	NA	HIPK1	PF00069
ENSG00000134897	1	-1.23077	0.0908298	-0.0731582	1.2131	-1.10097	0.00013149	ENSG00000134897	54841	Q86UB2	GO:0003697/GO:0004520/GO:0005615/GO:0005634/GO:0005737/GO:0006295	IBA/IDA/IEA	MF/CC/BP	basic immunoglobulin-like variable motif containing	NA	BIVM	NA
ENSG00000067596	1	-1.22593	0.0843044	-0.0766216	1.21825	-0.619118	0.0153406	ENSG00000067596	1659	B7Z8F4/F5H658/Q05CV4/Q14562/Q86YB2	GO:0000398/GO:0004004/GO:0005515/GO:0005524/GO:0005634/GO:0005654/GO:0005681/GO:0005737/GO:0006396/GO:0008380/GO:0044822/GO:0071013	IBA/IC/TAS/IPI/IEA/IDA	BP/MF/CC	DEAH-box helicase 8	3040	DHX8	NA/PF00270/PF00271/PF00575/PF04408/PF07717
ENSG00000123989	1	-1.22715	0.00878521	-0.00393267	1.2223	-0.462605	0.000288265	ENSG00000123989	79586	Q8IZ52	GO:0000139/GO:0005759/GO:0005829/GO:0016021/GO:0030206/GO:0032580/GO:0046872/GO:0047238/GO:0050510	TAS/IEA	CC/BP/MF	chondroitin polymerizing factor	00532/01100	CHPF	PF05679
ENSG00000167978	1	-1.24314	0.0230398	0.0143459	1.20576	-0.373482	0.0132455	ENSG00000167978	23524	A0A140VK53/Q9UQ35	GO:0000398/GO:0005654/GO:0015030/GO:0016607/GO:0044822/GO:0047485/GO:0070742/GO:0071013	IC/IDA/IPI	BP/CC/MF	serine/arginine repetitive matrix 2	NA	SRRM2	PF08312
ENSG00000119777	1	-1.14983	-0.075397	-0.0662214	1.29144	-0.463095	0.0356461	ENSG00000119777	54867	Q6NUQ4	GO:0005737/GO:0005783/GO:0005789/GO:0005794/GO:0005881/GO:0006915/GO:0016021	IDA/IEA	CC/BP	transmembrane protein 214	NA	TMEM214	PF10151
ENSG00000080845	1	-1.11925	-0.124004	-0.0708614	1.31411	-0.538559	0.00143083	ENSG00000080845	22839	A0A0B4J2C2/Q9Y2H0	GO:0005515/GO:0016020/GO:0023052/GO:0045202	IPI/IEA	MF/CC/BP	DLG associated protein 4	NA	DLGAP4	PF03359
ENSG00000132254	1	-1.10105	-0.112278	-0.114106	1.32743	-0.670562	0.0169086	ENSG00000132254	23647	A0A087X1E4/B4DUZ3/P53365/B4DXH2	GO:0001726/GO:0005515/GO:0005525/GO:0005737/GO:0005829/GO:0005886/GO:0005913/GO:0005938/GO:0006928/GO:0007264/GO:0019904/GO:0030032/GO:0030036/GO:0030742/GO:0031529/GO:0032588/GO:0034315/GO:0048365/GO:0070273/GO:0098609/GO:0098641	IMP/IPI/TAS/IDA/IEA/IBA	CC/MF/BP	ADP ribosylation factor interacting protein 2	NA	ARFIP2	PF06456
ENSG00000173065	1	-1.05441	-0.137857	-0.164935	1.3572	-0.533507	0.0338931	ENSG00000173065	55731	A0A024QZ60/B3KQ88/Q8WU58/B3KTH5/B4DRX9	GO:0005654	IDA	CC	family with sequence similarity 222 member B	NA	FAM222B	PF15258
ENSG00000134644	1	-1.09054	-0.0650293	-0.176813	1.33238	-0.387368	0.0443597	ENSG00000134644	9698	Q14671	GO:0000932/GO:0003723/GO:0003730/GO:0005515/GO:0005829/GO:0007283/GO:0008344/GO:0010494/GO:0010608/GO:0016441/GO:0043488/GO:0044822/GO:0048863/GO:0051726/GO:0051983/GO:0060964/GO:0061157/GO:1900246/GO:2000637	IDA/IPI/TAS/ISS	CC/MF/BP	pumilio RNA binding family member 1	NA	PUM1	PF00806
ENSG00000128881	1	-1.01063	0.0586224	-0.396365	1.34837	-1.1031	7.16e-08	ENSG00000128881	146057	Q6IQ55/Q8IWY7	GO:0004674/GO:0005515/GO:0005524/GO:0005615/GO:0005634/GO:0005814/GO:0005829/GO:0007224/GO:0008360/GO:0018105/GO:0035869/GO:0036064/GO:0042384	IDA/IPI/IEA/TAS/ISS/IBA/IMP	MF/CC/BP	tau tubulin kinase 2	NA	TTBK2	PF00038/PF00069/PF16208
ENSG00000168944	1	-0.999744	0.0278911	-0.387997	1.35985	-0.679879	0.00402755	ENSG00000168944	153241	B4DLH5/Q8N960	GO:0005813/GO:0005814/GO:0008022/GO:0010825/GO:0021987/GO:0022008/GO:0022027/GO:0030953/GO:0032880/GO:0045724/GO:0051297	IDA/ISS/IEA	CC/MF/BP	centrosomal protein 120	NA	CEP120	PF00168/PF12416
ENSG00000260630	1	-1.05109	0.0752019	-0.352702	1.32859	-0.926153	0.0134337	ENSG00000260630	197187	NA	NA	NA	NA	SNAI3 antisense RNA 1	NA	SNAI3-AS1	NA
ENSG00000234965	1	-1.05311	0.0197529	-0.306922	1.34028	-1.43013	0.00131155	ENSG00000234965	440829	A0A087WXQ4/B8ZZ34	GO:0032281/GO:0045202/GO:0048172	IBA	CC/BP	shisa family member 8	NA	SHISA8	PF13908
ENSG00000162654	1	-1.07706	0.0421198	-0.289565	1.32451	-1.83431	0.00612754	ENSG00000162654	115361	Q96PP9	GO:0000139/GO:0003924/GO:0005525/GO:0005634/GO:0048471	IEA	CC/MF	guanylate binding protein 4	NA	GBP4	PF02263/PF02841
ENSG00000087338	1	-0.960835	-0.0843373	-0.350194	1.39537	-0.526113	0.0301136	ENSG00000087338	64395	Q53SE7/Q96IK5	GO:0000151/GO:0005634/GO:0005635/GO:0006355/GO:0007275/GO:0007283/GO:0016363/GO:0030154	IBA/IEA	CC/BP	germ cell-less spermatogenesis associated 1	NA	GMCL1	PF00651/PF07707
ENSG00000278217	1	-0.9769	-0.00129688	-0.396122	1.37432	-1.91617	0.0495167	NA	NA	NA	NA	NA	NA	NA	NA	NA	NA
ENSG00000108830	1	-0.975341	-0.0410585	-0.366584	1.38298	-1.40272	1.14e-07	ENSG00000108830	8153	P52198	GO:0002080/GO:0003924/GO:0005515/GO:0005525/GO:0005769/GO:0007165/GO:0007264/GO:0047485/GO:0048672	IEA/TAS/IPI	CC/MF/BP	Rho family GTPase 2	NA	RND2	PF00071
ENSG00000226179	1	-0.976549	-0.0245545	-0.378267	1.37937	-0.859249	0.018324	NA	NA	NA	NA	NA	NA	NA	NA	NA	NA
ENSG00000272333	1	-1.03741	-0.014933	-0.301434	1.35377	-0.810948	0.00263315	ENSG00000272333	9757	Q9UMN6	GO:0001541/GO:0003677/GO:0003700/GO:0005634/GO:0005654/GO:0006351/GO:0007613/GO:0008270/GO:0009994/GO:0016458/GO:0018024/GO:0030728/GO:0035097/GO:0042800/GO:0048096/GO:0051568/GO:0051569/GO:0080182	IEA/NAS/IDA/TAS/IMP	BP/MF/CC	lysine methyltransferase 2B	NA	KMT2B	PF00628/PF00856/PF02008/PF05964/PF05965
ENSG00000167625	1	-1.04397	-0.0301371	-0.279152	1.35326	-0.833052	0.0105961	ENSG00000167625	116115	H9ZYJ3/Q8TF50	GO:0003677/GO:0005634/GO:0006351/GO:0006355/GO:0046872	IEA	MF/CC/BP	zinc finger protein 526	NA	ZNF526	PF00096/PF13912
ENSG00000160999	1	-1.01765	-0.0900122	-0.265574	1.37323	-1.4677	0.0319517	ENSG00000160999	10603	A0A0A0MTI2/O14492	GO:0004871/GO:0005070/GO:0005515/GO:0005737/GO:0005829/GO:0005886/GO:0007165/GO:0007596/GO:0008269/GO:0008286/GO:0009967/GO:0035556/GO:0046425	IEA/IDA/IPI/TAS/ISS	MF/CC/BP	SH2B adaptor protein 2	04722/04910	SH2B2	PF00017/PF00169/PF08916
ENSG00000273188	1	-1.00615	-0.0849861	-0.286649	1.37778	-1.65316	0.0310734	NA	NA	NA	NA	NA	NA	NA	NA	NA	NA
ENSG00000116497	1	-0.99461	-0.0912888	-0.297536	1.38343	-0.495533	0.0353092	ENSG00000116497	64766	A0A0S2Z5M0/Q96BU1	GO:0005634/GO:0048306	IDA/IPI	CC/MF	S100P binding protein	NA	S100PBP	PF15427
ENSG00000278053	1	-1.08925	0.0851999	-0.304888	1.30894	-0.471184	0.00430928	ENSG00000278053	11056	B3KM65/Q9Y2R4	GO:0004004/GO:0005524/GO:0005634/GO:0005654/GO:0005730/GO:0006364/GO:0010501/GO:0016020/GO:0044822	IBA/IEA/IDA/TAS	MF/CC/BP	DEAD-box helicase 52	NA	DDX52	PF00270/PF00271
ENSG00000073464	1	-1.1173	0.0959243	-0.270603	1.29198	-1.12882	0.00088908	ENSG00000073464	1183	P51793	GO:0005247/GO:0005254/GO:0005524/GO:0005887/GO:0006810/GO:0006821/GO:0010008/GO:0015297/GO:0031404/GO:0031901/GO:0031902/GO:0034220/GO:1902476/GO:1903959	IEA/IDA/IBA/TAS	MF/CC/BP	chloride voltage-gated channel 4	NA	CLCN4	PF00571/PF00654
ENSG00000136770	1	-1.12029	0.12836	-0.290333	1.28226	-0.50692	0.0067078	ENSG00000136770	64215	Q96KC8	GO:0001671/GO:0003677/GO:0005515/GO:0005783/GO:0005789/GO:0005829/GO:0005886/GO:0006417/GO:0006457/GO:0016020/GO:0016021/GO:0031965/GO:0032781/GO:0045861/GO:0050708/GO:0051087	TAS/IEA/IPI/ISS/IBA/IDA	MF/CC/BP	DnaJ heat shock protein family (Hsp40) member C1	4141	DNAJC1	PF00226/PF00249
ENSG00000092096	1	-1.10737	0.0307909	-0.234129	1.31071	-1.14534	5.76e-06	ENSG00000092096	51310	Q8WUG5	GO:0004888/GO:0005774/GO:0005886/GO:0005887/GO:0006879/GO:0007165/GO:0008514/GO:0015711/GO:0015891/GO:0022857/GO:0031301/GO:0055085	ISS/IEA/TAS/IDA/IBA	MF/CC/BP	solute carrier family 22 member 17	NA	SLC22A17	PF00083
ENSG00000240771	1	-1.09252	0.0327534	-0.258714	1.31848	-0.834446	0.00554496	ENSG00000240771	115557	Q86VW2	GO:0005089/GO:0005829/GO:0005886/GO:0030016/GO:0030017/GO:0035023/GO:0043547	IEA/TAS/ISS	MF/CC/BP	Rho guanine nucleotide exchange factor 25	NA	ARHGEF25	PF00621
ENSG00000083168	1	-1.14442	0.0371191	-0.179797	1.28709	-0.360827	0.0448746	ENSG00000083168	7994	A5PLL3/A5PKX7/Q92794	GO:0000786/GO:0003677/GO:0003713/GO:0004402/GO:0005515/GO:0005634/GO:0005654/GO:0005730/GO:0005794/GO:0006323/GO:0006334/GO:0006351/GO:0006473/GO:0008134/GO:0008270/GO:0016407/GO:0016573/GO:0016605/GO:0030099/GO:0043966/GO:0045892/GO:0045893/GO:0070776/GO:0090398/GO:1901796	IEA/IDA/TAS/IPI/IMP	CC/MF/BP	lysine acetyltransferase 6A	NA	KAT6A	PF00628/PF01853
ENSG00000134901	1	-1.13225	0.0696881	-0.226549	1.28912	-1.09047	0.000984253	ENSG00000134901	79070	Q6UW63	GO:0005788/GO:0006664/GO:0046527	IBA/ISS	CC/BP/MF	KDEL motif containing 1	NA	KDELC1	PF00630/PF05686
ENSG00000130299	1	-1.15342	0.103511	-0.219281	1.26919	-0.57169	0.0276624	ENSG00000130299	84705	B7Z563/Q969Y2	GO:0002098/GO:0003924/GO:0005525/GO:0005739/GO:0030488	IBA/IDA	BP/MF/CC	GTP binding protein 3 (mitochondrial)	NA	GTPBP3	PF01926/PF10396/PF12631
ENSG00000178934	1	-1.08918	0.168879	-0.364976	1.28528	-2.45678	3.62e-06	ENSG00000178934	3963/653499	P47929	NA/GO:0005615/GO:0005634/GO:0005737/GO:0006915/GO:0007157/GO:0030246/GO:0070062	NA/IEA/IDA	NA/CC/BP/MF	galectin 7/galectin 7B	NA	LGALS7/LGALS7B	PF00337
ENSG00000174718	1	-1.07847	0.166914	-0.378956	1.29052	-0.961344	0.0053174	ENSG00000174718	55196	Q9HCM1	NA	NA	NA	KIAA1551	NA	KIAA1551	PF15395
ENSG00000105397	1	-1.10724	0.183748	-0.348763	1.27225	-0.900765	0.00116835	ENSG00000105397	7297	A0A024R7E4/P29597	GO:0004713/GO:0004715/GO:0005131/GO:0005515/GO:0005524/GO:0005634/GO:0005737/GO:0005829/GO:0005856/GO:0006468/GO:0007169/GO:0016477/GO:0030154/GO:0031234/GO:0031702/GO:0035556/GO:0038083/GO:0042127/GO:0045087/GO:0060337/GO:0060338/GO:0070062	EXP/TAS/IEA/IPI/IDA/IBA	MF/CC/BP	tyrosine kinase 2	04380/04630/05145/05160	TYK2	PF07714
ENSG00000055609	1	-1.09757	0.191138	-0.367763	1.27419	-0.846987	0.00151941	ENSG00000055609	58508	Q8NEZ4	GO:0003677/GO:0005634/GO:0005654/GO:0006351/GO:0006355/GO:0008270/GO:0016746/GO:0018024/GO:0035097/GO:0042800/GO:0044666/GO:0044822/GO:0051568	IEA/IDA/TAS	MF/CC/BP	lysine methyltransferase 2C	NA	KMT2C	PF00628/PF00856/PF05964/PF05965
ENSG00000104805	1	-1.14233	0.187401	-0.298426	1.25336	-0.758954	0.00390514	ENSG00000104805	4924	A8K7Q1/Q02818	GO:0001965/GO:0003677/GO:0005509/GO:0005615/GO:0005634/GO:0005769/GO:0005791/GO:0005793/GO:0005794/GO:0005798/GO:0005801/GO:0005802/GO:0015630/GO:0016020/GO:0032580/GO:0070062/GO:0072718/GO:0090498/GO:0098547/GO:1903533	IEA/IDA	MF/CC/BP	nucleobindin 1	NA	NUCB1	PF13499
ENSG00000100580	1	-1.11055	0.156603	-0.325256	1.2792	-0.50093	0.0229558	ENSG00000100580	283578	Q6PL24	GO:0006810/GO:0016021	IEA	BP/CC	transmembrane p24 trafficking protein family member 8	NA	TMED8	PF13897
ENSG00000138744	1	-1.11789	0.153953	-0.312402	1.27634	-1.51809	2.93e-07	ENSG00000138744	27163	Q02083	GO:0005737/GO:0006629/GO:0007269/GO:0008134/GO:0008150/GO:0016810/GO:0043202/GO:0070062/GO:0098793	IDA/IEA/TAS/IPI/ND	CC/BP/MF	N-acylethanolamine acid amidase	NA	NAAA	PF02275/PF15508
ENSG00000151502	1	-1.12349	0.164548	-0.311381	1.27033	-0.563565	0.0115158	ENSG00000151502	112936	A0A024R3L9/Q4G0F5	GO:0005768/GO:0005769/GO:0005770/GO:0005829/GO:0006886/GO:0008565/GO:0016241/GO:0030904/GO:0030906/GO:0042147	IBA/ISS/TAS/NAS	CC/BP/MF	VPS26 retromer complex component B	NA	VPS26B	PF03643
ENSG00000102362	1	-1.02182	0.161396	-0.452865	1.31329	-1.87043	2.98e-07	ENSG00000102362	94121	A0A024RCF8/A8K973/Q71SF7/Q96C24/B2R7R4	GO:0005509/GO:0005515/GO:0005543/GO:0005544/GO:0005654/GO:0005737/GO:0005768/GO:0005813/GO:0005886/GO:0006886/GO:0006906/GO:0017137/GO:0017158/GO:0019898/GO:0019905/GO:0030141/GO:0030276/GO:0030658/GO:0042043/GO:0045921/GO:0046676/GO:0048791/GO:0050714/GO:0070382/GO:0071985/GO:0098793	IBA/IPI/ISS/IDA/IEA/IMP	MF/CC/BP	synaptotagmin like 4	NA	SYTL4	PF00168/PF02318
ENSG00000142552	1	-1.02785	0.12646	-0.421446	1.32284	-2.0595	0.000595732	ENSG00000142552	57333	Q96D15	GO:0005509/GO:0005788	IEA	MF/CC	reticulocalbin 3	NA	RCN3	PF13202/PF13833
ENSG00000257218	1	-1.05064	0.145262	-0.403229	1.30861	-0.657189	0.000249346	ENSG00000257218	283459	O43716	GO:0005524/GO:0005739/GO:0006450/GO:0030956/GO:0032543/GO:0050567/GO:0070681	IEA/IDA/IMP	MF/CC/BP	glutamyl-tRNA amidotransferase subunit C	NA	GATC	PF02686
ENSG00000152223	1	-1.05929	0.131519	-0.381753	1.30953	-1.32334	0.000112703	ENSG00000152223	57724	Q9BTI0/Q9HCE0	GO:0005737/GO:0032456/GO:0097352	IBA/IEA	CC/BP	ectopic P-granules autophagy protein 5 homolog	NA	EPG5	NA
ENSG00000064932	1	-1.0673	0.143989	-0.379139	1.30245	-0.703231	0.0330486	ENSG00000064932	22904	Q9Y2G9	GO:0002281/GO:0005575/GO:0006351/GO:0030282/GO:0045892/GO:0045944/GO:0050727/GO:0061430/GO:0071222/GO:0071348/GO:0071354/GO:0072675/GO:1990830	IMP/ND/IEA/ISS/IDA	BP/CC	strawberry notch homolog 2	NA	SBNO2	PF13871
ENSG00000186868	1	-1.05464	0.109209	-0.372536	1.31796	-2.96813	5.23e-13	ENSG00000186868	4137	P10636/A0A024RA19/B3KTM0/A0A024RA17/A0A024R9Y0/A0A024R9Y1	GO:0000226/GO:0001764/GO:0005200/GO:0005515/GO:0005829/GO:0005874/GO:0005875/GO:0005886/GO:0005930/GO:0007628/GO:0008017/GO:0008088/GO:0010506/GO:0014069/GO:0017124/GO:0019899/GO:0019901/GO:0030424/GO:0030425/GO:0030426/GO:0031113/GO:0031116/GO:0032387/GO:0034185/GO:0034399/GO:0036464/GO:0044297/GO:0045298/GO:0045773/GO:0047497/GO:0048675/GO:0048699/GO:0060632/GO:0071813/GO:0097418	IDA/IEA/TAS/IPI/IGI/NAS	BP/MF/CC	microtubule associated protein tau	04010/05010	MAPT	PF00418
ENSG00000124374	1	-1.07336	0.123675	-0.356317	1.306	-1.34698	0.0185074	ENSG00000124374	400961	Q9ULR5	GO:0000900/GO:0005515/GO:0005737/GO:0045947	IDA/IPI/IC	MF/CC/BP	poly(A) binding protein interacting protein 2B	NA	PAIP2B	PF07145
ENSG00000123329	1	-1.15236	0.870018	-0.520378	0.802715	-2.46077	1.22e-07	ENSG00000123329	64333	Q9BRR9/J3KPQ4/B3KQ74	GO:0005096/GO:0005547/GO:0005829/GO:0007165/GO:0043547/GO:0051056	IDA/TAS/IEA	MF/CC/BP	Rho GTPase activating protein 9	NA	ARHGAP9	PF00018/PF00169/PF00620
ENSG00000145675	1	-1.16698	0.865014	-0.498757	0.800721	-0.720317	3.56e-05	ENSG00000145675	5295	P27986	GO:0001678/GO:0001953/GO:0005068/GO:0005158/GO:0005159/GO:0005168/GO:0005515/GO:0005634/GO:0005737/GO:0005801/GO:0005829/GO:0005886/GO:0005911/GO:0005942/GO:0005943/GO:0006468/GO:0006661/GO:0007173/GO:0008134/GO:0008286/GO:0008625/GO:0008630/GO:0014065/GO:0014066/GO:0016020/GO:0016032/GO:0016303/GO:0019903/GO:0030168/GO:0030183/GO:0030335/GO:0031295/GO:0032760/GO:0032869/GO:0033120/GO:0034644/GO:…	ISS/IEA/IPI/IDA/TAS/IBA/IMP	BP/MF/CC	phosphoinositide-3-kinase regulatory subunit 1	04012/04062/04070/04150/04210/04370/04380/04510/04620/04630/04650/04660/04662/04664/04666/04670/04722/04810/04910/04914/04930/04960/04973/05100/05142/05145/05146/05160/05200/05210/05211/05212/05213/05214/05215/05218/05220/05221/05222/05223	PIK3R1	PF00017/PF00620/PF16454
ENSG00000170260	1	-1.18311	0.838663	-0.474909	0.819359	-1.44517	1.06e-07	ENSG00000170260	7988	A0A090N8N3/B3KQE6/Q9UDV6	GO:0003677/GO:0003712/GO:0005515/GO:0005634/GO:0006351/GO:0006355/GO:0006357/GO:0008270	IEA/IBA/IPI/IDA/NAS	MF/CC/BP	zinc finger protein 212	NA	ZNF212	PF00096/PF01352/PF12417/PF13912
ENSG00000105245	1	-1.17171	0.888028	-0.489934	0.773612	-1.04508	1.94e-05	ENSG00000105245	9253	A0A0C4DGH3/Q9Y6R0/B7Z5W0	GO:0005515/GO:0005737/GO:0007399/GO:0007409/GO:0019221/GO:0019538/GO:0021670/GO:0021849/GO:0034332/GO:0050769	IPI/IEA/TAS/IDA/ISS	MF/CC/BP	NUMB like endocytic adaptor protein	4330	NUMBL	PF00640/PF06311
ENSG00000137198	1	-1.18444	0.874333	-0.47127	0.781376	-1.86226	6.09e-08	ENSG00000137198	2766	P36959	GO:0003920/GO:0005737/GO:0005829/GO:0006144/GO:0009409/GO:0015951/GO:0043101/GO:0046872/GO:0055114/GO:1902560	EXP/IBA/TAS/IEA	MF/CC/BP	guanosine monophosphate reductase	230	GMPR	PF00478
ENSG00000152049	1	-1.18657	0.858133	-0.468923	0.797356	-2.64751	3.01e-28	ENSG00000152049	23704	A5H1P5/Q8WWG9	GO:0005249/GO:0005515/GO:0016021/GO:0016324/GO:0034765/GO:0044325/GO:0071805	IEA/IPI	MF/CC/BP	potassium voltage-gated channel subfamily E regulatory subunit 4	NA	KCNE4	PF02060
ENSG00000158526	1	-1.18109	0.863072	-0.477217	0.795235	-0.66461	1.77e-05	ENSG00000158526	90121	A0A024R9U9/Q969E8	GO:0000462/GO:0005515/GO:0005634	IBA/IPI	BP/MF/CC	TSR2 ribosome maturation factor	NA	TSR2	PF10273
ENSG00000124155	1	-1.20416	0.879353	-0.439249	0.76406	-1.08428	4.02e-11	ENSG00000124155	51604	Q969N2/B7Z1N3	GO:0003923/GO:0005515/GO:0005789/GO:0016020/GO:0016023/GO:0016255/GO:0030176/GO:0030182/GO:0042765/GO:0051402	TAS/IPI/IDA/IEA/NAS	MF/CC/BP	phosphatidylinositol glycan anchor biosynthesis class T	00563/01100	PIGT	PF04113
ENSG00000141012	1	-1.21367	0.888968	-0.422462	0.747167	-1.11206	4.16e-07	ENSG00000141012	2588	P34059/Q96I49/Q6YL38	GO:0003943/GO:0008484/GO:0042340/GO:0043202/GO:0043890/GO:0046872/GO:0070062	TAS/IDA/IEA	MF/BP/CC	galactosamine (N-acetyl)-6-sulfatase	00531/01100/04142	GALNS	PF00884
ENSG00000169122	1	-1.18291	0.909184	-0.470036	0.74376	-2.65683	1.93e-11	ENSG00000169122	90362	A0A024R7V5/B3KRT5/Q8TC76	GO:0005737/GO:0005739/GO:0005815	IDA/IEA	CC	family with sequence similarity 110 member B	NA	FAM110B	PF14160/PF14161
ENSG00000063180	1	-1.20167	0.901719	-0.440745	0.740698	-3.26528	8.26e-27	ENSG00000063180	770	O75493	GO:0005576/GO:0016323	IEA	CC	carbonic anhydrase 11	NA	CA11	PF00194
ENSG00000154217	1	-1.19473	0.899545	-0.452355	0.74754	-3.02199	7.63e-08	ENSG00000154217	26207	Q9UKF7/A0A0C4DGP0	GO:0005515/GO:0005654/GO:0005737/GO:0007165/GO:0008526/GO:0015914/GO:0035091/GO:0070300/GO:1901611	IPI/IDA/IMP	MF/CC/BP	phosphatidylinositol transfer protein cytoplasmic 1	NA	PITPNC1	PF02121
ENSG00000120158	1	-1.14049	0.925183	-0.532712	0.74802	-1.19655	0.00178517	ENSG00000120158	10171	Q5VZU3/Q9Y2P8	GO:0000447/GO:0000480/GO:0003723/GO:0004521/GO:0005654/GO:0005730/GO:0006364/GO:0008150	IEA/IBA/TAS/ND	BP/MF/CC	RNA terminal phosphate cyclase like 1	3008	RCL1	PF01137/PF05189
ENSG00000133612	1	-1.17528	0.927898	-0.479274	0.726653	-1.87719	8.07e-18	ENSG00000133612	116988	Q86ST5/Q96P47/Q86XV5/C9J975/E7ESL9/D3DX07	GO:0005096/GO:0005525/GO:0005737/GO:0007264/GO:0016020/GO:0043547/GO:0046872	IEA	MF/CC/BP	ArfGAP with GTPase domain ankyrin repeat and PH domain 3	NA	AGAP3	PF00071/PF01412/PF12796
ENSG00000182472	1	-1.16088	0.928642	-0.501546	0.733782	-2.14515	0.0352462	ENSG00000182472	147968	Q6ZSI9	GO:0004198/GO:0005509/GO:0005737/GO:0006508	IBA/IEA	MF/CC/BP	calpain 12	NA	CAPN12	PF00648/PF01067
ENSG00000160094	1	-1.18005	0.962189	-0.464628	0.68249	-0.815877	0.00523588	ENSG00000160094	149076	Q5T0B9	GO:0003677/GO:0005634/GO:0006351/GO:0006355/GO:0046872	IEA	MF/CC/BP	zinc finger protein 362	NA	ZNF362	PF00096
ENSG00000137216	1	-1.17174	0.960637	-0.478367	0.68947	-0.585466	0.0242642	ENSG00000137216	55362	Q5T3F8	GO:0000166/GO:0005886/GO:0006811/GO:0015629/GO:0016021	IEA/IDA	MF/CC/BP	transmembrane protein 63B	NA	TMEM63B	PF02714/PF13967/PF14703
ENSG00000101193	1	-1.20519	0.93034	-0.43012	0.70497	-0.800516	5.91e-06	ENSG00000101193	54994	Q9NWU2	GO:0005654/GO:0030054	IDA	CC	GID complex subunit 8 homolog	NA	GID8	PF08513/PF10607
ENSG00000159079	1	-1.19776	0.925701	-0.44338	0.715442	-1.47358	5.77e-10	ENSG00000159079	56683	P57076	GO:0005634/GO:0005829/GO:0048858	IDA/IBA	CC/BP	chromosome 21 open reading frame 59	NA	C21orf59	PF11069
ENSG00000196074	1	-1.19069	0.924151	-0.455234	0.721775	-2.41177	0.019801	ENSG00000196074	10388	Q9BX26	GO:0000795/GO:0000800/GO:0003677/GO:0005634/GO:0007130/GO:0007140/GO:0007143/GO:0009566/GO:0043066/GO:0046982/GO:0048808/GO:0051301	NAS/ISS/IEA	CC/MF/BP	synaptonemal complex protein 2	NA	SYCP2	NA
ENSG00000162944	1	-1.26921	0.912774	-0.317972	0.674413	-2.40745	0.00037332	ENSG00000162944	130132	Q52LD8	GO:0005737/GO:0005886/GO:0032596/GO:0033227/GO:0043330/GO:0045121/GO:0050851	IBA/IEA	CC/BP	raftlin family member 2	NA	RFTN2	PF15250
ENSG00000141956	1	-1.27474	0.92003	-0.305185	0.659891	-1.45255	0.00199265	ENSG00000141956	63977	P57071	GO:0000977/GO:0003700/GO:0005634/GO:0006351/GO:0006355/GO:0008168/GO:0032259/GO:0046872	IBA/IDA/IEA	MF/CC/BP	PR/SET domain 15	NA	PRDM15	PF00096
ENSG00000100647	1	-1.2459	0.921173	-0.360343	0.685071	-1.10875	3.02e-07	ENSG00000100647	9766	Q92537	GO:0003674/GO:0005575/GO:0006974/GO:0008219/GO:0016021	ND/IDA/IEA	MF/CC/BP	sushi domain containing 6	NA	SUSD6	PF00084
ENSG00000170113	1	-1.25931	0.916691	-0.336193	0.678813	-0.685153	0.00790845	ENSG00000170113	123606	A0A024R344/Q7RTP0/Q8TAY1	GO:0005769/GO:0005886/GO:0015095/GO:0015693/GO:0016020/GO:0016021/GO:0055085/GO:1903830	IEA/TAS/IBA	CC/MF/BP	non imprinted in Prader-Willi/Angelman syndrome 1	NA	NIPA1	PF05653
ENSG00000148331	1	-1.22472	0.907617	-0.40092	0.718023	-1.26919	1.72e-07	ENSG00000148331	140459	F6TX30/Q9NWX5	GO:0005515/GO:0005737/GO:0016567/GO:0035556	IPI/IEA	MF/CC/BP	ankyrin repeat and SOCS box containing 6	NA	ASB6	PF07525/PF12796
ENSG00000112320	1	-1.23323	0.913562	-0.384885	0.704557	-3.43697	4.72e-63	ENSG00000112320	55084	A7XYQ1/Q24K27	GO:0005634/GO:0007605/GO:0007626/GO:0032184/GO:0042472/GO:0046872/GO:0050890/GO:0090102	IEA/IMP	CC/BP/MF	sine oculis binding protein homolog	NA	SOBP	NA/PF15279
ENSG00000063015	1	-1.22975	0.912806	-0.391195	0.708141	-5.39524	7.04e-21	ENSG00000063015	124925	Q53EL9	GO:0005615/GO:0005783/GO:0005886/GO:0008344/GO:0016021/GO:0021680/GO:0043025/GO:0043197/GO:0043198/GO:0048471/GO:0060074/GO:0060079/GO:0090036/GO:0097440/GO:1900006/GO:2000171	IEA	CC/BP	seizure related 6 homolog	NA	SEZ6	PF00084/PF00431
ENSG00000181220	1	-1.20359	0.979035	-0.420478	0.645031	-0.755296	0.0498823	ENSG00000181220	155061	Q6NUN9	GO:0000122/GO:0000978/GO:0001078/GO:0003700/GO:0005515/GO:0005634/GO:0005737/GO:0006351/GO:0031625/GO:0044212/GO:0045892/GO:0045944/GO:0046872/GO:1901216	IDA/IPI/IC/IEA	BP/MF/CC	zinc finger protein 746	NA	ZNF746	PF00096/PF01352/PF12417/PF13912
ENSG00000105993	1	-1.22259	0.957873	-0.393336	0.658054	-0.992744	1.21e-12	ENSG00000105993	10049	O75190/A0A0J9YX62	GO:0001671/GO:0003677/GO:0005515/GO:0005634/GO:0005654/GO:0005829/GO:0006457/GO:0016020/GO:0030018/GO:0030036/GO:0030198/GO:0031072/GO:0032781/GO:0032880/GO:0034504/GO:0043154/GO:0045109/GO:0045892/GO:0048471/GO:0051082/GO:0051087/GO:0060710/GO:0060715/GO:0060717/GO:0090084/GO:1900034	IDA/TAS/IEA/IPI/IMP	MF/CC/BP	DnaJ heat shock protein family (Hsp40) member B6	NA	DNAJB6	PF00226
ENSG00000197312	1	-1.23555	0.948842	-0.372414	0.659117	-1.01956	0.000278977	ENSG00000197312	84301	Q5TDH0	GO:0004190/GO:0005654/GO:0005737/GO:0006508	IEA/IDA	MF/CC/BP	DNA damage inducible 1 homolog 2	NA	DDI2	PF00240/PF09668
ENSG00000275066	1	-1.19712	1.02913	-0.412841	0.58083	-0.903036	2.63e-07	ENSG00000275066	11276	Q9UMZ2	GO:0005737/GO:0005794/GO:0006886/GO:0006897/GO:0030121	TAS/IEA	CC/BP	synergin gamma	NA	SYNRG	NA
ENSG00000185973	1	-1.19876	1.02565	-0.411454	0.584561	-0.838884	0.0128646	ENSG00000185973	55217	Q9NVH6	GO:0005506/GO:0005739/GO:0005759/GO:0016702/GO:0031418/GO:0045329/GO:0050353/GO:0055114	IEA/IDA/TAS/IMP	MF/CC/BP	trimethyllysine hydroxylase epsilon	310	TMLHE	PF02668/PF06155
ENSG00000166557	1	-1.19353	1.06078	-0.403424	0.536177	-0.610766	1.69e-05	ENSG00000166557	23423	B4E277/F5H4M7/A0A140VKD1/Q9Y3Q3	GO:0000139/GO:0005783/GO:0005789/GO:0005793/GO:0005794/GO:0006888/GO:0006890/GO:0015031/GO:0016021/GO:0030126/GO:0030133/GO:0032580/GO:0033116	TAS/IDA/IEA/ISS	CC/BP	transmembrane p24 trafficking protein 3	NA	TMED3	PF01105
ENSG00000169239	1	-1.16664	1.05549	-0.453695	0.564852	-1.00053	0.0012397	ENSG00000169239	11238	A0A024RBW9/Q9Y2D0	GO:0004089/GO:0005739/GO:0005759/GO:0006730/GO:0008270/GO:0015701	TAS/IEA	MF/CC/BP	carbonic anhydrase 5B	910	CA5B	PF00194
ENSG00000198265	1	-1.17678	1.05748	-0.43522	0.554521	-0.729752	0.00184236	ENSG00000198265	9931	A0A024R8K8/P42694/J3QS41	GO:0004386/GO:0005524/GO:0005634/GO:0016020/GO:0044822/GO:0046872	IEA/IDA	MF/CC	helicase with zinc finger	NA	HELZ	PF00642
ENSG00000003393	1	-1.24129	0.9691	-0.355325	0.627518	-0.811743	0.00135773	ENSG00000003393	57679	Q96Q42/A8K4R4	GO:0001662/GO:0001701/GO:0001726/GO:0001881/GO:0005085/GO:0005087/GO:0005769/GO:0005813/GO:0005829/GO:0006979/GO:0007032/GO:0007409/GO:0007528/GO:0007626/GO:0008104/GO:0008219/GO:0014069/GO:0016020/GO:0016050/GO:0016197/GO:0016601/GO:0017112/GO:0017137/GO:0030027/GO:0030424/GO:0030425/GO:0030426/GO:0030676/GO:0031982/GO:0035022/GO:0035023/GO:0035249/GO:0042803/GO:0043025/GO:0043197/GO:0043234/GO:…	IEA/ISS/IDA/NAS/IGI/IC/IPI/IEP	BP/CC/MF	ALS2 alsin Rho guanine nucleotide exchange factor	5014	ALS2	PF00415/PF00621/PF02204/PF02493
ENSG00000109103	1	-1.24782	0.988313	-0.335288	0.594791	-0.778766	7.42e-05	ENSG00000109103	9094	Q13432	GO:0000922/GO:0005515/GO:0005813/GO:0005829/GO:0006897/GO:0007268/GO:0007601/GO:0007602/GO:0008289/GO:0015031/GO:0042953/GO:0045171/GO:0051233/GO:0061098/GO:1900186/GO:2001287	IDA/IPI/TAS/IEA/IMP/ISS	CC/MF/BP	unc-119 lipid binding chaperone	NA	UNC119	PF05351
ENSG00000196220	1	-1.24678	0.989518	-0.336823	0.594086	-1.72452	0.00301219	ENSG00000196220	9901	O43295	GO:0005096/GO:0005737/GO:0005829/GO:0007165/GO:0030336/GO:0043547/GO:0048365/GO:0051056	IBA/TAS/IEA	MF/CC/BP	SLIT-ROBO Rho GTPase activating protein 3	4360	SRGAP3	PF00018/PF00611/PF00620
ENSG00000065485	1	-1.26239	0.997535	-0.301297	0.566149	-1.12524	0.000220848	ENSG00000065485	10954/102465667	Q14554/NA	GO:0003756/GO:0005788/GO:0005789/GO:0006457/GO:0016491/GO:0034976/GO:0036498/GO:0045454/GO:0055114/NA	TAS/IBA/IEA/NA	MF/CC/BP/NA	protein disulfide isomerase family A member 5/microRNA 7110	NA	PDIA5/MIR7110	PF00085/NA
ENSG00000151461	1	-1.26138	1.01449	-0.294427	0.541316	-0.919211	0.000642828	ENSG00000151461	26019	Q9HAU5	GO:0000184/GO:0001889/GO:0003723/GO:0005515/GO:0005634/GO:0005737/GO:0005829/GO:0006406/GO:0031100/GO:0035145/GO:0042162/GO:0048471	IMP/TAS/IEA/IPI/IDA	BP/MF/CC	UPF2 regulator of nonsense transcripts homolog (yeast)	03013/03015	UPF2	PF02854/PF04050
ENSG00000135916	1	-1.22901	1.01478	-0.360226	0.574456	-2.67925	1.77e-71	ENSG00000135916	81618	Q9NQX7/B8ZZM6/A0A024R466	GO:0001540/GO:0005515/GO:0005524/GO:0005764/GO:0005765/GO:0005794/GO:0005886/GO:0010977/GO:0016021/GO:0030182/GO:0042985/GO:0048471/GO:0070062/GO:2001238	IPI/IEA/IDA/ISS/IBA	MF/CC/BP	integral membrane protein 2C	NA	ITM2C	PF04089
ENSG00000187634	1	-1.22244	1.02542	-0.367721	0.564739	-3.61093	5.68e-05	ENSG00000187634	148398	Q96NU1	GO:0005634	IEA	CC	sterile alpha motif domain containing 11	NA	SAMD11	PF07647
ENSG00000025156	1	-1.22522	1.04516	-0.351702	0.531763	-1.17465	8.2e-07	ENSG00000025156	3298	Q03933/Q9BS48	GO:0000977/GO:0000979/GO:0001162/GO:0001228/GO:0003700/GO:0003713/GO:0005515/GO:0005634/GO:0005737/GO:0006366/GO:0007283/GO:0042803/GO:0045944	IDA/IEA/TAS/IPI	MF/CC/BP	heat shock transcription factor 2	NA	HSF2	PF00447/PF06546
ENSG00000103888	1	-1.23423	1.02479	-0.345032	0.554465	-1.92508	1.01e-22	ENSG00000103888	57214	Q8WUJ3	GO:0004415/GO:0005515/GO:0005540/GO:0005576/GO:0005634/GO:0005737/GO:0005783/GO:0005886/GO:0005905/GO:0007605/GO:0010800/GO:0030213/GO:0030214/GO:0030335/GO:0030665/GO:0032050/GO:0046923/GO:0051281/GO:0090314/GO:1900020	IDA/TAS/IPI/IEA/IMP	MF/CC/BP	cell migration inducing hyaluronan binding protein	NA	CEMIP	PF10162/PF13330
ENSG00000198783	1	-1.23654	1.0312	-0.336944	0.542288	-0.682809	0.0134409	ENSG00000198783	91603	Q96NB3	GO:0001541/GO:0001546/GO:0001832/GO:0003676/GO:0005634/GO:0005654/GO:0005694/GO:0005737/GO:0006283/GO:0007067/GO:0008270/GO:0016607/GO:0033260/GO:0033314/GO:0043066/GO:0044773/GO:0048478/GO:0051276/GO:0051301/GO:0060729	ISS/IEA/IBA/IDA/TAS	BP/MF/CC	zinc finger protein 830	NA	ZNF830	NA
ENSG00000198040	1	-1.39232	0.798721	-0.0548472	0.648446	-1.40358	2.55e-07	ENSG00000198040	7637	P51523	GO:0003677/GO:0005634/GO:0006351/GO:0006355/GO:0008270	NAS/IEA	MF/CC/BP	zinc finger protein 84	NA	ZNF84	PF00096/PF01352/PF13912
ENSG00000090372	1	-1.37921	0.789158	-0.0928745	0.682926	-1.22517	2.76e-06	ENSG00000090372	29888	Q59GV6/Q9NRL3/B3KPF6	GO:0000159/GO:0005516/GO:0005737/GO:0008150/GO:0016020/GO:0032403/GO:0043197/GO:0051721/GO:0070016	IDA/NAS/IEA/ND/IPI	CC/MF/BP	striatin 4	NA	STRN4	PF00400/PF08232
ENSG00000166823	1	-1.38583	0.791034	-0.0746483	0.669447	-1.19414	5.48e-06	ENSG00000166823	55897	Q9BRJ9	GO:0000978/GO:0001077/GO:0001947/GO:0003139/GO:0003143/GO:0003210/GO:0003211/GO:0003236/GO:0003241/GO:0003259/GO:0003700/GO:0005634/GO:0006366/GO:0007219/GO:0007369/GO:0008078/GO:0022008/GO:0023019/GO:0035326/GO:0035481/GO:0042662/GO:0042664/GO:0044212/GO:0045446/GO:0045747/GO:0045892/GO:0045893/GO:0045944/GO:0046983/GO:0048368/GO:0051155/GO:0055007/GO:0060913/GO:0060921/GO:0060947/GO:0060975/GO:…	IEA/ISS/IMP/IDA/IC	MF/BP/CC	mesoderm posterior bHLH transcription factor 1	NA	MESP1	PF00010
ENSG00000160050	1	-1.4016	0.747323	-0.0354851	0.689761	-0.684355	0.0136582	ENSG00000160050	79140	Q9BUN5	GO:0005515/GO:0005737/GO:0005813/GO:0042384	IPI/IEA/IDA/IMP	MF/CC/BP	coiled-coil domain containing 28B	NA	CCDC28B	PF13270
ENSG00000030582	1	-1.41833	0.756453	0.0170235	0.644852	-1.37301	5.12e-25	ENSG00000030582	2896	P28799	GO:0005125/GO:0005515/GO:0005615/GO:0007165/GO:0008083/GO:0043231/GO:0044822/GO:0070062	IEA/IPI/NAS/TAS/IDA	MF/CC/BP	granulin	NA	GRN	PF00396
ENSG00000095787	1	-1.41117	0.764131	-0.00462904	0.651671	-0.338721	0.0314535	ENSG00000095787	51322	Q9BTA9	GO:0000993/GO:0003682/GO:0005515/GO:0005634/GO:0005654/GO:0005681/GO:0006351/GO:0006974/GO:0010390/GO:0016239/GO:0016607/GO:0032435/GO:0044783/GO:0045893/GO:0071894	IDA/IPI/TAS/IEA/IMP	MF/CC/BP	WW domain containing adaptor with coiled-coil	NA	WAC	PF00397
ENSG00000186866	1	-1.37194	0.727032	-0.114152	0.759061	-1.7187	9.36e-17	ENSG00000186866	23275	Q9Y2G5/S6FW71	GO:0001707/GO:0005789/GO:0005794/GO:0006004/GO:0010468/GO:0010717/GO:0036066/GO:0046922/GO:0051046	IEA/TAS/IDA	BP/CC/MF	protein O-fucosyltransferase 2	514	POFUT2	PF10250
ENSG00000139714	1	-1.37461	0.71226	-0.106885	0.769231	-1.19354	0.0143436	ENSG00000139714	283385	Q6PF18	GO:0005515/GO:0005634	IPI/IDA	MF/CC	MORN repeat containing 3	NA	MORN3	PF02493
ENSG00000101199	1	-1.3529	0.818836	-0.155207	0.689267	-1.3434	8.37e-16	ENSG00000101199	55738	Q8N6T3/Q53F62	GO:0005096/GO:0005794/GO:0005829/GO:0006888/GO:0006890/GO:0015031/GO:0030100/GO:0036498/GO:0043547/GO:0045202/GO:0046872	IDA/IEA/TAS	MF/CC/BP	ADP ribosylation factor GTPase activating protein 1	4144	ARFGAP1	PF01412
ENSG00000179604	1	-1.33977	0.818704	-0.186123	0.707184	-0.546422	0.00187911	ENSG00000179604	23580	B2R6D8/Q9H3Q1	GO:0005096/GO:0005737/GO:0005886/GO:0005911/GO:0007266/GO:0008360/GO:0012505/GO:0015629/GO:0015630/GO:0017049/GO:0030838/GO:0031274/GO:0043547/GO:0044822	IBA/IDA/IEA/NAS	MF/CC/BP	CDC42 effector protein 4	NA	CDC42EP4	PF00786/PF14957
ENSG00000178719	1	-1.35612	0.76288	-0.152269	0.745504	-0.403723	0.00675613	ENSG00000178719	2907	Q7Z429	GO:0005783/GO:0005794/GO:0016021/GO:0032469/GO:0044325/GO:1902236	IEA	CC/BP/MF	glutamate ionotropic receptor NMDA type subunit associated protein 1	NA	GRINA	NA
ENSG00000147955	1	-1.36444	0.788603	-0.13077	0.70661	-0.811657	0.0245318	ENSG00000147955	10280	B4DR71/Q99720/A2A3U5	GO:0004985/GO:0005635/GO:0005637/GO:0005640/GO:0005783/GO:0005789/GO:0005811/GO:0005887/GO:0006869/GO:0007399/GO:0008144/GO:0014069/GO:0016021/GO:0016023/GO:0030054/GO:0030426/GO:0038003/GO:0043523/GO:0045211/GO:0070207	IEA/IDA/TAS/IMP/IPI	MF/CC/BP	sigma non-opioid intracellular receptor 1	NA	SIGMAR1	PF04622
ENSG00000116679	1	-1.32506	0.96976	-0.169247	0.524544	-0.652563	0.000263054	ENSG00000116679	10625	Q9Y6Y0	GO:0005654/GO:0005667/GO:0005681/GO:0005737/GO:0006383/GO:0008380/GO:0009615/GO:0015629/GO:2001243	IEA/TAS/IDA	CC/BP	influenza virus NS1A binding protein	NA	IVNS1ABP	PF00651/PF01344/PF07707
ENSG00000164663	1	-1.30694	0.978125	-0.210514	0.539325	-1.03557	0.00117771	ENSG00000164663	25862	Q70CQ1	GO:0000398/GO:0004197/GO:0004843/GO:0005515/GO:0005634/GO:0006511/GO:0008270/GO:0016579/GO:0035616/GO:0042393	IMP/IDA/IPI/IEA	BP/MF/CC	ubiquitin specific peptidase 49	NA	USP49	PF00443/PF02148
ENSG00000147133	1	-1.30317	0.994902	-0.209451	0.517723	-0.983046	0.027733	ENSG00000147133	6872	P21675	GO:0001075/GO:0001129/GO:0002039/GO:0003713/GO:0004402/GO:0004674/GO:0005515/GO:0005524/GO:0005654/GO:0005669/GO:0006352/GO:0006366/GO:0006367/GO:0006368/GO:0006974/GO:0007049/GO:0008134/GO:0016032/GO:0016573/GO:0017025/GO:0018105/GO:0018107/GO:0032436/GO:0043565/GO:0044212/GO:0045944/GO:0046777/GO:0051123/GO:0060261/GO:0070577/GO:0071339/GO:1901796	IBA/IPI/IDA/EXP/IEA/TAS/ISS/IC/IGI	MF/CC/BP	TATA-box binding protein associated factor 1	3022	TAF1	PF00439/PF09247/PF12157
ENSG00000141068	1	-1.31567	1.03266	-0.143622	0.426625	-1.67221	1.07e-08	ENSG00000141068	8844	Q8IVT5	GO:0000165/GO:0004672/GO:0005078/GO:0005524/GO:0005783/GO:0005789/GO:0005829/GO:0007265/GO:0008022/GO:0016020/GO:0019933/GO:0031434/GO:0032587/GO:0043234/GO:0043410/GO:0046872	TAS/NAS/ISS/IEA/IDA	BP/MF/CC	kinase suppressor of ras 1	NA	KSR1	PF07714/PF13543
ENSG00000143458	1	-1.28828	1.03552	-0.217201	0.469958	-0.925519	0.00979905	ENSG00000143458	126626	Q8TAK5/Q5SZG2	GO:0005515/GO:0005634/GO:0006351/GO:0042803/GO:0044212/GO:0045944/GO:0046982	IPI/IDA/IEA	MF/CC/BP	GA binding protein transcription factor beta subunit 2	NA	GABPB2	PF12796
ENSG00000119401	1	-1.29426	1.02304	-0.21188	0.483101	-0.729407	0.0349066	ENSG00000119401	22954	A0A024R843/Q13049	GO:0000209/GO:0001894/GO:0003713/GO:0003723/GO:0004842/GO:0005515/GO:0005634/GO:0005737/GO:0005829/GO:0005863/GO:0007014/GO:0008270/GO:0009411/GO:0016567/GO:0016874/GO:0017022/GO:0030307/GO:0030335/GO:0030957/GO:0031369/GO:0032479/GO:0032897/GO:0034612/GO:0042787/GO:0043123/GO:0043130/GO:0043621/GO:0045087/GO:0045444/GO:0045666/GO:0045732/GO:0045787/GO:0045862/GO:0046716/GO:0048147/GO:0050769/GO:…	IDA/IEA/TAS/ISS/IPI/IMP	BP/MF/CC	tripartite motif containing 32	4120	TRIM32	PF01436/PF13445
ENSG00000077157	1	-1.29287	0.856947	-0.281604	0.717522	-1.72768	4.6e-10	ENSG00000077157	4660	O60237/E1CKY7	GO:0000086/GO:0005515/GO:0005654/GO:0005829/GO:0005886/GO:0006937/GO:0007165/GO:0008047/GO:0015629/GO:0019208/GO:0019901/GO:0030018/GO:0031672/GO:0043085	TAS/IPI/IDA/IEA/ISS	BP/MF/CC	protein phosphatase 1 regulatory subunit 12B	4270	PPP1R12B	PF12796/PF15898
ENSG00000147535	1	-1.29928	0.829628	-0.271773	0.74143	-0.942118	0.00030398	ENSG00000147535	84513	A0A140VK38/Q8NEB5	GO:0005737/GO:0005886/GO:0005887/GO:0006644/GO:0007165/GO:0008195/GO:0046839	TAS/IBA/IDA	CC/BP/MF	phospholipid phosphatase 5	NA	PLPP5	PF01569
ENSG00000165650	1	-1.30665	0.881954	-0.24843	0.673127	-0.78466	1.28e-05	ENSG00000165650	118987	Q8NEN9	GO:0005622/GO:0007010/GO:0016020/GO:0016032/GO:0022604/GO:0035556/GO:0046872	IEA/IMP/IDA	CC/BP/MF	PDZ domain containing 8	NA	PDZD8	PF00130/PF00595
ENSG00000005007	1	-1.3127	0.857571	-0.240304	0.695437	-0.89533	3.46e-08	ENSG00000005007	5976	A0A024R7L8/B3KY55/Q92900/A0A024R7L5	GO:0000184/GO:0000294/GO:0000723/GO:0000784/GO:0000785/GO:0000932/GO:0000956/GO:0003682/GO:0003723/GO:0004004/GO:0004386/GO:0005515/GO:0005524/GO:0005634/GO:0005654/GO:0005737/GO:0005829/GO:0006260/GO:0006281/GO:0006406/GO:0006449/GO:0008270/GO:0009048/GO:0032201/GO:0035145/GO:0042162/GO:0044530/GO:0044822/GO:0061014/GO:0061158/GO:0071044/GO:0071222/GO:0071347	IDA/IMP/NAS/TAS/IEA/IPI	BP/CC/MF	UPF1 RNA helicase and ATPase	03013/03015	UPF1	NA/PF09416
ENSG00000122126	1	-1.31268	0.841328	-0.242835	0.714189	-1.42424	6.01e-10	ENSG00000122126	4952	Q01968/Q504W7	GO:0001701/GO:0001750/GO:0004439/GO:0005096/GO:0005515/GO:0005634/GO:0005737/GO:0005769/GO:0005795/GO:0005798/GO:0005802/GO:0005829/GO:0005886/GO:0005905/GO:0006629/GO:0006661/GO:0007165/GO:0030136/GO:0030670/GO:0031901/GO:0042384/GO:0043087/GO:0043547/GO:0043647/GO:0046856/GO:0048365/GO:0051056/GO:0052658/GO:0052659/GO:0052745/GO:0070062	IEA/IDA/TAS/IPI/NAS/IMP	BP/CC/MF	OCRL inositol polyphosphate-5-phosphatase	00562/01100/04070	OCRL	PF00620/PF03372/PF16726
ENSG00000134153	1	-1.32159	0.837828	-0.224183	0.707946	-1.32561	2.11e-09	ENSG00000134153	56851	Q9NPA0	GO:0008150/GO:0016021/GO:0030246/GO:0072546	ND/IDA/NAS/IEA	BP/CC/MF	ER membrane protein complex subunit 7	NA	EMC7	PF09430
ENSG00000101413	1	-1.35465	0.878019	-0.136133	0.612763	-1.01921	0.00142404	ENSG00000101413	58490	Q9NQG5	GO:0000993/GO:0005515/GO:0005634/GO:0005654/GO:0005737/GO:0005813/GO:0008284/GO:0010564/GO:0016591/GO:0042795/GO:0045944/GO:0070940	IDA/IPI/TAS/IMP	MF/CC/BP	regulation of nuclear pre-mRNA domain containing 1B	NA	RPRD1B	PF04818/PF16566
ENSG00000139436	1	-1.34872	0.871	-0.153698	0.631418	-1.25565	1.06e-06	ENSG00000139436	9815	Q14161/Q6FI58/F8VXI9/F8W822	GO:0005096/GO:0005515/GO:0005654/GO:0005925/GO:0008277/GO:0032403/GO:0043547/GO:0046872/GO:0048266	IEA/IPI/IDA/TAS	MF/CC/BP	GIT ArfGAP 2	4144	GIT2	PF01412/PF08518/PF12205/PF12796/PF16559
ENSG00000136819	1	-1.34847	0.873188	-0.153649	0.628933	-0.574654	0.000229895	ENSG00000136819	51759	Q9NZ63	GO:0005654/GO:0005737	IDA	CC	chromosome 9 open reading frame 78	NA	C9orf78	PF07052
ENSG00000023516	1	-1.37095	0.84456	-0.103335	0.62972	-0.622744	0.00782834	ENSG00000023516	11215	Q9UKA4	GO:0005777/GO:0005815/GO:0008157/GO:0010738/GO:0035556/GO:0051018	IBA/IEA/TAS	CC/MF/BP	A-kinase anchoring protein 11	NA	AKAP11	NA
ENSG00000197647	1	-1.38314	0.860937	-0.0624512	0.584651	-0.83152	0.036275	ENSG00000197647	163059	Q8N7K0/A0A024R7H6	GO:0003677/GO:0005634/GO:0006351/GO:0006355/GO:0046872	IEA	MF/CC/BP	zinc finger protein 433	NA	ZNF433	PF00096/PF01352/PF13912
ENSG00000141644	1	-1.30553	0.907617	-0.244128	0.642043	-1.25126	3.38e-15	ENSG00000141644	4152	A8K654/Q9UIS9/B4DI41/B4DUR3	GO:0000122/GO:0000790/GO:0003677/GO:0003682/GO:0005515/GO:0005634/GO:0005737/GO:0006346/GO:0006366/GO:0007507/GO:0007568/GO:0008270/GO:0008327/GO:0010385/GO:0016363/GO:0016607/GO:0030182/GO:0031667/GO:0032355/GO:0042220/GO:0044030/GO:0045892/GO:0048712	IBA/IEA/TAS/IPI/NAS/IDA/ISS	BP/CC/MF	methyl-CpG binding domain protein 1	NA	MBD1	PF01429/PF02008
ENSG00000197724	1	-1.29649	0.934896	-0.254916	0.616514	-0.910372	4.34e-08	ENSG00000197724	5253	O75151	GO:0000776/GO:0000777/GO:0001889/GO:0003713/GO:0005506/GO:0005515/GO:0005634/GO:0005654/GO:0005730/GO:0005737/GO:0006351/GO:0006482/GO:0008270/GO:0032452/GO:0032454/GO:0033169/GO:0035064/GO:0051213/GO:0055114/GO:0061188	IDA/IEA/TAS/IPI/IMP	CC/BP/MF	PHD finger protein 2	NA	PHF2	PF00628/PF02373
ENSG00000171222	1	-1.33544	0.909349	-0.173556	0.599644	-0.9221	0.00168554	ENSG00000171222	51282	P57086/Q9NZG6/H0UIA5	GO:0003700/GO:0003713/GO:0005515/GO:0005634/GO:0006355/GO:0042802	ISS/IEA/IPI/IDA	MF/CC/BP	SCAN domain containing 1	NA	SCAND1	PF02023
ENSG00000198879	1	-1.32139	0.921428	-0.203068	0.603034	-0.905635	0.0301396	ENSG00000198879	57713	Q5VUG0	GO:0005515/GO:0005634/GO:0005654/GO:0006355/GO:0010629/GO:0016235/GO:0042393/GO:0043231	IPI/IDA/IEA	MF/CC/BP	Scm-like with four mbt domains 2	NA	SFMBT2	PF00536/PF02820/PF12140
ENSG00000139187	1	-1.32335	0.950265	-0.185045	0.558127	-2.0729	0.00738256	ENSG00000139187	10219	Q96E93	GO:0004872/GO:0005886/GO:0006954/GO:0006968/GO:0007166/GO:0016021/GO:0030246/GO:0045087	TAS/IEA	MF/CC/BP	killer cell lectin like receptor G1	NA	KLRG1	PF00059
ENSG00000001631	1	-1.30911	0.951918	-0.219077	0.576269	-0.761677	0.0203174	ENSG00000001631	889	O00522/A4D1F7	GO:0001525/GO:0001937/GO:0005515/GO:0005546/GO:0005615/GO:0005737/GO:0005874/GO:0005886/GO:0005911/GO:0007264/GO:0008017/GO:0010596/GO:0016525/GO:0030695/GO:0032092/GO:0032403/GO:0043234/GO:0045454/GO:0050790/GO:2000114/GO:2000352	IEA/IMP/IPI/IDA/TAS	BP/MF/CC	KRIT1 ankyrin repeat containing	NA	KRIT1	PF00373/PF16705
ENSG00000247315	1	-1.11354	0.971877	-0.563776	0.705437	-1.09094	4.16e-06	ENSG00000247315	85364	Q9NUD5	GO:0008270/GO:0044822	IEA/IDA	MF	zinc finger CCHC-type containing 3	NA	ZCCHC3	PF00098
ENSG00000142156	1	-1.10189	0.949056	-0.58444	0.737271	-4.16292	3.82e-154	ENSG00000142156	1291	P12109	GO:0001649/GO:0005576/GO:0005589/GO:0005765/GO:0005788/GO:0007155/GO:0016020/GO:0030198/GO:0030574/GO:0031012/GO:0035987/GO:0042383/GO:0043234/GO:0048407/GO:0070062/GO:0070208/GO:0071230	IDA/TAS/NAS/IEA/ISS/IEP/IPI	BP/CC/MF	collagen type VI alpha 1 chain	04510/04512/04974	COL6A1	PF00092/PF01391
ENSG00000112655	1	-1.101	0.933657	-0.587922	0.755266	-1.867	1.41e-13	ENSG00000112655	5754	Q13308	GO:0001736/GO:0003281/GO:0003401/GO:0004672/GO:0005515/GO:0005524/GO:0005887/GO:0005911/GO:0005925/GO:0006468/GO:0007155/GO:0007165/GO:0010976/GO:0016477/GO:0031532/GO:0042060/GO:0045198/GO:0060026/GO:0060070/GO:0060484/GO:0060976/GO:0071300/GO:0090103/GO:0090179/GO:1904929	IEA/IPI/IDA/TAS/IMP/NAS	BP/MF/CC	protein tyrosine kinase 7 (inactive)	NA	PTK7	PF07679/PF07714
ENSG00000123384	1	-1.05404	0.994844	-0.640307	0.6995	-2.8766	2.58e-23	ENSG00000123384	4035	Q07954/Q59FG2	GO:0001523/GO:0002020/GO:0004872/GO:0005041/GO:0005509/GO:0005515/GO:0005730/GO:0005737/GO:0005765/GO:0005768/GO:0005886/GO:0005887/GO:0005905/GO:0005925/GO:0006898/GO:0007205/GO:0007568/GO:0008283/GO:0010715/GO:0010875/GO:0010977/GO:0014912/GO:0021987/GO:0030136/GO:0030178/GO:0030425/GO:0030666/GO:0032370/GO:0032374/GO:0032403/GO:0032429/GO:0032956/GO:0034185/GO:0035909/GO:0042157/GO:0042953/GO:…	TAS/IEA/ISS/IPI/IDA/NAS/IC	BP/MF/CC	LDL receptor related protein 1	05010/05144	LRP1	PF00057/PF00058/PF07645/PF12662/PF16472
ENSG00000176390	1	-1.0632	0.989114	-0.629485	0.70357	-1.1375	0.00365691	ENSG00000176390	51379	Q8IUI8/B4DJU5	GO:0000082/GO:0005515/GO:0005737/GO:0005886/GO:0030308/GO:0045893/GO:0045944/GO:0046427/GO:0071158	IMP/IPI/IDA	BP/MF/CC	cytokine receptor like factor 3	NA	CRLF3	NA
ENSG00000120798	1	-1.06884	0.968439	-0.626065	0.726465	-0.861959	0.0190702	ENSG00000120798	7181	H9NIM3/P13056/H9NIM2	GO:0000122/GO:0000978/GO:0001078/GO:0003677/GO:0003707/GO:0004872/GO:0005515/GO:0005654/GO:0006367/GO:0008270/GO:0016605/GO:0042803/GO:0042826/GO:0043401/GO:0048386	IEA/TAS/IPI	BP/MF/CC	nuclear receptor subfamily 2 group C member 1	NA	NR2C1	PF00104/PF00105
ENSG00000170677	1	-1.05523	0.964071	-0.644677	0.735834	-0.929602	0.00126237	ENSG00000170677	9306	A0A024R379/O14544	GO:0001772/GO:0004860/GO:0005515/GO:0005737/GO:0006469/GO:0006952/GO:0007259/GO:0010498/GO:0016567/GO:0019221/GO:0040008/GO:0046426/GO:0050868	IDA/IBA/IPI/TAS/IMP/IEA	CC/MF/BP	suppressor of cytokine signaling 6	NA	SOCS6	PF00017/PF07525
ENSG00000174106	1	-1.05664	0.95482	-0.644306	0.746125	-0.742336	0.00168147	ENSG00000174106	23592	Q9Y2U8/A0A024RBB9	GO:0000166/GO:0003677/GO:0005515/GO:0005637/GO:0005639/GO:0016020/GO:0016021/GO:0030512/GO:0030514/GO:0032926	IEA/IPI/IDA/TAS	MF/CC/BP	LEM domain containing 3	NA	LEMD3	PF03020/PF09402
ENSG00000188986	1	-1.06149	0.95059	-0.638625	0.749522	-0.787933	0.00174443	ENSG00000188986	25920	Q8WX92	GO:0005515/GO:0005654/GO:0005737/GO:0006366/GO:0006368/GO:0032021/GO:0034244/GO:0050434	IPI/IDA/TAS/IBA	MF/CC/BP	negative elongation factor complex member B	NA	NELFB	PF06209
ENSG00000134909	1	-1.03842	0.973658	-0.664606	0.729366	-1.36883	3.02e-09	ENSG00000134909	9743	A7KAX9/Q86T64	GO:0000139/GO:0005096/GO:0005515/GO:0005789/GO:0005829/GO:0005938/GO:0007264/GO:0010008/GO:0014069/GO:0015629/GO:0030054/GO:0035091/GO:0043197/GO:0043547/GO:0045211/GO:0051056	IEA/IBA/TAS/IPI	CC/MF/BP	Rho GTPase activating protein 32	NA	ARHGAP32	PF00620/PF00787/PF14604
ENSG00000110900	1	-1.04193	0.954356	-0.663229	0.750806	-2.78848	0.00573052	ENSG00000110900	441631	A1L157	GO:0005887/GO:0007166	IBA	CC/BP	tetraspanin 11	NA	TSPAN11	PF00335
ENSG00000111300	1	-1.04136	0.949424	-0.664642	0.756579	-0.616808	0.0104057	ENSG00000111300	80018	Q14CX7	GO:0004596/GO:0005654/GO:0005737/GO:0005794/GO:0017196/GO:0031416	IBA/IDA	MF/CC/BP	N(alpha)-acetyltransferase 25 NatB auxiliary subunit	NA	NAA25	PF09797
ENSG00000256977	1	-0.994571	0.874654	-0.727004	0.846921	-3.93513	6.5e-06	ENSG00000256977	3987/96626	P48059/P0CW19/P0CW20	GO:0005515/GO:0005829/GO:0005886/GO:0005911/GO:0005925/GO:0007569/GO:0008270/GO:0010628/GO:0010811/GO:0019901/GO:0034329/GO:0043234/GO:0043547/GO:0045184/GO:0045892/GO:0048471/GO:0051291/GO:0051894/GO:0071560/GO:1900026/GO:0005737	IPI/TAS/IEA/IMP/IDA/IEP	MF/CC/BP	LIM zinc finger domain containing 1/LIM zinc finger domain containing 3	NA	LIMS1/LIMS3	PF00412
ENSG00000138675	1	-0.99531	0.879899	-0.726028	0.841439	-2.54045	0.0139261	ENSG00000138675	2250	Q8NBG6/P12034	GO:0000165/GO:0004713/GO:0005088/GO:0005104/GO:0005576/GO:0005615/GO:0005622/GO:0007267/GO:0007399/GO:0008083/GO:0008283/GO:0008284/GO:0008543/GO:0010001/GO:0014066/GO:0016303/GO:0018108/GO:0023019/GO:0036092/GO:0043547/GO:0046854/GO:0046934/GO:0048015/GO:0051781	TAS/IDA/IEA/IGI	BP/MF/CC	fibroblast growth factor 5	04010/04810/05200/05218	FGF5	PF00167
ENSG00000136378	1	-1.00522	0.910057	-0.712949	0.808108	-3.66747	4.23e-11	ENSG00000136378	11173	Q9UFZ4/Q9UKP4	GO:0004222/GO:0005515/GO:0005578/GO:0005788/GO:0008237/GO:0008270/GO:0009986/GO:0032331/GO:0036066/GO:0051603/GO:0071347/GO:0071356/GO:0071773	IDA/IPI/IEA/TAS/IMP	MF/CC/BP	ADAM metallopeptidase with thrombospondin type 1 motif 7	NA	ADAMTS7	PF00090/PF01421/PF01562/PF05986
ENSG00000105376	1	-0.995908	0.904443	-0.724322	0.815787	-3.8615	8.15e-24	ENSG00000105376	7087	Q8N6I2/Q9UMF0	GO:0005178/GO:0005886/GO:0005887/GO:0006909/GO:0007155/GO:0016337/GO:0030198/GO:0050776	IBA/TAS/IEA	MF/CC/BP	intercellular adhesion molecule 5	NA	ICAM5	NA/PF03921
ENSG00000132970	1	-0.996554	0.913048	-0.723014	0.80652	-3.12527	5.46e-17	ENSG00000132970	10810	Q9UPY6/Q5T8P4	GO:0003779/GO:0005737/GO:0005856/GO:0006461/GO:0007010/GO:0008360/GO:0014003/GO:0030027/GO:0030032/GO:0030041/GO:0031643/GO:0070062	IEA/TAS/IMP/IDA	MF/CC/BP	WAS protein family member 3	04520/04666	WASF3	PF02205
ENSG00000135272	1	-1.00945	0.897166	-0.708648	0.82093	-4.67624	3.96e-21	ENSG00000135272	29969	Q9P1T7	GO:0005515/GO:0005654/GO:0005730/GO:0005794/GO:0006351/GO:0007257/GO:0008134/GO:0016032/GO:0030111/GO:0030332/GO:0030957/GO:0042308/GO:0045892/GO:0045893/GO:0050434	IPI/IDA/IEA/ISS/IBA	MF/CC/BP	MyoD family inhibitor domain containing	NA	MDFIC	PF15316
ENSG00000249992	1	-0.992843	0.894263	-0.72843	0.82701	-1.34107	1.28e-10	ENSG00000249992	25907	Q8WZ71	GO:0016021/GO:0042277	IEA	CC/MF	transmembrane protein 158 (gene/pseudogene)	NA	TMEM158	NA
ENSG00000182903	1	-1.0017	0.891269	-0.718131	0.828564	-0.949338	0.000324408	ENSG00000182903	170960	Q8TF20	GO:0003677/GO:0005634/GO:0006351/GO:0006355/GO:0046872	IEA	MF/CC/BP	zinc finger protein 721	NA	ZNF721	PF00096/PF13912
ENSG00000149781	1	-1.04007	0.935791	-0.667968	0.772247	-3.18773	0.000136957	ENSG00000149781	83706	Q86UX7	GO:0002102/GO:0005178/GO:0007159/GO:0007229/GO:0016020/GO:0030054/GO:0030335/GO:0033622/GO:0033632/GO:0034446/GO:0042995/GO:0070062/GO:0070527	ISS/IMP/IDA/IEA	CC/MF/BP	fermitin family member 3	NA	FERMT3	PF00169/PF00373
ENSG00000148219	1	-1.0492	0.934476	-0.656555	0.771278	-1.10177	0.0102411	ENSG00000148219	23245	B7ZKP4/B3KN99/X6R5P2/O75129/B7ZKP5	GO:0005509/GO:0005769/GO:0005770/GO:0005938/GO:0015031/GO:0016021/GO:0030136/GO:0043204/GO:0043533/GO:0060187/GO:2000009	IDA/IEA	MF/CC/BP	astrotactin 2	NA	ASTN2	NA/PF01823
ENSG00000104067	1	-1.03804	0.918027	-0.672283	0.792296	-2.05348	3.59e-26	ENSG00000104067	7082	A9CQZ8/G5E9E7/Q6MZU1/Q07157/B4DZK4/G3V1L9	GO:0001825/GO:0005515/GO:0005516/GO:0005634/GO:0005737/GO:0005829/GO:0005886/GO:0005913/GO:0005921/GO:0005923/GO:0007043/GO:0007605/GO:0008022/GO:0014704/GO:0016323/GO:0016324/GO:0016327/GO:0019904/GO:0030054/GO:0032496/GO:0035329/GO:0042493/GO:0043116/GO:0043296/GO:0045177/GO:0045471/GO:0046581/GO:0071000/GO:0071333/GO:0090557/GO:0098609/GO:0098641/GO:1901350	IEA/IPI/IDA/TAS/IMP/NAS	BP/MF/CC	tight junction protein 1	04520/04530/04540/05110/05120	TJP1	PF00595/PF00625/PF00791/PF07653
ENSG00000266378	1	-1.05187	0.924255	-0.654241	0.781854	-2.49435	0.0156653	NA	NA	NA	NA	NA	NA	NA	NA	NA	NA
ENSG00000109854	1	-1.04646	0.922966	-0.661244	0.784738	-3.23292	3.09e-05	ENSG00000109854	10553	Q9BUP3	GO:0001525/GO:0003713/GO:0005515/GO:0005634/GO:0005635/GO:0005654/GO:0005737/GO:0006357/GO:0006915/GO:0016020/GO:0016032/GO:0016491/GO:0030154/GO:0043066/GO:0045765/GO:0051170/GO:0055114	IEA/TAS/IPI/IDA	BP/MF/CC	HIV-1 Tat interactive protein 2	NA	HTATIP2	PF13460
ENSG00000119946	1	-1.0452	0.924555	-0.662683	0.783329	-2.56698	0.0123657	ENSG00000119946	26507	Q9NRU3	GO:0005886/GO:0006811/GO:0016021	IEA	CC/BP	cyclin and CBS domain divalent metal cation transport mediator 1	NA	CNNM1	PF00571/PF01595
ENSG00000157538	1	-0.999324	0.930206	-0.718329	0.787446	-0.889074	0.0210128	ENSG00000157538	10311	O14972/A8MY26/A8MTY9	GO:0003674/GO:0005634/GO:0005768/GO:0006886/GO:0008150/GO:0008565	ND/IDA/IBA	MF/CC/BP	DSCR3 arrestin fold containing	NA	DSCR3	PF03643
ENSG00000149657	1	-1.00461	0.931859	-0.711871	0.784624	-1.51667	2.66e-12	ENSG00000149657	149986	Q9BX40	GO:0006417/GO:0007275/GO:0030529/GO:0044822	IEA/IDA	BP/CC/MF	LSM family member 14B	NA	LSM14B	PF09532/PF12701
ENSG00000112541	1	-1.00428	0.937497	-0.711687	0.778472	-4.74972	4.28e-09	ENSG00000112541	10846	Q9Y233	GO:0004114/GO:0004115/GO:0004118/GO:0005829/GO:0006198/GO:0007165/GO:0008144/GO:0010738/GO:0016020/GO:0030552/GO:0030553/GO:0043204/GO:0043949/GO:0046069/GO:0046872/GO:0047555	TAS/IDA/IEA/NAS	MF/CC/BP	phosphodiesterase 10A	230	PDE10A	PF00233/PF01590
ENSG00000254726	1	-1.0177	0.919637	-0.697205	0.79527	-2.96247	1.95e-47	ENSG00000254726	92312	A1L020	GO:0000932/GO:0005634/GO:0008270/GO:0044822	IEA/IDA	CC/MF	mex-3 RNA binding family member A	NA	MEX3A	PF00013
ENSG00000276293	1	-1.01578	0.918044	-0.699664	0.797403	-0.927373	6.6e-05	ENSG00000276293	8396	P78356	GO:0005057/GO:0005515/GO:0005524/GO:0005654/GO:0005776/GO:0005789/GO:0005829/GO:0005886/GO:0006661/GO:0007166/GO:0010506/GO:0014066/GO:0016308/GO:0016309/GO:0046854/GO:0052811/GO:2000786	TAS/IPI/IEA/IDA/IMP/EXP	MF/CC/BP	phosphatidylinositol-5-phosphate 4-kinase type 2 beta	00562/04070/04810	PIP4K2B	PF01504
ENSG00000064547	1	-1.02579	0.92814	-0.686552	0.784198	-4.16415	1.71e-16	ENSG00000064547	9170	A0A024R7M9/Q9HBW0	GO:0004930/GO:0005515/GO:0005886/GO:0005887/GO:0007186/GO:0007202/GO:0007204/GO:0008289/GO:0009986/GO:0030139/GO:0070915	TAS/IPI/IEA/IDA	MF/CC/BP	lysophosphatidic acid receptor 2	4080	LPAR2	PF00001
ENSG00000183580	1	-1.02266	0.927071	-0.690498	0.786083	-2.15565	2.37e-15	ENSG00000183580	23194	Q9UJT9	GO:0000086/GO:0000151/GO:0004842/GO:0005737/GO:0005813/GO:0006511/GO:0007067/GO:0008283/GO:0016567/GO:0019005/GO:0031146/GO:0051301	ISS/NAS/IEA	BP/CC/MF	F-box and leucine rich repeat protein 7	NA	FBXL7	PF12937/PF13516
ENSG00000184232	1	-1.01351	0.93069	-0.701286	0.784103	-2.53238	4.4e-41	ENSG00000184232	220323	Q86UD1	GO:0070062	IDA	CC	out at first homolog	NA	OAF	PF14941
ENSG00000186184	1	-1.01715	0.92958	-0.69698	0.784546	-0.416702	0.0179613	ENSG00000186184	51082	A0A087WTY1/Q9Y2S0	GO:0001054/GO:0001056/GO:0003677/GO:0005515/GO:0005654/GO:0005666/GO:0005736/GO:0005829/GO:0006361/GO:0006362/GO:0006363/GO:0006383/GO:0032481/GO:0045815/GO:0046983	IBA/IEA/IPI/TAS	MF/CC/BP	RNA polymerase I subunit D	00230/00240/01100/03020/04623	POLR1D	NA
ENSG00000128739	1	-1.13249	0.826931	-0.549705	0.855264	-0.947401	2.73e-09	ENSG00000128739	6638	P63162/X5DP00	GO:0000398/GO:0003723/GO:0005515/GO:0005681/GO:0005682/GO:0005685/GO:0005686/GO:0005687/GO:0005737/GO:0008380/GO:0009725/GO:0030532/GO:0046540/GO:0071004/GO:0071013	IBA/IEA/IPI/TAS	BP/MF/CC	small nuclear ribonucleoprotein polypeptide N	NA	SNRPN	PF01423
ENSG00000124104	1	-1.12427	0.81031	-0.560698	0.874659	-0.63111	0.016626	ENSG00000124104	90203	Q05DJ0/Q8WY78/A0A0S2Z632/Q969T3	GO:0005546/GO:0015031/GO:0030659/GO:0031901/GO:0032266	ISS/IEA	MF/BP/CC	sorting nexin family member 21	NA	SNX21	NA/PF00787
ENSG00000101294	1	-1.08901	0.847148	-0.609533	0.851393	-1.05304	1.71e-12	ENSG00000101294	81502	A0A0S2Z5V7/Q8TCT9/A0A0C4DGU3	GO:0005515/GO:0005765/GO:0005783/GO:0005789/GO:0005791/GO:0005886/GO:0006465/GO:0008233/GO:0009986/GO:0016020/GO:0030660/GO:0031625/GO:0033619/GO:0036513/GO:0042500/GO:0042803/GO:0051289/GO:0071458/GO:0071556/GO:1904211	IPI/IBA/ISS/IC/IDA/IEA/IMP/TAS	MF/CC/BP	histocompatibility minor 13	NA	HM13	PF04258
ENSG00000076604	1	-1.10698	0.853163	-0.58531	0.839123	-1.61994	5.81e-21	ENSG00000076604	9618	A0A024QZ59/Q9BUZ4/A0A024QZ19	GO:0003677/GO:0004842/GO:0005164/GO:0005515/GO:0005634/GO:0005737/GO:0005856/GO:0005886/GO:0005923/GO:0006915/GO:0007165/GO:0007250/GO:0007585/GO:0008270/GO:0016567/GO:0019901/GO:0030323/GO:0031625/GO:0031996/GO:0042802/GO:0042981/GO:0045860/GO:0046330/GO:0048471/GO:0050699/GO:0090073	TAS/IEA/IPI/IDA	MF/CC/BP	TNF receptor associated factor 4	05200/05222	TRAF4	PF00097/PF02176
ENSG00000182173	1	-1.10942	0.849834	-0.581993	0.841578	-1.12539	2.31e-06	ENSG00000182173	283989	Q7Z6J9	GO:0000213/GO:0000214/GO:0000379/GO:0005515/GO:0005654/GO:0005730/GO:0006388/GO:0006397/GO:0090502	IBA/IPI/TAS/IEA/IDA	MF/CC/BP	tRNA splicing endonuclease subunit 54	NA	TSEN54	PF12928
ENSG00000147872	1	-1.11975	0.841255	-0.567744	0.846238	-4.01342	2.16e-20	ENSG00000147872	123	Q6FHZ7/Q99541	GO:0005576/GO:0005634/GO:0005783/GO:0005811/GO:0005829/GO:0005886/GO:0014070/GO:0015909/GO:0019915/GO:0042493/GO:0043231	TAS/IEA/IDA	CC/BP	perilipin 2	NA	PLIN2	PF03036
ENSG00000196912	1	-1.10675	0.84024	-0.585634	0.85214	-2.37544	8.23e-07	ENSG00000196912	57730	Q8N2N9	NA	NA	NA	ankyrin repeat domain 36B	NA	ANKRD36B	PF12796
ENSG00000198646	1	-1.11033	0.83377	-0.580668	0.857223	-1.03912	1.06e-06	ENSG00000198646	23054	F6M2K2/Q14686/F6M2K3	GO:0003682/GO:0003713/GO:0005515/GO:0005634/GO:0005654/GO:0005667/GO:0006260/GO:0006281/GO:0006310/GO:0006352/GO:0006367/GO:0006974/GO:0007420/GO:0007507/GO:0009725/GO:0019899/GO:0030099/GO:0030331/GO:0030374/GO:0030520/GO:0035097/GO:0042921/GO:0043231/GO:0044255/GO:0045893/GO:0045944/GO:0046965/GO:0046966	ISS/IDA/IPI/NAS/TAS	MF/CC/BP	nuclear receptor coactivator 6	NA	NCOA6	PF13820
ENSG00000100505	1	-1.08925	0.879343	-0.60858	0.818487	-3.45892	1.8e-46	ENSG00000100505	114088	Q9C026	GO:0000149/GO:0004842/GO:0005515/GO:0005737/GO:0005856/GO:0008021/GO:0008270/GO:0016079/GO:0016567/GO:0016874/GO:0030054/GO:0030425/GO:0035544/GO:0042803/GO:0043161/GO:0045955	IEA/IDA/IPI	MF/CC/BP	tripartite motif containing 9	NA	TRIM9	PF00041/PF00622/PF00643
ENSG00000102445	1	-1.09087	0.883201	-0.606234	0.813903	-2.68808	3.86e-09	ENSG00000102445	80183	Q9H714/B7Z6E4/B7ZBN5/A0A0A0MRV7	NA	NA	NA	RUN and cysteine rich domain containing beclin 1 interacting protein like	NA	RUBCNL	PF13901
ENSG00000133687	1	-1.08314	0.894664	-0.615913	0.804388	-2.02236	3.49e-23	ENSG00000133687	83857	Q8IUR5/F8VTQ9	GO:0005739/GO:0006396/GO:0016021	IEA	CC/BP	transmembrane and tetratricopeptide repeat containing 1	NA	TMTC1	PF07719/PF08409/PF13181
ENSG00000112062	1	-1.09216	0.890011	-0.604127	0.80628	-0.422582	0.0402017	ENSG00000112062	1432	L7RSM2/Q16539/A0A024RD15/B4E0K5	GO:0000077/GO:0000187/GO:0000902/GO:0000922/GO:0001502/GO:0001525/GO:0001890/GO:0002062/GO:0004674/GO:0004707/GO:0004708/GO:0005515/GO:0005524/GO:0005634/GO:0005654/GO:0005737/GO:0005739/GO:0005829/GO:0006006/GO:0006351/GO:0006357/GO:0006915/GO:0006928/GO:0006935/GO:0007165/GO:0007166/GO:0007178/GO:0007265/GO:0007519/GO:0010628/GO:0010831/GO:0014835/GO:0018105/GO:0019395/GO:0019899/GO:0019903/GO:…	IEA/TAS/IDA/IPI/ISS/IMP	BP/CC/MF	mitogen-activated protein kinase 14	04010/04370/04380/04620/04621/04622/04660/04664/04670/04722/04912/04914/05014/05120/05131/05140/05142/05145/05160	MAPK14	PF00069
ENSG00000162065	1	-1.11562	0.875494	-0.572787	0.812911	-1.31521	1.8e-06	ENSG00000162065	57465	Q9ULP9	GO:0005096/GO:0005515/GO:0005737/GO:0031175/GO:0031594/GO:0043195/GO:0043547	IEA/IPI/IDA/IMP/ISS	MF/CC/BP	TBC1 domain family member 24	NA	TBC1D24	PF00566/PF07534
ENSG00000163297	1	-1.11389	0.864781	-0.57558	0.824689	-2.60921	1.13e-22	ENSG00000163297	118429	P58335/J3KPY9/Q32Q26/A4FUA5	GO:0004872/GO:0005515/GO:0005576/GO:0005789/GO:0005886/GO:0009897/GO:0010008/GO:0016021/GO:0022414/GO:0046872/GO:1901998	IEA/IPI/TAS	MF/CC/BP	anthrax toxin receptor 2	NA	ANTXR2	PF00092/PF05586/PF05587
ENSG00000164465	1	-1.10526	0.870974	-0.587262	0.821544	-2.79547	3.34e-19	ENSG00000164465	285761	Q8N8Z6	GO:0016021/GO:0070492	IEA/IBA	CC/MF	discoidin CUB and LCCL domain containing 1	NA	DCBLD1	PF00431/PF00754/PF03815
ENSG00000078142	1	-1.13767	0.881932	-0.541165	0.7969	-1.10485	8.92e-06	ENSG00000078142	5289	A8MYT4/B4DPV9/Q8NEB9	GO:0000910/GO:0004672/GO:0005515/GO:0005524/GO:0005770/GO:0005829/GO:0005930/GO:0005942/GO:0006468/GO:0006497/GO:0006661/GO:0006914/GO:0007032/GO:0016020/GO:0016236/GO:0016301/GO:0016303/GO:0016485/GO:0030496/GO:0030670/GO:0032465/GO:0034162/GO:0034497/GO:0035032/GO:0036092/GO:0042149/GO:0043201/GO:0044754/GO:0045022/GO:0046854/GO:0048015/GO:0050708	IMP/IEA/IPI/IDA/TAS/ISS/IBA	BP/MF/CC	phosphatidylinositol 3-kinase catalytic subunit type 3	00562/01100/04070/04140/04145	PIK3C3	PF00454/PF00613/PF00792
ENSG00000090612	1	-1.13632	0.855058	-0.544242	0.825503	-1.63319	5.58e-11	ENSG00000090612	10795	Q14587/Q2TB61/F5H1T2/F5H7L3/F5H670/K7EQP6/A0A075B6T9	GO:0000122/GO:0003677/GO:0003700/GO:0005634/GO:0005737/GO:0006351/GO:0006355/GO:0007346/GO:0008284/GO:0008285/GO:0015629/GO:0030154/GO:0030335/GO:0043065/GO:0043066/GO:0045597/GO:0046022/GO:0046872/GO:0071157	IDA/NAS/IBA/IEA/IMP	BP/MF/CC	zinc finger protein 268	NA	ZNF268	NA/PF00096/PF01352
ENSG00000085449	1	-1.1249	0.863025	-0.560254	0.822131	-1.5845	2.14e-08	ENSG00000085449	57590	A0A024R488/Q8IWB7/Q9H8N9	GO:0005515/GO:0005545/GO:0005634/GO:0005769/GO:0005829/GO:0008150/GO:0008270/GO:0034141/GO:0034145	IPI/IDA/ND/NAS/IMP	MF/CC/BP	WD repeat and FYVE domain containing 1	NA	WDFY1	PF00400/PF01363
ENSG00000111596	1	-0.994835	0.815671	-0.725567	0.90473	-0.540035	0.000553433	ENSG00000111596	4848	A0A024RBD8/B2RDX7/Q9NZN8/B3KTL6/F8VV52	GO:0000122/GO:0000288/GO:0000289/GO:0000932/GO:0001104/GO:0001226/GO:0001829/GO:0004535/GO:0005515/GO:0005634/GO:0005737/GO:0005829/GO:0006351/GO:0006357/GO:0006977/GO:0010606/GO:0016020/GO:0017148/GO:0030014/GO:0030015/GO:0031047/GO:0033147/GO:0090503/GO:2000036	IDA/IBA/TAS/IEA/IMP/IPI/NAS	BP/CC/MF	CCR4-NOT transcription complex subunit 2	3018	CNOT2	PF04153
ENSG00000260912	1	-0.988829	0.815894	-0.73255	0.905485	-1.45061	0.0011253	NA	NA	NA	NA	NA	NA	NA	NA	NA	NA
ENSG00000097007	1	-1.00571	0.851103	-0.71397	0.868575	-0.616645	0.0206089	ENSG00000097007	25	A0A024R8E2/P00519/Q59FK4	GO:0000287/GO:0001726/GO:0001922/GO:0001934/GO:0002322/GO:0002333/GO:0003677/GO:0003785/GO:0004515/GO:0004672/GO:0004713/GO:0004715/GO:0005080/GO:0005515/GO:0005524/GO:0005634/GO:0005654/GO:0005730/GO:0005737/GO:0005739/GO:0005783/GO:0005829/GO:0006298/GO:0006355/GO:0006464/GO:0006914/GO:0006974/GO:0006975/GO:0006979/GO:0007050/GO:0007067/GO:0007173/GO:0007204/GO:0008022/GO:0008306/GO:0008630/GO:…	IDA/IEA/IMP/NAS/TAS/EXP/IPI/IGI/ISS/IBA	MF/CC/BP	ABL proto-oncogene 1 non-receptor tyrosine kinase	04012/04110/04360/04722/05130/05131/05200/05220/05416	ABL1	PF00017/PF00018/PF07714/PF08919
ENSG00000138834	1	-1.00843	0.837483	-0.710478	0.881425	-1.92218	2.32e-08	ENSG00000138834	23162	E9PFH7/Q9UPT6/A0A087WYG2/B7ZMF3	GO:0000139/GO:0001701/GO:0005078/GO:0005737/GO:0005790/GO:0007257/GO:0007411/GO:0007585/GO:0008104/GO:0008432/GO:0009791/GO:0010468/GO:0016192/GO:0019894/GO:0030159/GO:0030425/GO:0030673/GO:0030900/GO:0031434/GO:0031435/GO:0045666/GO:0046328/GO:0048286/GO:0060425	ISS/IEA/IBA	CC/BP/MF	mitogen-activated protein kinase 8 interacting protein 3	4010	MAPK8IP3	PF09744/PF16471
ENSG00000123104	1	-1.0189	0.842863	-0.69809	0.874127	-4.58981	5.63e-36	ENSG00000123104	3709	Q14571	GO:0001666/GO:0005220/GO:0005509/GO:0005789/GO:0005886/GO:0005938/GO:0006810/GO:0007165/GO:0015085/GO:0016020/GO:0016021/GO:0030168/GO:0030667/GO:0031095/GO:0033017/GO:0035091/GO:0043235/GO:0048016/GO:0050796/GO:0051209/GO:0070679/GO:0071320/GO:0071361/GO:1903779	IDA/IEA/IBA/TAS/IMP	BP/MF/CC	inositol 1 4 5-trisphosphate receptor type 2	04020/04070/04114/04270/04540/04720/04730/04912/04970/04971/04972/05010	ITPR2	PF00520/PF01365/PF02815/PF08454/PF08709
ENSG00000125977	1	-1.01802	0.830705	-0.698813	0.886128	-0.91359	2.13e-10	ENSG00000125977	8894	P20042/Q6IBR8	GO:0001701/GO:0002176/GO:0003723/GO:0003743/GO:0005515/GO:0005737/GO:0005829/GO:0005850/GO:0006413/GO:0008135/GO:0008584/GO:0044822/GO:0046872/GO:0055085	IEA/TAS/IDA/IPI	BP/MF/CC	eukaryotic translation initiation factor 2 subunit beta	3013	EIF2S2	PF01873
ENSG00000117385	1	-1.04281	0.875005	-0.668702	0.836509	-1.1257	1.55e-09	ENSG00000117385	64175	Q32P28	GO:0003674/GO:0005506/GO:0005518/GO:0005578/GO:0005783/GO:0005788/GO:0006457/GO:0008285/GO:0016020/GO:0018126/GO:0019511/GO:0019797/GO:0031418/GO:0032403/GO:0032963/GO:0032991/GO:0050708/GO:0050821/GO:0055114/GO:0060348/GO:0061077/GO:0070062/GO:1901874	ND/IEA/ISS/IDA/TAS/IMP/NAS/IBA	MF/CC/BP	prolyl 3-hydroxylase 1	NA	P3H1	PF13640
ENSG00000157445	1	-1.0529	0.865954	-0.656206	0.843156	-2.76905	0.000698916	ENSG00000157445	55799	Q8IZS8	GO:0005244/GO:0005246/GO:0005262/GO:0005886/GO:0005891/GO:0034765/GO:0046872/GO:0051924/GO:0061337/GO:0070588	IEA/IBA/TAS	MF/CC/BP	calcium voltage-gated channel auxiliary subunit alpha2delta 3	04010/04260/05410/05412/05414	CACNA2D3	PF08399/PF08473/PF13768
ENSG00000188895	1	-1.06022	0.854759	-0.64701	0.852468	-0.866579	2.15e-09	ENSG00000188895	339287	B3KWR7/Q68DK7	GO:0003682/GO:0005654/GO:0043984/GO:0072487	IBA/IDA/TAS	MF/CC/BP	male specific lethal 1 homolog	NA	MSL1	PF15275/PF16801
ENSG00000242852	1	-1.06243	0.851356	-0.644188	0.855257	-1.35902	0.0220212	ENSG00000242852	163051	Q8N972	GO:0003677/GO:0005634/GO:0006351/GO:0006355/GO:0046872	IEA	MF/CC/BP	zinc finger protein 709	NA	ZNF709	PF00096/PF01352/PF13912
ENSG00000128928	1	-1.0673	0.829082	-0.637565	0.875785	-1.10934	1.53e-06	ENSG00000128928	3712	P26440/A0A0A0MT83	GO:0000062/GO:0005739/GO:0005759/GO:0006552/GO:0008470/GO:0009055/GO:0009083/GO:0033539/GO:0050660/GO:0052890/GO:0055088	IBA/ISS/TAS/IEA/EXP	MF/CC/BP	isovaleryl-CoA dehydrogenase	00280/01100	IVD	PF00441/PF02770/PF02771
ENSG00000235109	1	-1.0603	0.840134	-0.64679	0.866953	-1.79417	0.0142719	ENSG00000235109	64288	A0A024RCL4/B3KTA4/Q96LW9/Q96QL1	GO:0003700/GO:0005634/GO:0006351/GO:0006355/GO:0043565/GO:0046872	IBA/IEA	MF/CC/BP	zinc finger and SCAN domain containing 31	NA	ZSCAN31	PF00096/PF02023/PF13465/PF13912
ENSG00000247077	1	-1.08523	0.802111	-0.613033	0.896151	-0.710689	0.00471943	ENSG00000247077	192111	Q96HS1	GO:0005096/GO:0005739/GO:0005741/GO:0006470/GO:0007165/GO:0009400/GO:0016021/GO:0016791/GO:0032403/GO:0043547/GO:0070266	IMP/IDA/IEA	MF/CC/BP	PGAM family member 5 mitochondrial serine/threonine protein phosphatase	NA	PGAM5	PF00300
ENSG00000119508	1	-1.08772	0.804171	-0.609878	0.89343	-1.80622	0.0204797	ENSG00000119508	8013	A0A024R168/Q92570	GO:0000122/GO:0000978/GO:0001046/GO:0001077/GO:0001223/GO:0001707/GO:0003677/GO:0003707/GO:0004887/GO:0005515/GO:0005634/GO:0005654/GO:0005667/GO:0006367/GO:0007369/GO:0007411/GO:0008150/GO:0008270/GO:0009444/GO:0010613/GO:0010828/GO:0019901/GO:0021766/GO:0030522/GO:0030534/GO:0031100/GO:0032765/GO:0035035/GO:0035259/GO:0035726/GO:0038097/GO:0042542/GO:0042629/GO:0042803/GO:0043303/GO:0043401/GO:…	ISS/IEA/IDA/NAS/TAS/IPI/ND/IMP	BP/MF/CC	nuclear receptor subfamily 4 group A member 3	NA	NR4A3	PF00104/PF00105
ENSG00000141258	1	-1.07271	0.810334	-0.629811	0.892185	-0.847188	9.11e-05	ENSG00000141258	9905	B9A6J3/O43147	GO:0005096/GO:0005737/GO:0006886/GO:0012505/GO:0017137/GO:0031338/GO:0034499/GO:0042470/GO:0043547/GO:0090630	IMP/IDA/IBA/IPI	MF/CC/BP	small G protein signaling modulator 2	NA	SGSM2	PF00566/PF02759
ENSG00000007062	1	-1.07255	0.795086	-0.629054	0.906516	-2.24708	0.0324205	ENSG00000007062	8842	A0A0A0N0M1/O43490	GO:0001750/GO:0005515/GO:0005615/GO:0005783/GO:0005793/GO:0005886/GO:0005887/GO:0009986/GO:0010842/GO:0016324/GO:0031528/GO:0031982/GO:0042622/GO:0042805/GO:0043231/GO:0045296/GO:0045494/GO:0060042/GO:0060219/GO:0070062/GO:0072112/GO:0072139/GO:2000768	ISS/IPI/IDA/TAS/IEA/IMP	CC/MF/BP	prominin 1	NA	PROM1	PF05478
ENSG00000184402	1	-1.10074	0.814477	-0.593085	0.879347	-1.84473	5.12e-10	ENSG00000184402	26039	O75177/B4DSR7	GO:0000776/GO:0000777/GO:0000780/GO:0005634/GO:0006351/GO:0016358/GO:0016569/GO:0016604/GO:0045893/GO:0050775/GO:0071565	IDA/IEA/ISS	CC/BP	SS18L1 nBAF chromatin remodeling complex subunit	NA	SS18L1	PF05030
ENSG00000142173	1	-1.08226	0.825198	-0.618029	0.875095	-3.44651	1.51e-27	ENSG00000142173	1292	P12110	GO:0005576/GO:0005578/GO:0005581/GO:0005615/GO:0005788/GO:0007155/GO:0009749/GO:0030198/GO:0030574/GO:0031012/GO:0042383/GO:0043234/GO:0070062/GO:0070208/GO:1903561	IDA/TAS/IEA/ISS/IPI	CC/BP	collagen type VI alpha 2 chain	04510/04512/04974	COL6A2	PF00092/PF01391
ENSG00000123610	1	-1.08192	0.817756	-0.618197	0.88236	-3.22751	1.34e-07	ENSG00000123610	7130	P98066	GO:0005515/GO:0005540/GO:0005615/GO:0006954/GO:0007155/GO:0007165/GO:0007267/GO:0030335/GO:0030728/GO:0050728	IPI/IEA/TAS/IDA	MF/CC/BP	TNF alpha induced protein 6	NA	TNFAIP6	PF00193/PF00431
ENSG00000129968	1	-1.08082	0.81925	-0.619694	0.881266	-0.497983	0.0115202	ENSG00000129968	81926	Q96GS6	GO:0005576/GO:0008150/GO:0016020/GO:0016787	IEA/ND/IDA	CC/BP/MF	abhydrolase domain containing 17A	NA	ABHD17A	PF12146
ENSG00000166813	1	-1.04054	0.772929	-0.667461	0.93507	-0.797706	0.00860126	ENSG00000166813	374654	Q2M1P5	GO:0003777/GO:0005515/GO:0005524/GO:0005871/GO:0005929/GO:0007018/GO:0008017/GO:0016887/GO:0045879/GO:0045880/GO:0097542	IDA/IPI/IEA/IBA/ISS/TAS	MF/CC/BP	kinesin family member 7	NA	KIF7	PF00225
ENSG00000129159	1	-1.05792	0.788408	-0.647195	0.916708	-4.32832	2.03e-07	ENSG00000129159	3746	P48547/Q3KNS8	GO:0005249/GO:0005251/GO:0005886/GO:0006813/GO:0008076/GO:0009636/GO:0009642/GO:0009986/GO:0010996/GO:0014075/GO:0021549/GO:0021759/GO:0030425/GO:0032589/GO:0032809/GO:0035690/GO:0035864/GO:0044325/GO:0051260/GO:0051262/GO:0071774/GO:0071805/GO:1901381/GO:1990089	TAS/IBA/ISS/IDA/IEA	MF/CC/BP	potassium voltage-gated channel subfamily C member 1	NA	KCNC1	PF00520/PF02214
ENSG00000204519	1	-1.06675	0.789689	-0.636079	0.913144	-0.909331	0.00258333	ENSG00000204519	90233	Q7Z340	GO:0000977/GO:0003700/GO:0005634/GO:0006351/GO:0006355/GO:0046872	IBA/IEA	MF/CC/BP	zinc finger protein 551	NA	ZNF551	PF00096/PF01352/PF13912
ENSG00000029364	1	-1.0617	0.796263	-0.643022	0.908454	-0.694732	0.0095842	ENSG00000029364	55334	Q9NUM3/B4DDK0/C4N9M8/M0QX28	GO:0006829/GO:0016021/GO:0046873/GO:0055085	IEA	BP/CC/MF	solute carrier family 39 member 9	NA	SLC39A9	PF02535
ENSG00000126012	1	-1.24565	0.756787	-0.370449	0.859307	-0.635883	8.62e-05	ENSG00000126012	8242	P41229	GO:0003677/GO:0005634/GO:0005654/GO:0006351/GO:0008270/GO:0016706/GO:0032452/GO:0032453/GO:0034720/GO:0045892/GO:0048511/GO:0055114	IEA/IDA/TAS/ISS	MF/CC/BP	lysine demethylase 5C	NA	KDM5C	PF00628/PF01388/PF02373/PF02375/PF02928/PF08429
ENSG00000004139	1	-1.23193	0.74145	-0.39206	0.882543	-0.84546	0.00372157	ENSG00000004139	23098	Q05B42/Q0D2N8/Q6SZW1	GO:0005737/GO:0005739/GO:0005829/GO:0005874/GO:0007165/GO:0009749/GO:0030054/GO:0030424/GO:0030425/GO:0031315/GO:0034128/GO:0042981/GO:0045087/GO:0045202/GO:0048814/GO:1901214	ISS/IDA/TAS/IEA	CC/BP	sterile alpha and TIR motif containing 1	NA	SARM1	PF07647/PF13676
ENSG00000169118	1	-1.2486	0.705744	-0.359284	0.902136	-1.17257	3.35e-10	ENSG00000169118	53944	A0A024R5W3/Q9HCP0	GO:0004674/GO:0005524/GO:0005634/GO:0005737/GO:0006897/GO:0008360/GO:0016055/GO:0018105	IDA/IEA/IBA	MF/CC/BP	casein kinase 1 gamma 1	4340	CSNK1G1	PF00069/PF12605
ENSG00000143036	1	-1.24654	0.668147	-0.355958	0.934351	-3.14424	7.88e-05	ENSG00000143036	126969	Q8N4M1/B4DTF4/E9PIC5	GO:0005886/GO:0006656/GO:0015220/GO:0015871/GO:0016021/GO:0055085	TAS/IEA	CC/BP/MF	solute carrier family 44 member 3	NA	SLC44A3	PF04515
ENSG00000245849	1	-1.21563	0.718341	-0.415653	0.912942	-1.9895	0.00720945	ENSG00000245849	100505648	NA	NA	NA	NA	RAD51 antisense RNA 1 (head to head)	NA	RAD51-AS1	NA
ENSG00000111912	1	-1.22214	0.678535	-0.398358	0.941959	-1.71237	2.32e-15	ENSG00000111912	135112	B3KXK4/Q8N3C8/Q8NI08/H0Y5F6	GO:0005622/GO:0005634/GO:0006351/GO:0030374/GO:0035257/GO:0045944	IDA/IEA	CC/BP/MF	nuclear receptor coactivator 7	NA	NCOA7	PF01476/PF07534
ENSG00000132669	1	-1.21612	0.686605	-0.409571	0.939085	-0.951891	0.000982458	ENSG00000132669	54453	Q8WYP3/A1A4T0	GO:0005096/GO:0005575/GO:0005737/GO:0006897/GO:0007264/GO:0017112/GO:0030695/GO:0043547	IEA/ND/NAS	MF/CC/BP	Ras and Rab interactor 2	NA	RIN2	PF00788/PF02204
ENSG00000156958	1	-1.3136	0.67273	-0.234789	0.875656	-1.75187	1.25e-06	ENSG00000156958	2585	Q01415/B7ZAX5/B4DW43	GO:0004335/GO:0005524/GO:0005737/GO:0005975/GO:0006012/GO:0033858/GO:0046835	IDA/IEA/TAS	MF/CC/BP	galactokinase 2	00052/00520/01100	GALK2	PF00288/PF08544/PF10509
ENSG00000088836	1	-1.27325	0.643033	-0.304074	0.934287	-1.8766	2.69e-15	ENSG00000088836	83959	Q8NBS3	GO:0005272/GO:0005452/GO:0005887/GO:0006814/GO:0015106/GO:0015252/GO:0015293/GO:0015301/GO:0015701/GO:0015992/GO:0016323/GO:0030003/GO:0035445/GO:0035725/GO:0042044/GO:0046713/GO:0046715/GO:0046983/GO:0051453	IDA/IEA/IBA/TAS/ISS	MF/CC/BP	solute carrier family 4 member 11	NA	SLC4A11	PF00955
ENSG00000277258	1	-1.25973	0.651832	-0.329852	0.937754	-0.89022	1.3e-07	ENSG00000277258	7703	A0A024R1V6/P35227	GO:0000122/GO:0000790/GO:0001701/GO:0001739/GO:0003677/GO:0003682/GO:0003700/GO:0005515/GO:0005634/GO:0005654/GO:0006351/GO:0008270/GO:0009952/GO:0016573/GO:0016604/GO:0016925/GO:0031519/GO:0035102/GO:0048704/GO:0070301/GO:2001234	IMP/IDA/IEA/TAS/IPI	BP/CC/MF	polycomb group ring finger 2	NA	PCGF2	PF16207
ENSG00000100600	1	-1.23545	0.860983	-0.388207	0.762673	-1.51331	4.91e-12	ENSG00000100600	5641	Q53XC6/Q99538/Q96CY7	GO:0002224/GO:0003014/GO:0004197/GO:0005764/GO:0005770/GO:0006508/GO:0006624/GO:0008233/GO:0010447/GO:0019886/GO:0032801/GO:0040015/GO:0042359/GO:0043202/GO:0043524/GO:0045177/GO:0051603/GO:0070062/GO:1901185	TAS/ISS/IBA/IEA/IDA/IGI	BP/MF/CC	legumain	04142/04612	LGMN	NA/PF01650
ENSG00000197024	1	-1.25667	0.842283	-0.352039	0.766426	-0.958056	0.00321215	ENSG00000197024	57541	A0A090N8F2/Q8TD17/A0A090N7S8/B4DXA9	GO:0003677/GO:0005515/GO:0005634/GO:0006351/GO:0006355/GO:0045893/GO:0046872	IEA/IPI/NAS	MF/CC/BP	zinc finger protein 398	NA	ZNF398	PF00096/PF01352/PF12417
ENSG00000008838	1	-1.25188	0.82604	-0.361448	0.787284	-0.916976	0.000467084	ENSG00000008838	9862/102466757	O75448/A0A0B4J1W0/F5GY88/NA	GO:0000151/GO:0001104/GO:0003712/GO:0004402/GO:0004872/GO:0005634/GO:0005654/GO:0006357/GO:0006367/GO:0016567/GO:0016573/GO:0016592/GO:0019827/GO:0030374/GO:0030518/GO:0030521/GO:0042809/GO:0045893/GO:0046966/GO:0051291/GO:0061630/NA	IEA/IDA/TAS/IBA/NAS/NA	CC/MF/BP/NA	mediator complex subunit 24/microRNA 6884	NA	MED24/MIR6884	PF11277/NA
ENSG00000167110	1	-1.24735	0.831495	-0.369241	0.785101	-0.717287	0.0052069	ENSG00000167110	2801	Q08379	GO:0000137/GO:0000139/GO:0000922/GO:0005515/GO:0005634/GO:0005794/GO:0005801/GO:0005874/GO:0005913/GO:0006486/GO:0006888/GO:0007020/GO:0008017/GO:0008356/GO:0010507/GO:0019901/GO:0019905/GO:0030134/GO:0032091/GO:0032580/GO:0033116/GO:0048208/GO:0051225/GO:0051289/GO:0051297/GO:0060050/GO:0061676/GO:0072686/GO:0090161/GO:0090166/GO:0090306/GO:0090307/GO:0098609/GO:0098641	IDA/TAS/ISS/IPI/IEA/IMP	CC/MF/BP	golgin A2	NA	GOLGA2	PF15070
ENSG00000174343	1	-1.21875	0.836754	-0.417901	0.7999	-4.00505	5.31e-07	ENSG00000174343	55584	Q9UGM1	GO:0004889/GO:0005262/GO:0005886/GO:0005887/GO:0005892/GO:0007165/GO:0007204/GO:0007271/GO:0015276/GO:0022848/GO:0030054/GO:0042166/GO:0042472/GO:0045211/GO:0050910/GO:0070588	IBA/IEA/TAS/IDA/IGI	MF/CC/BP	cholinergic receptor nicotinic alpha 9 subunit	4080	CHRNA9	PF02931/PF02932
ENSG00000149311	1	-1.21879	0.851436	-0.417218	0.784567	-1.11681	4.06e-05	ENSG00000149311	472	A0A024R3C7/Q13315	GO:0000724/GO:0000729/GO:0000731/GO:0000732/GO:0000781/GO:0000784/GO:0001666/GO:0001756/GO:0002331/GO:0003677/GO:0004674/GO:0004677/GO:0005515/GO:0005524/GO:0005634/GO:0005654/GO:0005819/GO:0006260/GO:0006281/GO:0006303/GO:0006468/GO:0006974/GO:0006975/GO:0006977/GO:0007004/GO:0007050/GO:0007094/GO:0007131/GO:0007165/GO:0007420/GO:0007507/GO:0008340/GO:0008630/GO:0010212/GO:0010506/GO:0016023/GO:…	IEA/TAS/IDA/IC/ISS/IPI/IBA/IMP/IGI	BP/CC/MF	ATM serine/threonine kinase	04110/04115/04210	ATM	PF00454/PF02259/PF02260/PF11640
ENSG00000164366	1	-1.22546	0.801668	-0.406885	0.830676	-0.670535	0.000313491	ENSG00000164366	133957	Q96BQ5	NA	NA	NA	coiled-coil domain containing 127	NA	CCDC127	NA
ENSG00000147010	1	-1.23666	0.821458	-0.388093	0.80329	-1.89632	1.25e-46	ENSG00000147010	30011	Q96B97/Q5JPT6	GO:0005515/GO:0005737/GO:0005829/GO:0005856/GO:0005886/GO:0005911/GO:0005925/GO:0006897/GO:0006915/GO:0007010/GO:0007267/GO:0008360/GO:0016477/GO:0017124/GO:0030139/GO:0030659/GO:0042059/GO:0043005/GO:0045202	IPI/IDA/TAS/IEA/IMP/NAS/ISS	MF/CC/BP	SH3 domain containing kinase binding protein 1	4144	SH3KBP1	PF14604
ENSG00000187607	1	-1.24229	0.809454	-0.378496	0.811328	-0.880628	0.000184177	ENSG00000187607	57335	B2RCD9/Q9HBT8/A1A525	GO:0003677/GO:0003700/GO:0005634/GO:0006351/GO:0006355/GO:0046872	IEA/IBA	MF/CC/BP	zinc finger protein 286A	NA	ZNF286A	PF00096/PF01352/PF13465/PF13912
ENSG00000111087	1	-1.31743	0.753985	-0.236514	0.799962	-2.04267	3.32e-05	ENSG00000111087	2735	B4DNF7/P08151	GO:0000977/GO:0000978/GO:0001649/GO:0003677/GO:0003682/GO:0003705/GO:0005515/GO:0005634/GO:0005654/GO:0005737/GO:0005829/GO:0005930/GO:0006351/GO:0007224/GO:0007283/GO:0007418/GO:0008017/GO:0008284/GO:0008589/GO:0009611/GO:0009913/GO:0009953/GO:0009954/GO:0021696/GO:0021938/GO:0021983/GO:0030324/GO:0043231/GO:0044212/GO:0045667/GO:0045740/GO:0045880/GO:0045893/GO:0045944/GO:0046872/GO:0048546/GO:…	IDA/IEA/IPI/TAS/IMP	MF/BP/CC	GLI family zinc finger 1	04340/05200/05217	GLI1	NA
ENSG00000107968	1	-1.26914	0.787014	-0.330636	0.81276	-1.38988	0.0472875	ENSG00000107968	1326	P41279/Q6FG25	GO:0000186/GO:0000287/GO:0004674/GO:0004702/GO:0004709/GO:0005515/GO:0005524/GO:0005737/GO:0005829/GO:0006468/GO:0006915/GO:0007049/GO:0031295/GO:0051403	IEA/TAS/IBA/IPI/IDA	BP/MF/CC	mitogen-activated protein kinase kinase kinase 8	04010/04620/04660	MAP3K8	PF00069
ENSG00000142192	1	-1.27951	0.756765	-0.310265	0.833007	-1.93878	2.57e-44	ENSG00000142192	351	A0A140VJC8/P05067/B4DGD0/E9PG40/A0A0A0MRG2/B4DJT9	GO:0001878/GO:0001967/GO:0002576/GO:0003677/GO:0004867/GO:0005102/GO:0005515/GO:0005576/GO:0005615/GO:0005641/GO:0005737/GO:0005768/GO:0005790/GO:0005791/GO:0005794/GO:0005829/GO:0005886/GO:0005887/GO:0005905/GO:0005911/GO:0006378/GO:0006417/GO:0006468/GO:0006878/GO:0006897/GO:0006979/GO:0007155/GO:0007176/GO:0007219/GO:0007409/GO:0007617/GO:0007626/GO:0008088/GO:0008201/GO:0008203/GO:0008344/GO:…	IEA/TAS/ISS/IDA/IPI/IMP	BP/MF/CC	amyloid beta precursor protein	5010	APP	PF00014/PF02177/PF03494/PF10515/PF12924/PF12925
ENSG00000167964	1	-1.29254	0.750214	-0.285373	0.827698	-2.9978	0.000692716	ENSG00000167964	25837	Q9ULW5	GO:0000139/GO:0005515/GO:0005525/GO:0007264/GO:0017157/GO:0019002/GO:0030658/GO:0030667/GO:0031226/GO:0035272/GO:0043001/GO:0045055	IDA/IPI/IMP/ISS/IEA	CC/MF/BP	RAB26 member RAS oncogene family	NA	RAB26	PF00071
ENSG00000165495	1	-1.2936	0.745453	-0.283004	0.83115	-2.78664	0.000875499	ENSG00000165495	63876	Q96KN3/B7ZAF3	GO:0000977/GO:0003785/GO:0005634/GO:0005737/GO:0006357/GO:0015629/GO:0015630/GO:0051015	IEA	MF/CC/BP	PBX/knotted 1 homeobox 2	NA	PKNOX2	PF05920/PF16493
ENSG00000119537	1	-1.15785	0.648868	-0.490096	0.999079	-0.925263	1.2e-07	ENSG00000119537	2531	A0A024R292/Q06136	GO:0005615/GO:0005783/GO:0005789/GO:0006666/GO:0016020/GO:0016021/GO:0030148/GO:0047560/GO:0055114	TAS/IDA/IEA	CC/BP/MF	3-ketodihydrosphingosine reductase	00600/01100	KDSR	PF00106
ENSG00000171612	1	-1.15617	0.640918	-0.490623	1.00587	-1.22106	1.87e-07	ENSG00000171612	84275	Q9BSK2	GO:0000002/GO:0002082/GO:0003735/GO:0005743/GO:0006264/GO:0006390/GO:0006412/GO:0006864/GO:0007005/GO:0008284/GO:0015218/GO:0016021/GO:0030307/GO:0031930/GO:0031966/GO:0032869/GO:0034551/GO:0051881/GO:0071156/GO:1903426/GO:1990314/GO:1990519	IDA/IMP/IBA/IEA/ISS	BP/MF/CC	solute carrier family 25 member 33	NA	SLC25A33	PF00153
ENSG00000092758	1	-1.13546	0.653064	-0.522963	1.00536	-1.90447	4.84e-09	ENSG00000092758	1299	Q14050	GO:0005576/GO:0005578/GO:0005594/GO:0005788/GO:0008584/GO:0008585/GO:0030020/GO:0030198	TAS/IEA/IDA/IC	CC/BP/MF	collagen type IX alpha 3 chain	4974	COL9A3	PF01391
ENSG00000198839	1	-1.14044	0.6326	-0.511013	1.01886	-0.715273	0.0412622	ENSG00000198839	11179	Q9NRM2	GO:0000979/GO:0005634/GO:0006351/GO:0006355/GO:0046872/GO:0070301/GO:2000772	IBA/IEA	MF/CC/BP	zinc finger protein 277	NA	ZNF277	PF12756
ENSG00000120833	1	-1.12924	0.601391	-0.518329	1.04618	-3.75	8.53e-13	ENSG00000120833	8835	A0A024RBD2/O14508	GO:0001558/GO:0004860/GO:0005070/GO:0005131/GO:0005159/GO:0005515/GO:0005737/GO:0005829/GO:0006469/GO:0007259/GO:0008269/GO:0009966/GO:0009967/GO:0016567/GO:0019221/GO:0032355/GO:0032870/GO:0043066/GO:0046426/GO:0046627/GO:0060396	NAS/IBA/TAS/IPI/IEA/IDA	BP/MF/CC	suppressor of cytokine signaling 2	04630/04910/04930	SOCS2	PF00017/PF07525
[truncated: 5,717 more rows]

## Sheet: G26
	Clusters	Control shSCR	Control KD	TMZ shSCR	TMZ KD	log2FoldChange	padj	ENSEMBL	ENTREZID	UNIPROT	GO	EVIDENCE	ONTOLOGY	GENENAME	PATH	SYMBOL	PFAM
[truncated: 3,526 more rows]

## Sheet: G7 + TMZ
	Clusters	Control shSCR	Control KD	TMZ shSCR	TMZ KD	log2FoldChange	padj	ENSEMBL	ENTREZID	UNIPROT	GO	EVIDENCE	ONTOLOGY	GENENAME	PATH	SYMBOL	PFAM
[truncated: 7,963 more rows]

## Sheet: G26+TMZ
	Clusters	Control shSCR	Control KD	TMZ shSCR	TMZ KD	log2FoldChange	padj	ENSEMBL	ENTREZID	UNIPROT	GO	EVIDENCE	ONTOLOGY	GENENAME	PATH	SYMBOL	PFAM
[truncated: 2,387 more rows]
