# Supplementary material for: The lncRNA TP73-AS1 is linked to aggressiveness in glioblastoma and promotes temozolomide resistance in glioblastoma cancer stem cells
Source: Cell Death Dis. 2019 Mar 13;10(3):246. doi: 10.1038/s41419-019-1477-5 (PMC6416247; doi:10.1038/s41419-019-1477-5)
Supplement: Supplementary file 3 — SUP table 2 [file 41419_2019_1477_MOESM3_ESM.xlsx]

## Sheet: GO G7
	Cluster (1=up regulated in kd; 2=down regulated in kd)	ID	Description	GeneRatio	BgRatio	pvalue	p.adjust	qvalue	geneID	Count
1	1	GO:0048667	cell morphogenesis involved in neuron differentiation	145/2957	476/16068	7.07889e-11	3.9479e-07	3.52976e-07	3280/84628/6259/1141/57556/1267/3996/6277/5362/654429/57611/5361/114798/22903/23114/9201/4647/2335/219699/1954/65981/6383/81565/23542/1382/3706/1749/10512/80725/55558/9706/7070/10500/4038/54910/8153/4137/9253/57679/25/23162/8013/26039/23098/351/57622/1742/5454/1002/23543/4776/1400/5076/10439/5747/2637/80031/7474/1946/9423/6812/773/57216/84894/64221/3398/51761/4756/8482/57497/6900/140883/219527/84…	145
2	1	GO:0061564	axon development	129/2957	425/16068	1.03432e-09	2.8842e-06	2.57872e-06	3371/84628/6259/1141/57556/1267/3996/6277/5362/654429/57611/5361/114798/23114/9201/2335/219699/1954/347/9314/81565/3717/1382/1749/10512/55558/56963/9706/7070/10500/4038/54910/8153/4137/9253/57679/22954/25/23162/8013/351/57622/5454/1002/1400/5076/10439/5747/2637/80031/7474/1946/9423/6812/773/57216/84894/64221/51761/4756/8482/57497/6900/55118/140883/349667/219527/2737/83700/348/5786/655/494470/2376…	129
3	1	GO:0010975	regulation of neuron projection development	119/2957	387/16068	1.96912e-09	3.66058e-06	3.27288e-06	163404/1141/57556/55714/2332/5362/57611/5361/2335/1954/112/2475/5584/65981/6383/9314/81565/10498/23064/567/1382/3706/10512/65009/80725/100132074/55558/56963/9706/51704/7070/8934/10500/4038/54910/653464/8153/4137/124925/81618/5754/4035/25/26039/23098/5597/5454/1002/4776/1400/23025/10439/6616/5747/80031/7474/1946/9423/6422/773/153090/84894/9139/51761/59341/8482/382/6900/5793/5396/84079/2260/348/655…	119
4	1	GO:0007409	axonogenesis	117/2957	391/16068	1.51945e-08	2.11849e-05	1.89411e-05	84628/6259/1141/57556/1267/3996/6277/5362/654429/57611/5361/114798/23114/9201/2335/219699/1954/81565/1382/1749/10512/55558/9706/7070/10500/4038/54910/8153/4137/9253/57679/25/23162/8013/351/57622/5454/1002/1400/5076/10439/5747/2637/80031/7474/1946/9423/6812/773/57216/84894/64221/51761/4756/8482/57497/6900/140883/219527/2737/348/5786/655/494470/23768/7476/6324/51466/4147/26153/6405/9355/374946/2339…	117
5	1	GO:0001501	skeletal system development	134/2957	471/16068	4.27753e-08	4.77116e-05	4.26583e-05	5479/871/3340/64651/9775/7010/2138/51320/1300/3235/158326/1954/3487/537/8646/4613/4487/10498/5191/56975/399979/4209/54903/130497/1749/338773/5125/649/11173/1432/64175/7703/3224/7004/389058/2487/133522/54360/3212/51804/2200/5305/1278/7474/6422/4982/4856/9464/6659/3236/1746/3209/5396/8200/55636/2737/166/2260/9507/10683/6714/4093/5156/4256/4920/4882/8642/655/7476/6715/8111/1280/7076/249/6935/4086/56…	134
6	1	GO:0035239	tube morphogenesis	101/2957	337/16068	1.33407e-07	0.000124002	0.000110868	3280/2648/3371/585/9500/2138/1282/3627/1954/2294/4613/10018/54903/367/6932/130497/3516/348093/65009/54361/65266/6608/54910/55897/5754/8013/2735/7403/7248/83605/9645/4776/5076/8321/1856/3142/51804/2637/7474/1956/9423/7490/6422/57216/153090/28514/3398/64220/9464/4435/6659/3209/55636/1909/2737/6714/5156/8642/655/2668/6789/10395/2719/5228/6909/6935/9788/2535/183/9355/4323/342184/10252/2022/3845/5058/…	101
7	1	GO:0007411	axon guidance	69/2957	210/16068	3.23215e-07	0.00025751	0.000230236	6259/57556/5362/5361/23114/219699/1954/1749/10512/55558/10500/54910/23162/8013/351/1002/1400/5747/2637/80031/7474/1946/9423/57216/64221/4756/6900/140883/2737/5786/655/494470/23768/6324/51466/4147/26153/6405/9355/374946/3800/9252/3799/1949/3845/2045/1630/6586/9638/64919/6091/10417/90249/6092/10752/2115/1947/4983/2131/56956/4684/2048/2736/4628/4781/91584/2118/5080/56896	69
8	1	GO:0097485	neuron projection guidance	69/2957	211/16068	3.94992e-07	0.000267655	0.000239306	6259/57556/5362/5361/23114/219699/1954/1749/10512/55558/10500/54910/23162/8013/351/1002/1400/5747/2637/80031/7474/1946/9423/57216/64221/4756/6900/140883/2737/5786/655/494470/23768/6324/51466/4147/26153/6405/9355/374946/3800/9252/3799/1949/3845/2045/1630/6586/9638/64919/6091/10417/90249/6092/10752/2115/1947/4983/2131/56956/4684/2048/2736/4628/4781/91584/2118/5080/56896	69
9	1	GO:0048562	embryonic organ morphogenesis	85/2957	277/16068	4.31934e-07	0.000267655	0.000239306	3280/3340/585/9775/2138/3235/4647/1954/2294/4613/4487/6932/130497/348093/1749/65009/6608/204851/55084/55897/5754/8013/7703/55584/2735/7403/2295/9645/2487/5076/1856/3142/3212/4760/51804/2637/2200/7474/7545/9423/57216/28514/3398/64220/9464/51761/3236/1746/5396/55636/2737/2260/5156/668/4920/655/9935/1280/6909/6935/2535/4323/4325/2022/4188/7289/5950/6943/60529/90/51098/157506/2697/3213/2778/2048/2331…	85
10	1	GO:0050804	modulation of synaptic transmission	82/2957	266/16068	5.56463e-07	0.000310339	0.00027747	1141/2332/26045/9775/10814/9162/594857/1861/23096/8541/11188/57555/134/23542/84502/3706/9066/3749/5581/57406/84687/440829/1742/4776/23025/9627/6616/2912/1956/6812/773/4761/2770/6900/7425/41/348/9783/2668/3274/7476/388336/4297/6780/9148/64084/183/6543/23394/5865/488/3799/3845/23613/1143/27020/1268/9254/3745/6507/5530/2914/1136/6855/1627/26037/4983/816/4684/5908/2048/3710/952/8766/1813/4900/27345/7…	82
11	1	GO:0060485	mesenchyme development	74/2957	235/16068	7.98114e-07	0.000404644	0.000361786	3280/6772/57556/2294/4487/10459/130497/3516/10512/54361/1601/10500/6608/54910/55897/23275/5754/114990/2295/2487/55223/8320/5076/10439/51804/2637/80031/7474/7490/6422/153090/9464/8482/1909/2260/10683/8642/655/2668/59/1908/80139/10409/7049/6909/6405/147906/55273/2022/1277/5159/60412/6943/653/4092/90/1910/1947/55746/157506/753/72/6615/8463/2146/3066/6664/81610/51176/6591/54796/359845/4087/152007	74
12	1	GO:0007389	pattern specification process	118/2957	424/16068	9.40052e-07	0.000436889	0.000390617	3280/2648/8701/585/5362/2138/1282/3235/29880/1954/2294/8646/4487/4300/79728/8601/54903/367/130497/3516/10512/65009/5125/25914/2186/50937/6608/4038/204851/55897/7703/472/2735/7403/3224/9645/4776/8320/5076/1856/4223/3212/4760/2637/7474/7545/7490/6422/23648/57216/28514/9464/4435/2018/3236/53820/1746/80055/9371/1909/2737/2260/1952/63917/10683/5046/4920/22823/8642/655/2668/9935/6789/7476/2719/10409/42…	118
13	1	GO:0048705	skeletal system morphogenesis	65/2957	202/16068	1.59565e-06	0.000675161	0.000603652	871/3340/64651/9775/7010/2138/1300/3235/158326/1954/4613/4487/10498/5191/4209/130497/1749/649/1432/7703/3224/389058/133522/3212/51804/6422/3236/1746/5396/2737/2260/5156/4256/4920/655/7476/1280/249/6935/4323/4325/342184/56603/1277/1112/6781/64399/4188/7289/4322/8538/51715/85301/60529/157506/7059/3213/2778/23314/22856/6664/3216/3638/359845/4087	65
14	1	GO:0048568	embryonic organ development	112/2957	403/16068	1.89839e-06	0.000675161	0.000603652	3280/3340/585/9775/2138/3235/3399/4647/1954/2294/4613/4487/2549/79728/54903/6932/130497/3516/348093/1749/65009/5125/2186/6608/204851/55084/10049/55897/5754/8013/7703/55584/2735/8648/7403/2295/9645/2487/8320/5076/1856/3142/3212/4760/51804/51294/2637/2200/57448/7474/1956/7545/9423/57216/28514/3398/64220/9464/51761/2034/4435/3236/1746/5396/55636/2737/2260/5156/668/4920/655/9935/6789/1280/4297/6909/6…	112
15	1	GO:0016358	dendrite development	60/2957	183/16068	2.00243e-06	0.000675161	0.000603652	1141/585/2332/2182/22903/9201/2475/65981/6383/10498/23542/3706/80725/100132074/4038/653464/124925/25/26039/23098/351/5597/1742/23543/4776/773/153090/116443/382/84079/1952/348/655/7476/9148/4147/5064/342184/1523/57118/10160/23613/1630/5592/5530/653/7436/27185/1136/1627/26037/816/2048/57580/2146/3066/3251/4891/7804/7074	60
16	1	GO:0051056	regulation of small GTPase mediated signal transduction	82/2957	274/16068	2.09163e-06	0.000675161	0.000603652	55701/57514/7410/9162/23096/57148/10144/57569/10564/50937/100271927/201163/7126/115557/64333/57679/9901/4952/9743/23221/55103/115703/57706/5909/79822/5880/153090/221938/9912/382/153478/9267/6714/79658/348/10125/10395/55785/51291/58480/57221/395/23189/83478/7409/29984/10252/4650/171177/26030/2149/3845/10160/5159/50650/50861/397/22821/6091/23229/9459/152273/10451/55160/121512/26037/94134/4983/6453/…	82
17	1	GO:0035107	appendage morphogenesis	50/2957	144/16068	2.20925e-06	0.000675161	0.000603652	5362/3235/1954/4613/4487/10018/54903/1382/130497/1749/10512/5125/1387/4038/7474/3899/9464/6659/3236/5396/8200/55636/2737/2260/4920/655/494470/7476/2719/1280/6909/342184/56603/51776/7289/91461/7700/60529/51098/157506/2697/2778/3065/80144/2736/3066/6664/581/51176/57167	50
18	1	GO:0035108	limb morphogenesis	50/2957	144/16068	2.20925e-06	0.000675161	0.000603652	5362/3235/1954/4613/4487/10018/54903/1382/130497/1749/10512/5125/1387/4038/7474/3899/9464/6659/3236/5396/8200/55636/2737/2260/4920/655/494470/7476/2719/1280/6909/342184/56603/51776/7289/91461/7700/60529/51098/157506/2697/2778/3065/80144/2736/3066/6664/581/51176/57167	50
19	1	GO:0045665	negative regulation of neuron differentiation	59/2957	180/16068	2.45261e-06	0.000675161	0.000603652	3280/57556/112/10498/567/10512/55558/56963/9706/7070/8934/10500/4038/54910/4854/653464/124925/81618/4035/351/4776/1400/5747/10215/80031/5909/7474/9423/9745/84894/28514/3398/9139/59341/382/6900/5793/282969/2737/655/23189/2672/6405/1840/374946/4211/57540/2045/1630/2258/5530/1910/5376/1656/2048/3066/6695/7161/5080	59
20	1	GO:0016055	Wnt signaling pathway	123/2957	454/16068	2.48549e-06	0.000675161	0.000603652	29117/6259/161/192670/5518/2116/23072/27122/8840/2869/3487/65981/9314/2308/23002/57674/4300/8601/54903/59352/10459/6932/2931/3516/83999/1749/8532/54361/51704/1601/4038/1455/6907/55897/5754/4035/29969/1432/25/53944/2735/7403/27327/1363/331/2487/4776/8454/8321/1856/7088/4772/7474/6422/57216/153090/166336/4435/6659/10927/7091/2737/166/1952/6714/81839/4920/348/8326/1457/90268/6789/7476/2719/80139/231…	123
21	1	GO:0050808	synapse organization	70/2957	225/16068	2.5423e-06	0.000675161	0.000603652	3371/64101/6259/1141/26045/654429/114798/1282/79953/23114/5098/22859/57555/441381/10882/9379/999/8934/784/4038/124925/57679/351/1742/7248/92737/4776/8321/23025/51804/5747/783/7474/1946/773/4761/153090/26167/6900/27445/9806/7162/348/2668/23768/7476/9148/3587/5064/64084/23394/2149/10160/23613/54549/27020/2045/9254/1134/57633/27185/6092/816/8927/23284/347902/2048/1000/1813/27286	70
22	1	GO:0198738	cell-cell signaling by wnt	123/2957	455/16068	2.79983e-06	0.000709756	0.000634583	29117/6259/161/192670/5518/2116/23072/27122/8840/2869/3487/65981/9314/2308/23002/57674/4300/8601/54903/59352/10459/6932/2931/3516/83999/1749/8532/54361/51704/1601/4038/1455/6907/55897/5754/4035/29969/1432/25/53944/2735/7403/27327/1363/331/2487/4776/8454/8321/1856/7088/4772/7474/6422/57216/153090/166336/4435/6659/10927/7091/2737/166/1952/6714/81839/4920/348/8326/1457/90268/6789/7476/2719/80139/231…	123
23	1	GO:0051961	negative regulation of nervous system development	75/2957	247/16068	3.11603e-06	0.000755569	0.000675543	3280/57556/112/8646/4613/10498/567/10512/55558/56963/9706/7070/8934/10500/4038/54910/4854/653464/124925/81618/4152/4035/351/4776/1400/5747/10215/27242/80031/5909/7474/9423/9745/4761/84894/28514/3398/9139/59341/382/6900/5793/1620/282969/1746/2737/10683/655/7476/23189/2672/6405/1840/374946/89927/4211/57540/2045/1630/7289/1745/2258/5530/6092/6993/1910/5376/1656/2048/3066/6664/6695/7161/5566/5080	75
24	1	GO:0072001	renal system development	81/2957	273/16068	3.4806e-06	0.000808805	0.000723141	3280/10972/6772/9500/2138/1282/9510/3399/445/2294/5455/10018/130497/9244/54361/5125/65266/201163/6608/4038/4854/8842/7248/5076/51804/2200/7474/7490/6422/2650/57216/5175/28514/3398/64220/4435/2018/6659/2737/2260/4093/5156/8642/23210/655/2668/59/2719/10409/1634/255738/5228/4086/9788/183/342184/10252/100133941/5159/11231/2045/3237/23371/168667/5950/55366/6943/4092/6092/51301/26108/157506/80144/2736/…	81
25	1	GO:0010721	negative regulation of cell development	78/2957	262/16068	4.55768e-06	0.00101673	0.000909041	3280/2633/57556/112/4613/10498/567/2931/10512/55558/56963/9706/7070/8934/10500/4038/54910/4854/653464/124925/81618/4152/4035/351/2487/4776/1400/5747/10215/2200/80031/5909/7474/1946/9423/9745/84894/28514/3398/9139/59341/382/6900/5793/1620/282969/1746/2737/10683/4882/655/7476/23189/2672/6405/1840/374946/1903/89927/4211/57540/2045/1630/10631/1745/2258/5530/6993/1910/5376/1656/2048/3066/6664/6695/716…	78
26	1	GO:0051962	positive regulation of nervous system development	115/2957	424/16068	4.94367e-06	0.00106042	0.000948104	163404/3280/57556/55714/2332/26045/654429/57611/114798/79953/2335/22859/1954/2475/5584/65981/57555/81565/23064/441381/1382/3706/65009/100132074/51704/50937/6608/653464/8153/4137/9253/124925/22954/5754/10810/25/23162/26039/2735/8648/5597/1002/5076/23025/4760/10215/23531/6925/7474/1946/9423/4761/153090/60436/3398/9139/51761/221938/8482/1620/8200/84079/7162/2737/2260/348/9043/655/23768/7476/6324/914…	115
27	1	GO:0048762	mesenchymal cell differentiation	58/2957	180/16068	5.42102e-06	0.00111906	0.00100053	3280/6772/57556/4487/10459/130497/3516/10512/54361/1601/10500/6608/54910/23275/114990/2295/2487/55223/8320/5076/10439/2637/80031/7474/6422/153090/9464/8482/1909/2260/655/2668/1908/80139/7049/6405/147906/55273/2022/1277/6943/653/4092/90/1910/1947/157506/753/6615/2146/3066/6664/81610/51176/6591/359845/4087/152007	58
28	1	GO:0030900	forebrain development	96/2957	341/16068	5.61837e-06	0.00111906	0.00100053	3280/2648/6259/1141/3340/585/1267/22903/9201/8646/4487/81565/5455/166614/3516/54361/55558/999/431707/50937/6608/4854/653464/153241/9253/4035/23162/8013/3746/2735/351/8648/7248/5454/8320/4760/2637/10215/7474/1956/6752/153090/3398/2018/8482/6900/55118/1746/80055/55636/2737/2260/6714/26047/7476/10395/6715/6506/6331/9355/374946/3845/89927/6751/4747/1745/64919/2258/6091/5592/317/27185/6092/63925/2131/…	96
29	1	GO:0007626	locomotory behavior	59/2957	185/16068	6.48121e-06	0.0012464	0.00111439	1141/372/1267/460/3235/4045/57555/10499/10882/23551/4987/51704/5581/9698/4137/55084/124925/57679/351/1742/7248/1759/463/6616/7545/54112/773/3398/3236/6900/55636/2395/53616/478/7200/26058/2906/2668/1497/163175/5090/56172/3074/1949/64072/320/4211/1143/8322/1476/10752/1136/321/23284/3251/54982/123803/2764/1813	59
30	1	GO:0022604	regulation of cell morphogenesis	119/2957	445/16068	7.08313e-06	0.00131675	0.00117729	2633/1141/585/57556/4478/5362/192670/85369/57611/5361/6284/2335/7750/1954/51231/65981/6383/81565/1382/3706/10512/80725/55558/9706/54014/7070/10500/4038/1455/54910/146057/153241/8153/4137/23580/118987/3987/10810/25/26039/23098/53944/30011/5454/1002/4776/23025/2620/10439/5747/80031/7474/1946/9423/773/84894/54873/8482/6900/84079/254065/6714/348/7476/10395/55785/58480/148170/10435/5064/23189/6405/374…	119
31	1	GO:0060021	palate development	33/2957	85/16068	8.02927e-06	0.00144449	0.0012915	64651/4487/130497/1749/2295/8321/4223/7474/9464/5396/55636/2737/7476/1280/7049/6909/2535/91461/124857/6943/60529/6615/80144/2048/23314/6664/51176/54880/6591/10541/3638/54796/4087	33
32	1	GO:0048168	regulation of neuronal synaptic plasticity	21/2957	44/16068	8.59208e-06	0.00145522	0.00130109	8541/440829/1742/23025/6900/348/388336/4297/9148/183/6543/3845/27020/6855/1627/816/2048/8766/1813/23237/9145	21
33	1	GO:0050768	negative regulation of neurogenesis	69/2957	228/16068	8.61078e-06	0.00145522	0.00130109	3280/57556/112/4613/10498/567/10512/55558/56963/9706/7070/8934/10500/4038/54910/4854/653464/124925/81618/4152/4035/351/4776/1400/5747/10215/80031/5909/7474/9423/9745/84894/28514/3398/9139/59341/382/6900/5793/1620/282969/1746/2737/10683/655/7476/23189/2672/6405/1840/374946/89927/4211/57540/2045/1630/1745/2258/5530/6993/1910/5376/1656/2048/3066/6664/6695/7161/5080	69
34	1	GO:0060562	epithelial tube morphogenesis	85/2957	299/16068	1.26708e-05	0.00207838	0.00185825	3280/2648/3371/585/9500/2138/1282/3627/1954/2294/4613/54903/367/130497/3516/65009/54361/65266/6608/54910/55897/5754/7403/7248/83605/9645/4776/5076/8321/1856/51804/2637/7474/9423/7490/6422/57216/28514/9464/4435/6659/1909/2737/6714/8642/655/2668/6789/10395/2719/5228/6909/9788/2535/183/9355/4323/342184/10252/2022/3845/5058/6356/2045/64399/7289/3237/55366/6943/653/317/90/51098/157506/8914/2697/2736/8…	85
35	1	GO:0048736	appendage development	53/2957	165/16068	1.49207e-05	0.00230939	0.00206479	5362/51003/3235/1954/4613/4487/10018/54903/1382/130497/1749/10512/5125/1387/4038/4223/7474/3899/5066/9464/6659/3236/5396/8200/55636/2737/2260/4920/655/494470/7476/2719/1280/6909/342184/56603/51776/7289/91461/7700/60529/51098/157506/2697/2778/3065/80144/2736/3066/6664/581/51176/57167	53
36	1	GO:0060173	limb development	53/2957	165/16068	1.49207e-05	0.00230939	0.00206479	5362/51003/3235/1954/4613/4487/10018/54903/1382/130497/1749/10512/5125/1387/4038/4223/7474/3899/5066/9464/6659/3236/5396/8200/55636/2737/2260/4920/655/494470/7476/2719/1280/6909/342184/56603/51776/7289/91461/7700/60529/51098/157506/2697/2778/3065/80144/2736/3066/6664/581/51176/57167	53
37	1	GO:0048638	regulation of developmental growth	81/2957	283/16068	1.53214e-05	0.00230939	0.00206479	5479/84944/585/57556/5362/57611/5361/2690/2335/1954/2475/81565/10498/10018/1382/367/2931/3516/10512/55558/9706/10500/6608/54910/8153/4137/1432/25/5641/351/2844/5454/1002/23025/3142/10439/51804/5747/80031/7474/1946/9423/7490/6422/28514/51761/8482/6665/8200/55636/2395/2260/348/6789/84525/10409/7049/6909/6776/85407/6405/374946/23394/2045/1630/9254/2258/127833/5950/27185/2697/1848/10743/8766/91584/18…	81
38	1	GO:0016049	cell growth	123/2957	471/16068	1.69072e-05	0.00248135	0.00221854	684/51616/57556/5362/7216/5518/57611/5361/51320/9201/8840/2335/64061/1954/3487/1027/2475/4487/65981/81565/8085/123904/5654/1382/367/10459/2931/10512/65009/486/55558/9706/10516/84687/201163/10500/54910/8153/4137/22954/51379/25/351/84275/8835/2273/23404/2786/1002/2487/23025/10439/1029/80031/7474/1946/1956/8527/9423/7490/6422/773/6548/957/4856/8482/2395/155066/1154/668/348/221937/1457/7049/79602/261…	123
39	1	GO:0001822	kidney development	75/2957	259/16068	2.0137e-05	0.0028796	0.00257461	3280/10972/6772/9500/2138/9510/3399/445/5455/10018/130497/9244/54361/5125/65266/201163/6608/4038/4854/8842/7248/5076/51804/2200/7490/6422/2650/57216/5175/28514/3398/64220/4435/6659/2737/2260/4093/5156/8642/23210/655/2668/59/2719/10409/1634/255738/5228/4086/9788/183/342184/10252/100133941/5159/2045/3237/23371/168667/55366/6943/4092/6092/51301/26108/157506/80144/2736/4311/80310/6664/581/7161/4811/4…	75
40	1	GO:0051236	establishment of RNA localization	52/2957	163/16068	2.2095e-05	0.0030806	0.00275432	87178/4600/2332/8480/9775/23293/10643/7013/51092/6830/9961/9295/51362/6311/130132/26019/5976/472/5433/7248/84811/9631/29107/9818/8888/55677/23180/10073/53981/3800/29118/100101267/51637/55421/55746/65110/55706/10250/8683/5903/23511/7175/84321/9972/57187/4927/23225/8021/23165/79902/4686/9883	52
41	1	GO:0030509	BMP signaling pathway	45/2957	135/16068	2.28603e-05	0.00310956	0.00278021	3280/2116/1954/8646/4487/5654/3516/348093/1749/2657/56963/649/4038/23592/25/331/8321/2200/7474/6422/4756/8200/4093/5046/4920/655/494470/2719/7049/4086/55273/644815/2022/23090/285704/168667/653/4092/90/10140/6664/51176/8239/4087/51496	45
42	1	GO:0001655	urogenital system development	86/2957	308/16068	2.36423e-05	0.00313936	0.00280686	3280/3371/10972/6772/9500/2138/1282/9510/3399/445/2294/1027/5455/10018/367/130497/9244/54361/5125/65266/201163/6608/4038/4854/8842/7248/5076/51804/2200/7474/7490/6422/2650/57216/5175/28514/3398/64220/4435/2018/6659/2737/2260/4093/5156/8642/23210/655/2668/59/6715/2719/10409/1634/255738/5228/4086/9788/183/342184/10252/100133941/5159/11231/2045/3237/23371/168667/5950/55366/6943/4092/6092/51301/26108…	86
43	1	GO:0015931	nucleobase-containing compound transport	59/2957	193/16068	2.70027e-05	0.00347463	0.00310661	7355/87178/4600/2332/8480/9775/23293/10643/51092/6830/51006/9961/134/9295/51362/84912/6311/130132/26019/5976/84275/5433/7248/84811/9631/29107/9818/8888/55677/23180/10073/53981/3800/11046/29118/100101267/51637/55421/55746/65110/55706/10250/2697/8683/5903/55508/23511/7175/84321/9972/57187/4927/23225/8021/23165/79902/4686/29957/9883	59
44	1	GO:0034340	response to type I interferon	31/2957	82/16068	2.77491e-05	0.00347463	0.00310661	2537/91543/4939/684/3434/11274/55337/9636/103/8638/4600/4599/6772/4940/3429/4938/5770/3659/3107/2634/10581/81844/7297/3454/7474/3716/6773/25939/3455/10410/58509	31
45	1	GO:0048167	regulation of synaptic plasticity	44/2957	132/16068	2.80363e-05	0.00347463	0.00310661	2332/26045/10814/9162/23096/8541/134/84502/3706/9066/57406/440829/1742/4776/23025/6616/6812/4761/6900/7425/348/3274/388336/4297/6780/9148/183/6543/3845/27020/3745/6855/1627/26037/816/4684/2048/3710/952/8766/1813/4900/23237/9145	44
46	1	GO:0001503	ossification	96/2957	355/16068	3.30367e-05	0.00367228	0.00328333	3371/103/80381/4958/23353/7010/1300/23560/3399/537/55787/8646/23051/2068/55973/5191/56975/4209/130497/3516/1749/338773/10457/3570/54361/9902/649/6238/6608/4038/22904/1291/1432/2735/79697/133522/8321/5747/7474/1956/1591/6422/3398/9464/4435/1758/8482/90993/6272/2737/4256/4882/117581/8642/655/2719/1280/249/4086/4921/56172/4323/4325/196527/1277/4330/6781/4322/9063/91461/55366/653/90/2131/7059/865/273…	96
47	1	GO:0010977	negative regulation of neuron projection development	40/2957	117/16068	3.31633e-05	0.00367228	0.00328333	57556/112/10498/567/10512/55558/56963/9706/7070/8934/10500/4038/54910/653464/124925/81618/4035/4776/1400/5747/80031/7474/9423/84894/9139/59341/382/5793/23189/2672/6405/374946/2045/1630/2258/5530/5376/2048/3066/6695	40
48	1	GO:0050773	regulation of dendrite development	40/2957	117/16068	3.31633e-05	0.00367228	0.00328333	1141/2332/2475/65981/6383/10498/3706/80725/100132074/653464/124925/25/26039/23098/5597/4776/153090/382/84079/348/655/9148/5064/1523/57118/23613/1630/5530/653/7436/27185/1136/1627/26037/816/57580/2146/3066/7804/7074	40
49	1	GO:0044708	single-organism behavior	102/2957	382/16068	3.33499e-05	0.00367228	0.00328333	1141/585/372/1267/9775/114798/3235/9162/594857/4045/84961/2475/57555/134/23542/84502/10882/9379/65009/5730/3678/431707/5581/9698/9757/4137/124925/57679/9815/25/8013/351/2844/1742/7248/1759/6616/4885/1956/7545/4212/773/4761/3398/64220/26053/3236/6900/1620/55636/2395/29767/53616/41/478/7200/26058/8867/7060/8326/2906/2668/26047/3274/1497/6715/163175/57030/4297/84152/6506/5090/6543/23394/83658/1949/3…	102
50	1	GO:0008344	adult locomotory behavior	30/2957	79/16068	3.36325e-05	0.00367228	0.00328333	372/1267/3235/9698/4137/124925/351/7248/1759/7545/773/3398/3236/6900/55636/2395/53616/478/7200/26058/2906/2668/1497/163175/5090/1949/1476/10752/123803/1813	30
51	1	GO:0071772	response to BMP	47/2957	145/16068	3.42404e-05	0.00367228	0.00328333	3280/2116/1954/8646/4487/5654/3516/348093/1749/2657/56963/649/4038/23592/11173/25/331/8321/2200/7474/6422/4756/8200/4093/5046/4920/655/494470/2719/1280/7049/4086/55273/644815/2022/23090/285704/168667/653/4092/90/10140/6664/51176/8239/4087/51496	47
52	1	GO:0071773	cellular response to BMP stimulus	47/2957	145/16068	3.42404e-05	0.00367228	0.00328333	3280/2116/1954/8646/4487/5654/3516/348093/1749/2657/56963/649/4038/23592/11173/25/331/8321/2200/7474/6422/4756/8200/4093/5046/4920/655/494470/2719/1280/7049/4086/55273/644815/2022/23090/285704/168667/653/4092/90/10140/6664/51176/8239/4087/51496	47
53	1	GO:0001558	regulation of cell growth	100/2957	374/16068	3.7404e-05	0.00393589	0.00351902	684/51616/57556/5362/7216/5518/57611/5361/8840/2335/64061/1954/3487/1027/2475/4487/65981/81565/5654/1382/10459/2931/10512/486/55558/9706/10516/84687/201163/10500/54910/8153/4137/22954/51379/25/84275/8835/2273/23404/2786/1002/2487/23025/10439/1029/80031/7474/1946/1956/9423/7490/6422/6548/4856/8482/2395/1154/348/221937/1457/79602/26153/984/6405/147906/183/4323/374946/6595/23394/9538/2045/1630/6586/…	100
54	1	GO:0032963	collagen metabolic process	37/2957	106/16068	3.86942e-05	0.00399625	0.00357299	9697/871/1300/1282/54361/9902/1291/64175/1292/4320/1278/1293/4314/1280/1296/4312/114757/4323/4325/2022/1277/2149/50509/5159/4322/23371/4239/136227/1303/84570/10536/1289/2191/5184/1290/3066/1284	37
55	1	GO:0050770	regulation of axonogenesis	49/2957	154/16068	4.05601e-05	0.00411279	0.00367719	57556/5362/57611/5361/2335/1954/81565/1382/10512/55558/9706/7070/10500/4038/54910/8153/4137/25/5454/1002/10439/5747/80031/7474/1946/9423/773/84894/8482/6900/348/7476/6405/374946/23394/2045/4747/1630/6586/2258/6091/85464/27185/6092/26037/2048/8766/91584/7074	49
56	1	GO:0010769	regulation of cell morphogenesis involved in differentiation	71/2957	248/16068	4.95437e-05	0.00477054	0.00426527	2633/1141/57556/5362/57611/5361/2335/1954/65981/6383/81565/1382/3706/10512/80725/55558/9706/7070/10500/4038/54910/8153/4137/3987/25/26039/23098/5454/1002/4776/10439/5747/80031/7474/1946/9423/773/84894/8482/6900/84079/348/7476/23189/6405/374946/23394/1523/2045/4747/1630/10631/6586/2258/6091/5530/85464/27185/6092/1136/26037/816/2048/57580/55604/8766/91584/10109/10276/7804/7074	71
57	1	GO:0006409	tRNA export from nucleus	16/2957	32/16068	4.96129e-05	0.00477054	0.00426527	8480/9631/9818/100101267/55746/55706/5903/23511/7175/9972/4927/23225/8021/23165/79902/9883	16
58	1	GO:0071431	tRNA-containing ribonucleoprotein complex export from nucleus	16/2957	32/16068	4.96129e-05	0.00477054	0.00426527	8480/9631/9818/100101267/55746/55706/5903/23511/7175/9972/4927/23225/8021/23165/79902/9883	16
59	1	GO:0072075	metanephric mesenchyme development	2957-10-01	15/16068	5.32279e-05	0.00503139	0.00449849	6772/130497/54361/5076/51804/7490/655/10409/5159/6943	10
60	1	GO:0050657	nucleic acid transport	50/2957	160/16068	5.74583e-05	0.0052532	0.00469681	87178/4600/2332/8480/9775/23293/10643/51092/6830/9961/9295/51362/6311/130132/26019/5976/5433/7248/84811/9631/29107/9818/8888/55677/23180/10073/53981/3800/29118/100101267/51637/55421/55746/65110/55706/10250/8683/5903/23511/7175/84321/9972/57187/4927/23225/8021/23165/79902/4686/9883	50
61	1	GO:0050658	RNA transport	50/2957	160/16068	5.74583e-05	0.0052532	0.00469681	87178/4600/2332/8480/9775/23293/10643/51092/6830/9961/9295/51362/6311/130132/26019/5976/5433/7248/84811/9631/29107/9818/8888/55677/23180/10073/53981/3800/29118/100101267/51637/55421/55746/65110/55706/10250/8683/5903/23511/7175/84321/9972/57187/4927/23225/8021/23165/79902/4686/9883	50
62	1	GO:0021537	telencephalon development	63/2957	215/16068	6.10177e-05	0.00543015	0.00485502	3280/2648/6259/585/22903/81565/5455/166614/55558/50937/6608/653464/153241/9253/4035/8013/8648/7248/5454/8320/4760/7474/1956/153090/3398/2018/8482/6900/55118/1746/55636/2737/26047/6715/6506/6331/9355/89927/4747/1745/64919/2258/6091/27185/6092/2131/3912/10579/2048/4628/4781/2618/2146/3251/581/51176/1000/91584/55970/1813/4900/7804/5080	63
63	1	GO:0050769	positive regulation of neurogenesis	97/2957	365/16068	6.25581e-05	0.00543015	0.00485502	163404/3280/57556/55714/2332/57611/2335/1954/2475/5584/65981/81565/23064/1382/3706/65009/100132074/51704/50937/6608/653464/8153/4137/9253/124925/22954/5754/25/23162/26039/8648/5597/1002/23025/4760/10215/23531/6925/7474/1946/9423/4761/153090/60436/3398/9139/51761/221938/8482/1620/8200/84079/2737/2260/348/9043/655/6324/9148/6935/5064/23013/23394/6929/1523/57118/23613/6938/1272/27020/1268/4747/7732/…	97
64	1	GO:0030111	regulation of Wnt signaling pathway	82/2957	298/16068	6.31168e-05	0.00543015	0.00485502	5518/23072/27122/3487/65981/2308/57674/4300/8601/54903/59352/10459/2931/3516/83999/1749/54361/51704/1601/4038/55897/4035/29969/1432/25/2735/331/2487/4776/8321/1856/7088/4772/7474/6422/57216/153090/4435/6659/10927/2737/166/6714/4920/348/1457/6789/7476/2719/80139/23189/85407/147906/374946/79705/1277/83439/4188/27123/55366/5218/219287/27185/324/5204/5688/5695/3065/2300/3090/51176/3489/65062/1000/659…	82
65	1	GO:0007507	heart development	123/2957	484/16068	6.32885e-05	0.00543015	0.00485502	3280/2648/8701/3340/585/5019/287/7010/2138/4015/9510/3399/129446/1954/2294/2475/4487/2549/4209/130497/2931/3516/10512/65009/5125/6608/55897/4152/5754/23054/1432/472/7403/1363/7248/83605/9645/4776/8320/8321/1856/10439/5747/2200/7474/7490/57216/5066/6548/28514/3398/64220/9464/6659/53820/80274/7139/55636/1909/2737/2260/63917/5156/57493/790/8642/23210/655/6789/23768/6464/10395/2719/1280/83881/84525/1…	123
66	1	GO:0003002	regionalization	87/2957	321/16068	6.93963e-05	0.00581831	0.00520207	3280/2648/5362/3235/1954/2294/8646/4487/4300/79728/8601/54903/367/130497/3516/10512/5125/2186/50937/6608/4038/204851/55897/7703/472/2735/7403/3224/8320/5076/1856/4223/3212/4760/2637/7474/7490/6422/23648/57216/28514/2018/3236/1746/80055/2737/2260/1952/10683/5046/4920/22823/2668/9935/7476/2719/10409/4297/85407/6405/5090/9355/10252/56603/64399/4188/7289/3237/1745/6045/60529/2128/90/51098/3213/6615/2…	87
67	1	GO:0060337	type I interferon signaling pathway	29/2957	78/16068	7.09423e-05	0.00581831	0.00520207	2537/91543/4939/684/3434/11274/9636/103/8638/4600/4599/6772/4940/3429/4938/5770/3659/3107/2634/10581/7297/3454/7474/3716/6773/25939/3455/10410/58509	29
68	1	GO:0071357	cellular response to type I interferon	29/2957	78/16068	7.09423e-05	0.00581831	0.00520207	2537/91543/4939/684/3434/11274/9636/103/8638/4600/4599/6772/4940/3429/4938/5770/3659/3107/2634/10581/7297/3454/7474/3716/6773/25939/3455/10410/58509	29
69	1	GO:0048754	branching morphogenesis of an epithelial tube	46/2957	145/16068	7.45022e-05	0.0059887	0.00535441	3371/9500/2138/1282/2294/4613/54903/367/54361/6608/4776/5076/51804/2637/7474/7490/57216/4435/1909/2737/6714/8642/655/2668/6789/2719/5228/183/4323/10252/2022/3845/5058/6356/64399/3237/55366/6943/90/157506/8914/2736/581/51176/10253/2118	46
70	1	GO:0072132	mesenchyme morphogenesis	20/2957	46/16068	7.51675e-05	0.0059887	0.00535441	2294/4487/130497/3516/7474/2260/8642/655/59/6909/55273/2022/60412/653/90/72/6615/51176/6591/4087	20
71	1	GO:0050803	regulation of synapse structure or activity	38/2957	113/16068	7.73701e-05	0.00607737	0.00543369	64101/1141/26045/654429/114798/79953/22859/57555/441381/4038/351/4776/51804/5747/7474/1946/4761/153090/7162/348/23768/7476/9148/3587/64084/23394/23613/2045/57633/27185/6092/816/23284/347902/2048/1000/1813/27286	38
72	1	GO:0060560	developmental growth involved in morphogenesis	59/2957	200/16068	8.36359e-05	0.00647829	0.00579215	3371/57556/5362/57611/5361/9201/2335/1954/81565/123904/1382/10512/55558/9706/10500/54910/8153/4137/55897/5754/25/351/1002/23025/10439/51804/80031/7474/1946/9423/6422/57216/8482/348/6909/85407/6405/9355/374946/342184/10252/23394/23191/80208/6356/2045/1630/10631/6586/2258/127833/27185/157506/10253/8766/91584/8239/23327/7074	59
73	1	GO:0045666	positive regulation of neuron differentiation	80/2957	292/16068	9.03126e-05	0.00689964	0.00616887	163404/55714/2332/57611/2335/1954/2475/5584/65981/81565/23064/1382/3706/65009/100132074/51704/50937/8153/4137/124925/22954/5754/25/23162/26039/8648/5597/1002/23025/4760/23531/6925/7474/1946/9423/4761/153090/60436/9139/51761/221938/8482/1620/8200/84079/2260/348/9043/655/6324/9148/6935/5064/23394/6929/1523/57118/23613/6938/1272/27020/1268/4747/7732/9638/6091/127833/653/151/7436/27185/6092/816/2736/…	80
74	1	GO:0030166	proteoglycan biosynthetic process	23/2957	57/16068	9.16519e-05	0.00690733	0.00617575	3340/126792/79690/64132/92370/79586/1464/54360/27087/64131/57216/29940/9953/113189/1634/51363/9348/633/2131/64377/22856/2300/26035	23
75	1	GO:0050807	regulation of synapse organization	37/2957	110/16068	9.49863e-05	0.0069562	0.00621944	64101/1141/26045/654429/114798/79953/22859/57555/441381/4038/4776/51804/5747/7474/1946/4761/153090/7162/348/23768/7476/9148/3587/64084/23394/23613/2045/57633/27185/6092/816/23284/347902/2048/1000/1813/27286	37
76	1	GO:0001704	formation of primary germ layer	38/2957	114/16068	9.57197e-05	0.0069562	0.00621944	2116/2138/2335/2294/8646/9314/3678/55897/23275/1291/8013/7403/8320/5076/2139/7474/1844/2260/655/83881/4086/4323/1303/60412/23168/90/123169/3909/1289/3912/6615/1848/1290/1847/51176/1284/5566/4087	38
77	1	GO:0097479	synaptic vesicle localization	39/2957	118/16068	9.60422e-05	0.0069562	0.00621944	29058/2332/10814/79953/1861/22895/10239/22859/10947/9751/57555/9066/94121/114088/1759/57706/23025/80331/6616/8773/6812/773/27445/8867/9783/7476/26258/85439/23396/488/5873/80208/127833/4983/254263/5908/6453/1000/6804	39
78	1	GO:0051028	mRNA transport	42/2957	131/16068	0.000115149	0.00809261	0.00723548	4600/2332/8480/9775/23293/10643/6830/9961/9295/51362/26019/5976/5433/84811/9631/29107/9818/8888/55677/53981/3800/29118/100101267/55421/55746/65110/55706/10250/8683/5903/23511/7175/84321/9972/57187/4927/23225/8021/23165/79902/4686/9883	42
79	1	GO:0099504	synaptic vesicle cycle	35/2957	103/16068	0.000115179	0.00809261	0.00723548	29058/2332/10814/79953/1861/22895/22859/9751/57555/9066/94121/114088/1759/57706/23025/80331/6616/8773/6812/773/27445/8867/9783/7476/57030/26258/85439/23396/488/127833/4983/5908/6453/1000/6804	35
80	1	GO:0030574	collagen catabolic process	25/2957	65/16068	0.000116609	0.00809261	0.00723548	1300/1282/9902/1291/1292/4320/1278/1293/4314/1280/1296/4312/4323/4325/1277/50509/4322/136227/1303/84570/1289/2191/5184/1290/1284	25
81	1	GO:0044259	multicellular organismal macromolecule metabolic process	37/2957	111/16068	0.000117537	0.00809261	0.00723548	9697/871/1300/1282/54361/9902/1291/64175/1292/4320/1278/1293/4314/1280/1296/4312/114757/4323/4325/2022/1277/2149/50509/5159/4322/23371/4239/136227/1303/84570/10536/1289/2191/5184/1290/3066/1284	37
82	1	GO:0051031	tRNA transport	16/2957	34/16068	0.000125269	0.00851983	0.00761745	8480/9631/9818/100101267/55746/55706/5903/23511/7175/9972/4927/23225/8021/23165/79902/9883	16
83	1	GO:0061387	regulation of extent of cell growth	33/2957	96/16068	0.000138872	0.00915404	0.0081845	57556/5362/57611/5361/2335/1954/81565/1382/10512/55558/9706/10500/54910/8153/4137/25/1002/10439/80031/7474/1946/9423/8482/348/6405/374946/23394/2045/1630/2258/27185/8766/91584	33
84	1	GO:0007416	synapse assembly	42/2957	132/16068	0.000139244	0.00915404	0.0081845	6259/1141/26045/654429/114798/79953/22859/57555/441381/9379/999/8934/4038/351/92737/8321/51804/5747/7474/1946/773/26167/27445/9806/7162/23768/7476/64084/23394/10160/54549/27020/2045/57633/6092/8927/23284/347902/2048/1000/1813/27286	42
85	1	GO:0060216	definitive hemopoiesis	2957-11-01	19/16068	0.000141043	0.00915404	0.0081845	103/7010/204851/23543/4297/7049/29843/4211/865/3213/678	11
86	1	GO:0030326	embryonic limb morphogenesis	40/2957	124/16068	0.000142801	0.00915404	0.0081845	3235/1954/4613/4487/10018/54903/1382/130497/1749/1387/4038/7474/3899/9464/3236/5396/8200/55636/2737/2260/4920/655/7476/2719/6909/56603/51776/7289/60529/51098/157506/2697/2778/3065/80144/2736/3066/581/51176/57167	40
87	1	GO:0035113	embryonic appendage morphogenesis	40/2957	124/16068	0.000142801	0.00915404	0.0081845	3235/1954/4613/4487/10018/54903/1382/130497/1749/1387/4038/7474/3899/9464/3236/5396/8200/55636/2737/2260/4920/655/7476/2719/6909/56603/51776/7289/60529/51098/157506/2697/2778/3065/80144/2736/3066/581/51176/57167	40
88	1	GO:0060348	bone development	51/2957	170/16068	0.000155085	0.00982851	0.00878753	5479/871/7010/1300/158326/1954/537/4487/10498/5191/56975/4209/1749/338773/64175/389058/2200/5305/2737/6714/4093/4882/8642/6715/8111/1280/249/4086/4323/4325/79705/56603/196527/2022/1277/54808/1112/4211/6781/9060/7289/4322/284266/51715/85301/7059/2778/22856/10234/3638/359845	51
89	1	GO:0034329	cell junction assembly	54/2957	183/16068	0.000162199	0.0101639	0.00908736	287/7010/9647/23114/2335/347/5584/83660/8502/54361/3678/7070/5339/201163/204851/3987/7082/7248/91862/5747/1946/2706/6422/6548/59341/6714/57493/10395/80139/395/23396/183/29984/84552/4323/342184/10052/54751/1307/4092/324/3909/9948/87/2697/5908/1003/6615/6624/6591/3915/5566/9748/10979	54
90	1	GO:0031345	negative regulation of cell projection organization	43/2957	137/16068	0.000164562	0.0101682	0.00909122	57556/112/10498/567/10512/55558/56963/9706/7070/8934/10500/4038/54910/653464/124925/81618/4035/4776/1400/5747/80031/5909/7474/9423/84894/9139/59341/382/5793/51466/23189/2672/6405/374946/2045/1630/2258/5530/5376/2048/3066/10253/6695	43
91	1	GO:0002009	morphogenesis of an epithelium	124/2957	499/16068	0.000165914	0.0101682	0.00909122	3280/2648/3371/6772/6259/585/9500/4478/161/1741/5361/2138/1282/1861/3627/1954/2294/4613/9314/23002/4300/54903/367/130497/3516/10512/65009/54361/3678/65266/1601/6608/54910/55897/5754/25/7403/8985/7248/83605/2295/9645/2487/4776/5076/8321/1856/3212/51804/2637/7474/1956/9423/7490/6422/57216/28514/166336/9464/4435/6659/1909/2737/2260/1952/6714/81839/4920/8642/655/2668/6789/7476/10395/2719/5228/6909/85…	124
92	1	GO:0021987	cerebral cortex development	33/2957	97/16068	0.000173758	0.0104422	0.00933625	585/22903/81565/5455/50937/6608/653464/153241/4035/8648/7248/5454/8320/1956/153090/2018/2737/26047/6715/9355/89927/4747/2258/6091/27185/3912/10579/2618/581/1000/55970/7804/5080	33
93	1	GO:0006406	mRNA export from nucleus	34/2957	101/16068	0.000176003	0.0104422	0.00933625	8480/9775/23293/6830/9295/51362/26019/5976/5433/84811/9631/29107/9818/55677/53981/29118/100101267/55746/55706/10250/8683/5903/23511/7175/84321/9972/57187/4927/23225/8021/23165/79902/4686/9883	34
94	1	GO:0071427	mRNA-containing ribonucleoprotein complex export from nucleus	34/2957	101/16068	0.000176003	0.0104422	0.00933625	8480/9775/23293/6830/9295/51362/26019/5976/5433/84811/9631/29107/9818/55677/53981/29118/100101267/55746/55706/10250/8683/5903/23511/7175/84321/9972/57187/4927/23225/8021/23165/79902/4686/9883	34
95	1	GO:0034330	cell junction organization	66/2957	236/16068	0.000189621	0.0111317	0.00995274	287/253559/7010/9647/23114/129446/2335/347/5584/57555/83660/8502/54361/3678/7070/999/5339/201163/204851/9253/3987/7082/7248/83605/91862/1002/5747/1946/2706/6422/6548/59341/6714/57493/10395/80139/395/23396/183/29984/1525/84552/4323/342184/10052/54751/1004/1307/4092/324/3909/9948/87/2697/5908/1009/1003/6615/51762/6624/1000/6591/3915/5566/9748/10979	66
96	1	GO:0009952	anterior/posterior pattern specification	56/2957	193/16068	0.000201718	0.0117107	0.0104703	3280/2648/5362/3235/2294/4487/4300/79728/8601/130497/3516/10512/5125/2186/50937/6608/204851/7703/472/7403/3224/4223/3212/4760/2637/7474/7490/6422/23648/57216/28514/2018/3236/80055/2737/1952/10683/5046/4920/2719/10409/4297/85407/5090/7289/6045/60529/3213/2736/51176/3216/3955/23237/4087/10287/5080	56
97	1	GO:0075733	intracellular transport of virus	25/2957	67/16068	0.000204785	0.0117107	0.0104703	684/3434/3841/2332/8480/9397/9631/9818/100101267/6993/55746/55706/5903/23511/7175/84321/3837/9972/57187/4927/23225/8021/23165/79902/9883	25
98	1	GO:0009101	glycoprotein biosynthetic process	88/2957	335/16068	0.000205782	0.0117107	0.0104703	4939/29071/3340/116150/58505/147991/126792/79690/9933/29880/4122/30815/9445/8818/64132/51006/80267/92370/11253/10005/6388/84572/85365/11320/79586/81618/23275/11173/2801/11096/1464/6185/8813/6483/54360/27087/3703/2650/64131/57216/7327/144245/957/84620/63941/29940/9953/9334/116969/113189/81849/63917/64409/3998/1634/79695/8128/23394/51363/8869/11261/7903/50614/9348/54344/256435/8693/23333/6480/57171…	88
99	1	GO:0099003	vesicle-mediated transport in synapse	31/2957	90/16068	0.000209473	0.0118003	0.0105505	29058/2332/10814/1861/22895/22859/9751/9066/94121/114088/1759/57706/23025/80331/6616/8773/6812/773/27445/8867/9783/7476/26258/85439/23396/488/127833/4983/5908/6453/6804	31
100	1	GO:0072583	clathrin-dependent endocytosis	20/2957	49/16068	0.000215396	0.0120126	0.0107403	161/54874/1861/22848/1601/9094/1759/57706/28514/8867/85439/23396/9829/1175/127833/3092/4983/57720/6453/1211	20
101	1	GO:0035023	regulation of Rho protein signal transduction	35/2957	106/16068	0.000218527	0.0120666	0.0107886	55701/7410/201163/7126/115557/57679/153478/348/10395/55785/23189/7409/4650/26030/2149/10160/5159/50650/397/6091/23229/9459/152273/10451/55160/121512/6453/2245/26084/57580/64857/26230/2150/10276/7074	35
102	1	GO:0051271	negative regulation of cellular component movement	67/2957	242/16068	0.000233764	0.0127814	0.0114277	684/57556/23560/1545/10014/347/1027/8646/11188/375056/9314/134/104/114882/196528/22846/10512/65009/54361/55558/7070/57406/201163/10500/54910/653464/9901/889/4035/91862/4223/80031/7474/6422/153090/4856/5793/60672/348/10395/7076/1634/51466/7049/127435/130399/23189/6405/114757/10076/7454/2022/89927/397/90355/6781/6091/653/4092/9747/56254/87/753/3146/254263/23671/1813	67
103	1	GO:0018279	protein N-linked glycosylation via asparagine	17/2957	39/16068	0.000247831	0.013419	0.0119977	58505/29880/30815/8818/6185/8813/6483/3703/7327/84620/81849/3998/8869/54344/256435/6480/6484	17
104	1	GO:0048489	synaptic vesicle transport	36/2957	111/16068	0.000266493	0.0138319	0.0123669	29058/2332/10814/1861/22895/10239/22859/10947/9751/9066/94121/114088/1759/57706/23025/80331/6616/8773/6812/773/27445/8867/9783/7476/26258/85439/23396/488/5873/80208/127833/4983/254263/5908/6453/6804	36
105	1	GO:0097480	establishment of synaptic vesicle localization	36/2957	111/16068	0.000266493	0.0138319	0.0123669	29058/2332/10814/1861/22895/10239/22859/10947/9751/9066/94121/114088/1759/57706/23025/80331/6616/8773/6812/773/27445/8867/9783/7476/26258/85439/23396/488/5873/80208/127833/4983/254263/5908/6453/6804	36
106	1	GO:0046578	regulation of Ras protein signal transduction	53/2957	182/16068	0.000266759	0.0138319	0.0123669	55701/7410/9162/23096/10564/100271927/201163/7126/115557/57679/55103/57706/153090/221938/382/153478/9267/348/10125/10395/55785/57221/23189/7409/10252/4650/26030/2149/3845/10160/5159/50650/50861/397/22821/6091/23229/9459/152273/10451/55160/121512/6453/2245/26084/57580/64857/10253/9462/26230/2150/10276/7074	53
107	1	GO:1902581	multi-organism cellular localization	25/2957	68/16068	0.000267858	0.0138319	0.0123669	684/3434/3841/2332/8480/9397/9631/9818/100101267/6993/55746/55706/5903/23511/7175/84321/3837/9972/57187/4927/23225/8021/23165/79902/9883	25
108	1	GO:1902583	multi-organism intracellular transport	25/2957	68/16068	0.000267858	0.0138319	0.0123669	684/3434/3841/2332/8480/9397/9631/9818/100101267/6993/55746/55706/5903/23511/7175/84321/3837/9972/57187/4927/23225/8021/23165/79902/9883	25
109	1	GO:0006403	RNA localization	55/2957	191/16068	0.00028264	0.0144613	0.0129296	87178/4600/2332/8480/9775/23293/10643/7013/51092/6830/9961/9295/51362/6311/130132/26019/5976/472/5433/7248/23404/84811/55505/9631/29107/9818/8888/55677/23180/10073/53981/3800/29118/100101267/51637/55421/55746/65110/55706/10250/8683/5903/23511/7175/10694/84321/9972/57187/4927/23225/8021/23165/79902/4686/9883	55
110	1	GO:0018205	peptidyl-lysine modification	98/2957	384/16068	0.000287532	0.0145779	0.0130339	23067/2648/29117/51616/6996/10933/23741/8480/2138/10445/84787/6830/8085/10499/23551/54904/1387/84444/201163/9757/7994/58508/6872/339287/7703/8648/7403/80314/5926/79677/9631/10735/55904/7799/26053/6659/9818/8924/8295/22823/23210/55677/93166/8202/4297/7150/25942/10210/2672/140690/84193/30827/29843/55257/9252/10054/51230/23137/7158/57634/6117/9063/6045/100101267/9329/23168/63925/55746/5111/55706/590…	98
111	1	GO:0051216	cartilage development	51/2957	174/16068	0.000290446	0.014593	0.0130473	871/51320/1300/4613/4487/10498/399979/4209/130497/649/11173/1432/2487/54360/7474/4856/9464/1746/5396/8200/2737/2260/4093/4256/4920/655/7476/1280/7076/6935/4086/4060/1277/6781/4322/8538/91461/653/85301/64764/7059/7298/3213/2778/6615/23314/22856/2736/4781/6591/359845	51
112	1	GO:0010720	positive regulation of cell development	107/2957	426/16068	0.000296057	0.0147421	0.0131807	163404/3280/57556/55714/2332/57611/2335/1954/537/2475/5584/65981/81565/23064/1382/3706/65009/100132074/51704/50937/6608/653464/8153/4137/9253/124925/22954/5754/3987/25/23162/26039/8648/5597/1002/23025/4760/10215/23531/6925/7474/1946/9423/4761/153090/60436/3398/9139/51761/221938/8482/1620/8200/84079/2737/2260/348/9043/655/8111/6324/9148/6935/5064/23013/23394/6929/1523/57118/23613/6938/5139/1272/27…	107
113	1	GO:1900006	positive regulation of dendrite development	23/2957	61/16068	0.000303827	0.0149951	0.0134069	2332/2475/65981/3706/100132074/124925/25/26039/5597/153090/84079/348/655/9148/5064/1523/23613/653/7436/816/2146/7804/7074	23
114	1	GO:0048588	developmental cell growth	53/2957	183/16068	0.000309388	0.0151356	0.0135325	57556/5362/57611/5361/51320/9201/2335/1954/2475/81565/8085/123904/1382/2931/10512/55558/9706/10500/54910/8153/4137/25/351/1002/23025/10439/80031/7474/1946/9423/8482/668/348/6405/183/9355/374946/23394/23191/80208/3275/2045/1630/10631/6586/2258/127833/27185/8766/91584/8239/23327/7074	53
115	1	GO:0001657	ureteric bud development	32/2957	96/16068	0.000329367	0.0156998	0.014037	3280/9500/2138/130497/9244/54361/6608/5076/51804/7490/6422/4435/2737/2260/4093/8642/655/2668/2719/10409/5228/4086/183/342184/10252/3237/168667/55366/6943/4092/6092/4087	32
116	1	GO:0072163	mesonephric epithelium development	32/2957	96/16068	0.000329367	0.0156998	0.014037	3280/9500/2138/130497/9244/54361/6608/5076/51804/7490/6422/4435/2737/2260/4093/8642/655/2668/2719/10409/5228/4086/183/342184/10252/3237/168667/55366/6943/4092/6092/4087	32
117	1	GO:0072164	mesonephric tubule development	32/2957	96/16068	0.000329367	0.0156998	0.014037	3280/9500/2138/130497/9244/54361/6608/5076/51804/7490/6422/4435/2737/2260/4093/8642/655/2668/2719/10409/5228/4086/183/342184/10252/3237/168667/55366/6943/4092/6092/4087	32
118	1	GO:0007265	Ras protein signal transduction	79/2957	299/16068	0.000348986	0.0164271	0.0146873	1796/55701/7410/9162/23096/11188/8550/57531/10564/100271927/201163/25759/7126/115557/57679/23580/8844/1432/55103/57706/1029/1278/9423/57216/153090/221938/382/153478/9267/348/10125/6464/10395/55785/58480/148170/57221/10435/395/23189/7409/29984/10252/4650/26030/2149/3845/53358/10160/23191/5159/50650/50861/397/22821/6091/23229/9459/152273/10451/55160/25780/121512/8936/5908/6453/2245/26084/57580/1786…	79
119	1	GO:0031346	positive regulation of cell projection organization	77/2957	290/16068	0.000350516	0.0164271	0.0146873	163404/2648/585/55714/2332/57611/54874/2335/1954/2475/5584/65981/81565/23064/1382/3706/65009/100132074/51704/153241/8153/4137/124925/23580/5754/25/26039/5597/1002/23025/7474/1946/5880/9423/153090/9139/51761/8482/84079/2260/6714/348/655/148170/6324/9148/10435/5064/23394/1523/57118/23613/1272/27020/1268/4747/9638/6091/127833/653/7436/27185/6092/324/816/10801/2146/55604/51762/6624/8766/9662/10109/21…	77
120	1	GO:0045071	negative regulation of viral genome replication	19/2957	47/16068	0.000356539	0.0164858	0.0147397	91543/3428/684/3434/55337/9636/5610/103/8638/4599/4940/4938/56829/10581/6590/6733/388419/10410/6352	19
121	1	GO:0018196	peptidyl-asparagine modification	17/2957	40/16068	0.00035768	0.0164858	0.0147397	58505/29880/30815/8818/6185/8813/6483/3703/7327/84620/81849/3998/8869/54344/256435/6480/6484	17
122	1	GO:0010976	positive regulation of neuron projection development	60/2957	215/16068	0.000384433	0.0175736	0.0157123	163404/55714/2332/57611/2335/1954/2475/5584/65981/81565/23064/1382/3706/65009/100132074/51704/8153/4137/124925/5754/25/26039/5597/1002/23025/7474/1946/9423/153090/9139/51761/8482/84079/2260/348/655/6324/9148/5064/23394/1523/57118/23613/1272/27020/1268/4747/9638/6091/127833/653/7436/27185/6092/816/2146/8766/7804/23327/7074	60
123	1	GO:0045216	cell-cell junction organization	59/2957	211/16068	0.000404824	0.0183553	0.0164112	287/253559/7010/9647/23114/129446/347/5584/57555/83660/8502/54361/7070/999/201163/204851/9253/3987/7082/7248/83605/91862/1002/5747/1946/2706/6422/6548/59341/6714/57493/10395/80139/395/23396/183/29984/1525/84552/4323/342184/10052/1004/1307/4092/324/9948/87/2697/1009/1003/6615/51762/6624/1000/6591/5566/9748/10979	59
124	1	GO:0001649	osteoblast differentiation	56/2957	198/16068	0.000411514	0.0185082	0.0165479	3371/103/80381/23560/3399/537/8646/23051/55973/56975/4209/1749/338773/10457/3570/54361/9902/6238/6608/1291/2735/79697/8321/5747/1591/6422/3398/9464/4435/8482/90993/2737/117581/655/249/4086/4921/1277/9063/55366/90/865/27316/2697/2778/6615/10140/23314/2736/6664/51176/6591/3020/7171/5566/9770	56
125	1	GO:0030534	adult behavior	41/2957	134/16068	0.000418536	0.0186734	0.0166956	1141/585/372/1267/114798/3235/9379/9698/4137/124925/8013/351/7248/1759/7545/773/3398/3236/6900/55636/2395/53616/478/7200/26058/2906/2668/26047/1497/163175/6506/5090/1949/1143/1476/10752/1136/3066/123803/1813/1138	41
126	1	GO:0046794	transport of virus	25/2957	70/16068	0.000447176	0.0195996	0.0175237	684/3434/3841/2332/8480/9397/9631/9818/100101267/6993/55746/55706/5903/23511/7175/84321/3837/9972/57187/4927/23225/8021/23165/79902/9883	25
127	1	GO:0061448	connective tissue development	62/2957	225/16068	0.000448351	0.0195996	0.0175237	871/585/5019/51320/1300/4613/4487/10498/399979/4209/130497/649/11173/1432/2487/54360/7474/7490/3398/4856/9464/1746/5396/8200/2737/2260/4093/4256/4920/655/59/7476/1280/7076/6935/4086/4060/1277/114789/5159/6781/4322/8538/64641/91461/653/85301/64764/7059/7298/1289/3213/2778/6615/23314/22856/2736/4781/80310/6591/359845/22976	62
128	1	GO:2000050	regulation of non-canonical Wnt signaling pathway	2957-10-01	18/16068	0.00045138	0.0195996	0.0175237	57674/4300/54903/1601/25/7474/6422/2719/85407/7074	10
129	1	GO:0001763	morphogenesis of a branching structure	54/2957	190/16068	0.000453973	0.0195996	0.0175237	3371/9500/5361/2138/1282/2294/4613/54903/367/10512/54361/6608/4776/5076/51804/2637/7474/7490/6422/57216/4435/1746/1909/2737/2260/6714/8642/655/2668/6789/2719/5228/183/4323/10252/2022/3845/5058/6356/2045/64399/3237/55366/6943/90/157506/8914/2736/581/51176/10253/6591/1813/2118	54
130	1	GO:0001701	in utero embryonic development	80/2957	306/16068	0.000456867	0.0195996	0.0175237	3280/2648/103/2551/8451/2116/3294/2294/4487/4849/2068/81565/2549/10018/79728/367/3516/2186/26115/201163/6608/10049/57679/91603/4952/7082/4848/23162/8894/7703/8648/7403/8985/83605/8320/51294/8178/57448/1956/9464/2034/4435/55636/1909/2737/2260/57493/655/6789/84525/25942/55273/320/9871/5335/57623/4188/653/4245/23168/91/90/321/63925/157506/54892/4678/2697/10761/675/6615/2736/4628/51176/9837/4436/9470…	80
131	1	GO:0044766	multi-organism transport	26/2957	74/16068	0.000464627	0.0196305	0.0175513	684/3434/3841/2332/8480/9397/8934/9631/9818/100101267/6993/55746/55706/5903/23511/7175/84321/3837/9972/57187/4927/23225/8021/23165/79902/9883	26
132	1	GO:1902579	multi-organism localization	26/2957	74/16068	0.000464627	0.0196305	0.0175513	684/3434/3841/2332/8480/9397/8934/9631/9818/100101267/6993/55746/55706/5903/23511/7175/84321/3837/9972/57187/4927/23225/8021/23165/79902/9883	26
133	1	GO:0090596	sensory organ morphogenesis	65/2957	239/16068	0.000488299	0.0204399	0.018275	23424/585/55714/2138/4647/5584/4487/128637/130497/1749/7070/50937/204851/55084/5754/8013/8842/55584/2295/2487/5076/1856/51804/2637/2200/7474/7545/9423/57216/28514/64220/51761/5396/55636/2737/2260/668/4920/8412/655/9935/1280/23554/1296/6909/6935/10210/85407/2535/84465/56603/4211/54549/5950/1289/3065/2048/2736/1290/3066/6664/581/10253/3638/5080	65
134	1	GO:0010827	regulation of glucose transport	33/2957	102/16068	0.000494388	0.0204399	0.018275	8503/8480/5584/2931/114882/8218/5295/1432/8013/11132/9631/55022/9818/2719/79602/6506/183/100101267/55746/55706/114898/5903/23511/7175/9972/4927/23225/8021/23165/79902/10776/3099/9883	33
135	1	GO:0030902	hindbrain development	41/2957	135/16068	0.000495865	0.0204399	0.018275	3280/2648/372/5362/8925/388610/6095/6608/54910/124925/25/3746/2735/8648/23543/3212/4760/2637/773/4761/6752/28514/4093/655/9935/7476/10395/4086/6331/6751/1272/8322/653/3213/2736/4628/4781/2618/2146/51176/8624	41
136	1	GO:0060993	kidney morphogenesis	30/2957	90/16068	0.000498445	0.0204399	0.018275	3280/6772/9500/2138/130497/54361/65266/6608/5076/51804/7490/2650/57216/4435/6659/2737/8642/655/2668/2719/10409/5228/183/342184/5159/3237/55366/6943/51301/80144	30
137	1	GO:2000052	positive regulation of non-canonical Wnt signaling pathway	2957-07-01	10/16068	0.000505091	0.0204967	0.0183258	4300/1601/25/7474/6422/2719/85407	7
138	1	GO:0048806	genitalia development	17/2957	41/16068	0.00050718	0.0204967	0.0183258	367/6932/10461/10388/2295/7474/2706/7490/64220/55636/4920/6715/5950/55366/653/581/7301	17
139	1	GO:0061138	morphogenesis of a branching epithelium	51/2957	178/16068	0.000524126	0.0209975	0.0187736	3371/9500/5361/2138/1282/2294/4613/54903/367/10512/54361/6608/4776/5076/51804/2637/7474/7490/6422/57216/4435/1909/2737/2260/6714/8642/655/2668/6789/2719/5228/183/4323/10252/2022/3845/5058/6356/64399/3237/55366/6943/90/157506/8914/2736/581/51176/10253/6591/2118	51
140	1	GO:0044236	multicellular organism metabolic process	39/2957	127/16068	0.000527103	0.0209975	0.0187736	9697/871/1300/1282/2690/54361/9902/1291/64175/1292/4320/1278/1293/59341/4314/1280/1296/4312/114757/4323/4325/2022/1277/2149/50509/5159/4322/23371/4239/136227/1303/84570/10536/1289/2191/5184/1290/3066/1284	39
141	1	GO:0071426	ribonucleoprotein complex export from nucleus	36/2957	115/16068	0.000569251	0.0225157	0.020131	8480/9775/84946/23293/6830/9295/51362/26019/5976/5433/7248/84811/9631/29107/9818/55677/53981/29118/100101267/55746/55706/10250/8683/5903/23511/7175/84321/9972/57187/4927/23225/8021/23165/79902/4686/9883	36
142	1	GO:0045069	regulation of viral genome replication	26/2957	75/16068	0.000588278	0.0231044	0.0206573	91543/3428/684/3434/55337/9636/5479/5610/103/8638/4599/4940/2332/4938/56829/128637/10581/104/6590/6733/6780/388419/10410/9217/6352/2494	26
143	1	GO:0050919	negative chemotaxis	16/2957	38/16068	0.00060091	0.0234355	0.0209533	6259/57556/10512/55558/10500/54910/80031/7474/1946/23768/6405/2045/6586/6091/6092/91584	16
144	1	GO:0050650	chondroitin sulfate proteoglycan biosynthetic process	13/2957	28/16068	0.00063387	0.0245493	0.0219491	126792/64132/92370/79586/1464/54360/27087/64131/29940/1634/51363/633/22856	13
145	1	GO:0090287	regulation of cellular response to growth factor stimulus	61/2957	224/16068	0.000689547	0.0265214	0.0237124	3280/5770/23089/27122/8646/4487/56975/5654/3516/348093/54361/3678/1601/201163/23592/25/331/114990/8321/2200/2321/7474/6422/153090/28514/4756/4435/8200/25960/2260/5046/494470/2719/80139/1634/7049/1030/6935/11156/183/10252/2022/27020/8322/64399/23090/7424/9480/55816/168667/4092/9315/753/10140/1848/6664/10253/3622/4052/4087/51496	61
146	1	GO:0021953	central nervous system neuron differentiation	48/2957	167/16068	0.000696547	0.0266072	0.0237891	3280/6259/1141/9201/81565/166614/8925/6095/55558/431707/6608/8320/8321/5747/2637/10215/7474/6422/773/6659/3236/6900/1746/2737/26058/7476/6324/374946/1630/7289/1745/64919/6091/27185/6092/2128/63925/1009/2048/23314/2736/4781/3251/51176/91584/6695/1813/5080	48
147	1	GO:0090329	regulation of DNA-dependent DNA replication	17/2957	42/16068	0.000707383	0.0268373	0.0239948	7013/9361/84893/91603/55022/10735/4361/3980/30968/8317/653/675/54881/5982/90381/9126/1017	17
148	1	GO:0044243	multicellular organism catabolic process	25/2957	72/16068	0.000723976	0.0272812	0.0243917	1300/1282/9902/1291/1292/4320/1278/1293/4314/1280/1296/4312/4323/4325/1277/50509/4322/136227/1303/84570/1289/2191/5184/1290/1284	25
149	1	GO:0001823	mesonephros development	32/2957	100/16068	0.000738502	0.0275459	0.0246284	3280/9500/2138/130497/9244/54361/6608/5076/51804/7490/6422/4435/2737/2260/4093/8642/655/2668/2719/10409/5228/4086/183/342184/10252/3237/168667/55366/6943/4092/6092/4087	32
150	1	GO:0032535	regulation of cellular component size	84/2957	329/16068	0.00074088	0.0275459	0.0246284	585/7114/57556/4478/5362/81873/54551/57611/5361/7410/2335/1954/2475/81565/1382/10512/55558/9706/5581/10500/54910/23647/8153/4137/57679/23580/25/7248/1002/29766/10439/80031/7474/1946/9423/360/59341/8482/382/6900/11013/29767/348/7476/148170/51466/10435/23189/7409/6405/374946/342184/23394/55971/196527/7454/5865/23191/6356/2045/4747/1630/2258/85464/10451/27185/8936/9948/11034/10788/57580/55604/8766/2…	84
151	1	GO:0048169	regulation of long-term neuronal synaptic plasticity	2957-11-01	22/16068	0.000763951	0.02803	0.0250612	1742/9148/183/3845/27020/6855/816/2048/8766/1813/9145	11
152	1	GO:0072012	glomerulus vasculature development	2957-11-01	22/16068	0.000763951	0.02803	0.0250612	3280/130497/4854/7490/5175/5156/655/59/5159/6943/80310	11
153	1	GO:2000104	negative regulation of DNA-dependent DNA replication	2957-09-01	16/16068	0.000781298	0.0284791	0.0254627	7013/84893/91603/55022/10735/4361/3980/675/9126	9
154	1	GO:0048706	embryonic skeletal system development	37/2957	121/16068	0.000789185	0.0285798	0.0255528	3340/9775/2138/3235/1954/4613/54903/130497/5125/7703/3212/51804/7474/3236/1746/5396/2737/5156/655/1280/6935/4323/4325/1277/4188/7289/1745/5950/60529/157506/2131/3213/2778/23314/6664/3216/4087	37
155	1	GO:0072074	kidney mesenchyme development	2957-10-01	19/16068	0.000796198	0.0286477	0.0256135	6772/130497/54361/5076/51804/7490/655/10409/5159/6943	10
156	1	GO:0072073	kidney epithelium development	41/2957	138/16068	0.000809437	0.0289374	0.0258725	3280/6772/9500/2138/5455/130497/9244/54361/65266/6608/8842/5076/51804/7490/6422/5175/28514/4435/2737/2260/4093/8642/655/2668/2719/10409/5228/4086/9788/183/342184/10252/100133941/2045/3237/168667/55366/6943/4092/6092/4087	41
157	1	GO:0042733	embryonic digit morphogenesis	22/2957	61/16068	0.000827371	0.0293901	0.0262773	4613/4487/10018/54903/130497/1387/4038/7474/9464/2737/4920/7476/6909/51776/7289/60529/51098/2697/3065/2736/3066/581	22
158	1	GO:0001837	epithelial to mesenchymal transition	34/2957	109/16068	0.000856413	0.0302292	0.0270275	4487/10459/3516/54361/1601/23275/114990/2295/55223/8320/10439/7474/6422/153090/655/80139/7049/147906/55273/2022/1277/653/4092/90/753/6615/2146/3066/81610/51176/6591/359845/4087/152007	34
159	1	GO:0007266	Rho protein signal transduction	43/2957	147/16068	0.000871388	0.0305643	0.0273271	55701/7410/201163/7126/115557/57679/23580/1278/9423/57216/153478/348/10395/55785/148170/10435/395/23189/7409/29984/4650/26030/2149/10160/5159/50650/397/6091/23229/9459/152273/10451/55160/121512/6453/2245/26084/57580/64857/26230/2150/10276/7074	43
160	1	GO:0050885	neuromuscular process controlling balance	19/2957	50/16068	0.000886723	0.0306852	0.0274352	4647/57555/84502/8925/25/8013/351/1742/23543/54112/773/9543/26058/3074/64072/4747/6507/2905/4628	19
161	1	GO:0051568	histone H3-K4 methylation	19/2957	50/16068	0.000886723	0.0306852	0.0274352	23067/8085/9757/58508/7403/5926/55904/26053/4297/2672/140690/84193/30827/23168/63925/11091/1786/54880/22976	19
162	1	GO:1901888	regulation of cell junction assembly	24/2957	69/16068	0.000891339	0.0306852	0.0274352	7010/9647/347/54361/3987/7248/5747/1946/6422/6548/6714/10395/395/183/29984/4323/342184/1307/2697/5908/6615/6591/5566/9748	24
163	1	GO:0061337	cardiac conduction	38/2957	126/16068	0.000904013	0.0309305	0.0276546	287/30820/482/3761/486/784/3709/55799/9424/9631/3750/783/55800/6548/478/4882/53826/6324/3777/183/489/6331/1525/157378/6543/490/488/10052/5144/9254/8913/27092/781/6330/2697/444/3710/5566	38
164	1	GO:0048704	embryonic skeletal system morphogenesis	30/2957	93/16068	0.000919686	0.0311135	0.0278182	3340/9775/2138/3235/1954/4613/130497/7703/3212/51804/3236/1746/5396/2737/5156/655/1280/6935/4323/4325/4188/7289/60529/157506/3213/2778/23314/6664/3216/4087	30
165	1	GO:0042472	inner ear morphogenesis	29/2957	89/16068	0.00092779	0.0311135	0.0278182	2138/4647/1749/55084/5754/8013/55584/2487/5076/1856/51804/2637/7474/7545/9423/57216/51761/5396/55636/2260/4920/9935/1280/6935/2535/2048/2736/10253/3638	29
166	1	GO:0060349	bone morphogenesis	27/2957	81/16068	0.000930691	0.0311135	0.0278182	871/7010/1300/158326/1954/4487/10498/5191/4209/1749/389058/2737/1280/249/4323/4325/56603/1277/1112/6781/4322/51715/85301/7059/2778/22856/3638	27
167	1	GO:0006487	protein N-linked glycosylation	28/2957	85/16068	0.000931677	0.0311135	0.0278182	58505/29880/4122/30815/8818/80267/11253/84572/11320/6185/8813/6483/3703/7327/957/84620/81849/3998/8128/8869/7903/54344/256435/6480/57171/2526/6484/4248	28
168	1	GO:0048514	blood vessel morphogenesis	115/2957	477/16068	0.000939354	0.0311832	0.0278805	3280/6772/116150/2152/2116/7010/2138/1282/7410/3627/2335/219699/1545/10014/2294/347/9314/57674/3516/23328/22846/9990/6095/54361/3678/7070/6608/4854/204851/889/4035/10553/1432/83605/54538/1464/4776/4223/5747/2637/51162/2321/7474/7490/6422/79805/153090/28514/64220/4856/9464/2034/4435/6659/5396/55636/1909/25960/2260/83700/6733/5156/348/57493/7060/23210/90268/6789/6464/7476/23554/6850/1296/1634/7049/…	115
169	1	GO:1903522	regulation of blood circulation	73/2957	281/16068	0.000955134	0.0315194	0.0281811	287/30820/1113/482/112/134/3717/2931/624/6640/3761/486/784/25/3709/55799/8862/5142/9424/10242/9631/3750/783/1956/55800/6548/2034/7139/4843/5025/478/6271/4882/53826/3274/1908/84525/6324/3777/6909/183/489/6331/9732/1525/157378/6543/490/488/10052/2149/6915/5144/6781/9254/59342/8913/151/4092/27092/781/6330/2697/444/3710/8654/146/952/10659/1813/27345/2150/5566	73
170	1	GO:0071166	ribonucleoprotein complex localization	36/2957	118/16068	0.000965749	0.0316822	0.0283266	8480/9775/84946/23293/6830/9295/51362/26019/5976/5433/7248/84811/9631/29107/9818/55677/53981/29118/100101267/55746/55706/10250/8683/5903/23511/7175/84321/9972/57187/4927/23225/8021/23165/79902/4686/9883	36
171	1	GO:0090066	regulation of anatomical structure size	110/2957	454/16068	0.000997417	0.0325298	0.0290844	585/7114/57556/4478/5362/81873/54551/57611/5361/7410/1113/2335/1954/112/2475/81565/134/1382/624/10512/55558/9706/5581/10500/54910/23647/8153/4137/57679/23580/25/8985/7248/8862/1002/29766/5076/10242/10439/80031/7474/1946/1956/9423/360/59341/8482/382/6900/11013/4843/29767/1909/348/59/3274/7476/148170/1908/51466/10435/23189/7409/6405/183/9732/374946/342184/23394/55971/196527/7454/5865/2149/6915/2319…	110
172	1	GO:1903900	regulation of viral life cycle	46/2957	161/16068	0.00102044	0.0330871	0.0295827	91543/3428/684/3434/55337/9636/5479/5610/103/8638/4599/4940/2332/4938/8547/56829/3965/128637/10581/104/10206/22954/25920/29969/7726/5433/55223/9525/6590/6733/6780/6667/1105/5430/388419/128866/10410/9217/6352/6882/3065/2494/51176/51497/6597/5434	46
173	1	GO:0040013	negative regulation of locomotion	64/2957	241/16068	0.00105022	0.0338256	0.030243	684/57556/23560/1545/10014/347/8646/11188/375056/9314/134/104/114882/196528/22846/10512/65009/54361/55558/7070/57406/201163/10500/54910/653464/9901/889/4035/91862/4223/80031/7474/6422/153090/4856/5793/60672/348/10395/7076/1634/51466/127435/130399/23189/6405/114757/10076/7454/2022/89927/397/90355/6781/6091/653/4092/6092/9747/56254/753/3146/23671/1813	64
174	1	GO:0034504	protein localization to nucleus	86/2957	342/16068	0.0010643	0.0338256	0.030243	3280/23586/3841/585/10952/8480/23353/10445/1861/9201/3965/347/2475/4487/166614/10616/10628/8601/3717/114882/999/1601/201163/6608/5295/10049/29969/1432/5138/8321/9631/2923/51804/1956/5514/7545/153090/6548/4856/9818/8888/8200/2737/8445/6714/655/6850/10073/25942/10210/23189/30000/23515/147906/183/1277/2149/11261/55705/5569/4188/100101267/5530/51715/55746/26108/5052/5903/23511/10523/7175/10694/10140/…	86
175	1	GO:0030397	membrane disassembly	18/2957	47/16068	0.00108034	0.0338256	0.030243	8480/81565/9631/91754/9818/100101267/55746/55706/5903/23511/7175/9972/4927/23225/8021/23165/79902/9883	18
176	1	GO:0051081	nuclear envelope disassembly	18/2957	47/16068	0.00108034	0.0338256	0.030243	8480/81565/9631/91754/9818/100101267/55746/55706/5903/23511/7175/9972/4927/23225/8021/23165/79902/9883	18
177	1	GO:0051893	regulation of focal adhesion assembly	18/2957	47/16068	0.00108034	0.0338256	0.030243	7010/9647/347/54361/3987/7248/5747/1946/6422/6548/6714/10395/395/29984/4323/342184/1307/9748	18
178	1	GO:0090109	regulation of cell-substrate junction assembly	18/2957	47/16068	0.00108034	0.0338256	0.030243	7010/9647/347/54361/3987/7248/5747/1946/6422/6548/6714/10395/395/29984/4323/342184/1307/9748	18
179	1	GO:0001958	endochondral ossification	2957-12-01	26/16068	0.00109174	0.0338256	0.030243	7010/1300/5191/4209/1749/1280/249/4323/4325/1277/4322/2778	12
180	1	GO:0036075	replacement ossification	2957-12-01	26/16068	0.00109174	0.0338256	0.030243	7010/1300/5191/4209/1749/1280/249/4323/4325/1277/4322/2778	12
181	1	GO:0007044	cell-substrate junction assembly	26/2957	78/16068	0.0011471	0.0349838	0.0312785	7010/9647/2335/347/54361/3678/7070/5339/3987/7248/5747/1946/6422/6548/6714/10395/395/29984/4323/342184/1307/3909/87/3915/9748/10979	26
182	1	GO:0030510	regulation of BMP signaling pathway	26/2957	78/16068	0.0011471	0.0349838	0.0312785	3280/8646/4487/5654/3516/348093/23592/25/331/8321/2200/7474/6422/4756/8200/5046/494470/2719/2022/23090/168667/4092/10140/6664/4087/51496	26
183	1	GO:0006029	proteoglycan metabolic process	27/2957	82/16068	0.00114794	0.0349838	0.0312785	3340/126792/79690/64132/92370/79586/1464/54360/27087/64131/57216/29940/9953/9806/113189/1280/1634/51363/3074/133584/9348/633/2131/64377/22856/2300/26035	27
184	1	GO:0035088	establishment or maintenance of apical/basal cell polarity	14/2957	33/16068	0.00119543	0.0358824	0.032082	4478/1741/2138/2294/5584/5754/1742/7474/57216/23255/9355/286/9948/6624	14
185	1	GO:0061245	establishment or maintenance of bipolar cell polarity	14/2957	33/16068	0.00119543	0.0358824	0.032082	4478/1741/2138/2294/5584/5754/1742/7474/57216/23255/9355/286/9948/6624	14
186	1	GO:0070997	neuron death	71/2957	274/16068	0.00119672	0.0358824	0.032082	9131/4149/2002/1113/219699/2475/5584/10525/10018/3717/9244/637/8934/51604/155061/10280/4035/25/8013/23098/5641/472/351/7248/4223/80331/51804/27242/128434/5536/6812/773/116986/6548/4435/8200/1271/6733/348/2668/22861/255738/374946/7186/23394/1965/2149/11261/3845/2045/4747/1630/3745/1745/4908/317/128866/2914/10752/6352/1616/6453/3065/581/4841/835/7161/4436/666/7301/112398	71
187	1	GO:0030178	negative regulation of Wnt signaling pathway	53/2957	193/16068	0.00121498	0.0362351	0.0323973	23072/27122/3487/2308/57674/4300/8601/10459/2931/54361/1601/4038/55897/4035/1432/2735/2487/4776/8321/1856/7088/4772/7474/6422/153090/4435/2737/166/4920/348/6789/2719/85407/147906/374946/4188/27123/219287/324/5204/5688/5695/3065/3090/51176/3489/1000/6591/23240/10287/3485/26524/10042	53
188	1	GO:0007178	transmembrane receptor protein serine/threonine kinase signaling pathway	77/2957	302/16068	0.00125165	0.0370432	0.0331198	3280/2116/23089/27122/1954/8646/4487/56940/5654/3516/348093/1749/2657/56963/649/1601/201163/4038/23592/1432/25/331/114990/8321/5747/2200/3625/1278/7474/6422/60436/4856/4756/4435/121551/8200/6714/4093/5046/4920/655/494470/2719/80139/7049/1030/6935/130399/4086/9392/55273/644815/2022/5829/23090/9480/285704/124857/168667/653/4092/9315/91/90/7791/753/10923/1003/10140/6664/51176/3622/4052/8239/4087/514…	77
189	1	GO:0048675	axon extension	33/2957	107/16068	0.00125536	0.0370432	0.0331198	57556/5362/57611/5361/9201/2335/1954/81565/10512/55558/9706/10500/54910/4137/25/1002/10439/80031/7474/9423/8482/348/6405/9355/374946/23394/23191/80208/6586/27185/8766/91584/8239	33
190	1	GO:0016925	protein sumoylation	37/2957	124/16068	0.00129973	0.0379949	0.0339707	6996/8480/2138/23551/7703/79677/9631/10735/9818/8924/7150/10210/29843/10054/23137/7158/6117/9063/6045/100101267/55746/5111/55706/5903/23511/7175/6612/84733/9972/4927/6613/23225/9126/8021/23165/79902/9883	37
191	1	GO:0009100	glycoprotein metabolic process	93/2957	377/16068	0.00131137	0.0379949	0.0339707	4939/29071/3340/116150/58505/147991/126792/79690/9933/29880/4122/30815/9445/8818/64132/51006/80267/92370/11253/10005/6388/84572/85365/11320/79586/81618/23275/11173/2801/11096/1464/6185/8813/6483/54360/27087/3703/2650/64131/57216/7327/144245/957/84620/63941/29940/9953/9806/9334/116969/113189/81849/63917/64409/5046/3998/1280/1634/79695/8128/23394/51363/3074/8869/11261/133584/7903/50614/9348/54344/2…	93
192	1	GO:0007077	mitotic nuclear envelope disassembly	17/2957	44/16068	0.00131487	0.0379949	0.0339707	8480/9631/91754/9818/100101267/55746/55706/5903/23511/7175/9972/4927/23225/8021/23165/79902/9883	17
193	1	GO:0048008	platelet-derived growth factor receptor signaling pathway	17/2957	44/16068	0.00131487	0.0379949	0.0339707	64651/2152/5770/347/2549/10628/3717/5157/65009/4035/25/5739/6714/5156/5159/9678/80310	17
194	1	GO:0090103	cochlea morphogenesis	2957-10-01	20/16068	0.00133105	0.0382643	0.0342115	2138/5754/2487/5076/1856/7474/57216/6935/2535/2736	10
195	1	GO:0048172	regulation of short-term neuronal synaptic plasticity	2957-08-01	14/16068	0.0013556	0.0385723	0.0344869	8541/440829/23025/388336/4297/6543/6855/9145	8
196	1	GO:0060026	convergent extension	2957-08-01	14/16068	0.0013556	0.0385723	0.0344869	55897/5754/2487/1856/7474/6422/57216/85407	8
197	1	GO:1905276	regulation of epithelial tube formation	2957-09-01	17/16068	0.00139004	0.0391829	0.0350329	5754/8321/1856/51804/7474/6422/57216/2668/2535	9
198	1	GO:0030336	negative regulation of cell migration	55/2957	203/16068	0.00139365	0.0391829	0.0350329	684/23560/1545/10014/347/8646/11188/375056/9314/134/104/114882/196528/22846/65009/54361/7070/57406/201163/653464/9901/889/4035/91862/4223/80031/6422/153090/4856/5793/60672/348/10395/7076/1634/51466/127435/130399/23189/114757/10076/2022/89927/397/90355/6781/6091/653/4092/9747/56254/753/3146/23671/1813	55
199	1	GO:0006405	RNA export from nucleus	35/2957	116/16068	0.00139814	0.0391829	0.0350329	8480/9775/23293/6830/9295/51362/26019/5976/5433/7248/84811/9631/29107/9818/55677/53981/29118/100101267/55746/55706/10250/8683/5903/23511/7175/84321/9972/57187/4927/23225/8021/23165/79902/4686/9883	35
200	1	GO:0034333	adherens junction assembly	25/2957	75/16068	0.00141458	0.0392153	0.0350619	7010/9647/347/54361/7070/204851/3987/7248/5747/1946/6422/6548/6714/10395/80139/395/23396/29984/4323/342184/1307/4092/87/9748/10979	25
201	1	GO:0048640	negative regulation of developmental growth	26/2957	79/16068	0.00141509	0.0392153	0.0350619	57556/2931/10512/55558/9706/10500/54910/5641/5747/80031/7474/9423/6422/2395/6789/85407/6405/374946/2045/1630/2258/5950/2697/10743/7161/60485	26
202	1	GO:0007219	Notch signaling pathway	45/2957	159/16068	0.00142039	0.0392153	0.0350619	3280/3996/83464/2116/2138/307/1027/51006/23385/3516/22848/1387/4854/55897/351/92737/51162/28514/4856/1746/113878/63917/10683/655/58158/9148/6909/11156/23013/1840/4323/55273/1903/1272/1004/10631/23090/1745/6615/9794/2079/6591/10098/3955/55534	45
203	1	GO:0060070	canonical Wnt signaling pathway	73/2957	285/16068	0.00144421	0.0395458	0.0353573	6259/23072/27122/3487/65981/9314/2308/4300/8601/54903/59352/10459/6932/2931/3516/83999/1749/54361/51704/1601/4038/6907/55897/5754/1432/2735/7403/331/2487/8321/1856/7474/6422/153090/6659/2737/166/6714/4920/348/8326/90268/6789/7476/2719/80139/85407/147906/2535/374946/10076/79705/1277/83439/8322/27123/55366/5218/219287/27185/324/5204/5688/5695/3065/51176/3489/1000/6591/23240/10287/3485/26524	73
204	1	GO:0042476	odontogenesis	34/2957	112/16068	0.00144654	0.0395458	0.0353573	79641/3371/3399/4487/2308/56975/10018/5654/130497/431707/6608/4038/11096/1278/5066/4982/9464/360/1758/1746/2737/655/249/6331/1277/1745/64919/3912/3065/2736/3066/581/51176/54880	34
205	1	GO:0051169	nuclear transport	106/2957	440/16068	0.00149356	0.0406322	0.0363287	3280/23586/3841/4600/3429/10952/8480/9775/84946/23293/3965/347/2475/6830/10616/10628/8601/3717/9295/51362/999/1601/6608/5295/26019/5976/29969/10553/1432/5433/5138/7248/84811/8321/9631/2923/4760/1956/5514/7545/153090/6548/4856/29107/4435/6659/9818/8888/8200/2737/8445/655/55677/6850/10073/23189/30000/53981/147906/183/11168/2149/11261/55705/5569/4188/29118/100101267/55437/5530/51715/6993/55746/65110…	106
206	1	GO:0007612	learning	37/2957	125/16068	0.00152461	0.0411793	0.0368178	1141/9775/9162/594857/2475/23542/84502/10882/9379/65009/25/351/2844/1742/6616/4885/4212/4761/64220/6900/41/478/8867/26047/3274/1497/4297/84152/6543/3845/27020/2258/2048/2764/1813/4900/23237	37
207	1	GO:0001706	endoderm formation	19/2957	52/16068	0.00153298	0.0411793	0.0368178	2335/3678/55897/1291/8320/1844/83881/4323/1303/23168/123169/3909/1289/3912/1848/1290/1847/1284/4087	19
208	1	GO:0030198	extracellular matrix organization	80/2957	318/16068	0.00153582	0.0411793	0.0368178	3371/871/1300/1282/4015/2335/1545/2294/2068/5654/8515/10319/3678/649/10516/999/56605/10049/1291/4035/7087/25/1292/351/1299/4320/8985/11096/2295/5747/2200/1278/7490/1293/5175/4982/1758/9806/90993/84168/83700/9507/23768/4314/1280/7076/1296/1634/4312/4921/183/4323/4325/4060/3386/2022/1277/50509/133584/10631/3680/4322/4239/1303/1307/3910/633/85301/3909/1289/4016/3912/2191/151887/1290/1515/6624/1284/3…	80
209	1	GO:0071156	regulation of cell cycle arrest	31/2957	100/16068	0.00158271	0.0422333	0.0377601	1027/115426/4849/10498/51085/4850/51379/10795/4848/472/84275/1820/4760/3642/153090/3398/6659/5325/23019/7732/5111/57472/2191/1869/581/835/79366/1019/7161/5566/1017	31
210	1	GO:0050654	chondroitin sulfate proteoglycan metabolic process	16/2957	41/16068	0.00159819	0.0424434	0.037948	126792/64132/92370/79586/1464/54360/27087/64131/29940/9806/1634/51363/3074/133584/633/22856	16
211	1	GO:0003279	cardiac septum development	30/2957	96/16068	0.00162298	0.0428975	0.038354	3280/3340/287/129446/5125/6608/5754/8321/7474/57216/3398/64220/6659/55636/57493/655/7049/6909/2535/2022/84516/653/4092/90/9794/4628/6664/4052/57167/60485	30
212	1	GO:0045197	establishment or maintenance of epithelial cell apical/basal polarity	2957-12-01	27/16068	0.00163882	0.0430522	0.0384923	4478/1741/2294/5584/5754/1742/7474/57216/23255/9355/286/9948	12
213	1	GO:0007423	sensory organ development	116/2957	489/16068	0.00164427	0.0430522	0.0384923	23424/3280/585/4149/55714/2138/1282/4647/1545/1027/4613/5584/4487/128637/9314/10018/54903/130497/3516/1749/10319/4610/10461/7070/50937/204851/55084/5754/8013/8842/55584/83605/2295/2487/54360/5076/1856/4760/51804/2637/2200/7474/1956/7545/4212/9423/7490/5205/57216/28514/60436/64220/9464/51761/5396/55636/2737/2260/5156/668/4920/8412/8642/23210/655/9935/1497/7476/1280/23554/1296/57030/58158/3777/6909…	116
214	1	GO:0046777	protein autophosphorylation	58/2957	218/16068	0.0016723	0.04308	0.0385173	5610/238/7010/2869/2475/25989/9961/8550/3717/4293/9706/22848/7070/1455/7297/6872/25/472/5747/2321/1956/1612/65268/2260/6714/5156/51755/790/65125/6789/6850/4921/3716/4215/84206/1859/4361/2022/1965/11261/5159/5058/2045/2675/7424/11040/2444/54822/91/816/814/80310/9833/5566/7301/9770/9748/2050	58
215	1	GO:0048839	inner ear development	47/2957	169/16068	0.00167992	0.04308	0.0385173	3280/2138/4647/1027/4613/54903/3516/1749/4610/55084/5754/8013/55584/83605/2487/54360/5076/1856/4760/51804/2637/7474/7545/9423/5205/57216/28514/51761/5396/55636/2737/2260/4920/8642/9935/1280/3777/6935/2535/64072/5159/168667/2048/2736/10253/10541/3638	47
216	1	GO:0006913	nucleocytoplasmic transport	104/2957	432/16068	0.00168551	0.04308	0.0385173	3280/23586/3841/4600/3429/10952/8480/9775/84946/23293/3965/347/2475/6830/10616/10628/8601/3717/9295/51362/999/1601/6608/5295/26019/5976/29969/10553/1432/5433/5138/7248/84811/8321/9631/2923/4760/1956/5514/7545/153090/6548/4856/29107/4435/6659/9818/8888/8200/2737/8445/655/55677/6850/10073/23189/30000/53981/147906/183/2149/11261/55705/5569/4188/29118/100101267/55437/5530/51715/55746/65110/55706/1025…	104
217	1	GO:0043062	extracellular structure organization	80/2957	319/16068	0.0016875	0.04308	0.0385173	3371/871/1300/1282/4015/2335/1545/2294/2068/5654/8515/10319/3678/649/10516/999/56605/10049/1291/4035/7087/25/1292/351/1299/4320/8985/11096/2295/5747/2200/1278/7490/1293/5175/4982/1758/9806/90993/84168/83700/9507/23768/4314/1280/7076/1296/1634/4312/4921/183/4323/4325/4060/3386/2022/1277/50509/133584/10631/3680/4322/4239/1303/1307/3910/633/85301/3909/1289/4016/3912/2191/151887/1290/1515/6624/1284/3…	80
218	1	GO:0001656	metanephros development	28/2957	88/16068	0.001691	0.04308	0.0385173	3280/6772/2138/3399/5455/130497/54361/6608/5076/51804/2200/7490/3398/4435/2737/5156/655/2668/2719/10409/342184/10252/5159/55366/6943/6092/157506/80144	28
219	1	GO:0048566	embryonic digestive tract development	14/2957	34/16068	0.00169169	0.04308	0.0385173	2294/6932/348093/5125/2295/3142/3398/64220/2737/5156/91461/6943/2736/6664	14
220	1	GO:0034332	adherens junction organization	34/2957	113/16068	0.00170962	0.0433389	0.0387487	253559/7010/9647/347/54361/7070/999/204851/9253/3987/7248/1002/5747/1946/6422/6548/6714/10395/80139/395/23396/29984/4323/342184/1004/1307/4092/87/1009/1003/51762/1000/9748/10979	34
221	1	GO:0016570	histone modification	101/2957	418/16068	0.00172082	0.0434255	0.0388261	23067/2648/29117/51616/2332/7334/10933/23741/9647/2138/1107/10445/4524/10014/84787/80853/6830/8085/10498/10499/2070/3717/54904/94104/1387/84444/201163/4591/6907/9757/7994/58508/51322/25862/6872/5253/339287/8242/7703/472/8648/7403/80314/23133/5926/55869/79697/2139/55904/5536/7799/26053/8295/22823/23210/55677/64426/93166/8202/84525/4297/25942/2672/140690/5927/84193/30827/9031/55257/9252/51230/28989…	101
222	1	GO:0099531	presynaptic process involved in chemical synaptic transmission	40/2957	139/16068	0.00181124	0.0455013	0.0406821	2332/10814/9162/1861/22895/22859/9751/8541/9379/9066/3749/27163/94121/114088/23025/9627/80331/6616/8773/6812/773/27445/41/8867/9783/2668/7476/26258/23396/5865/488/320/1143/127833/2914/1136/5908/1813/27345/6804	40
223	1	GO:1903391	regulation of adherens junction organization	18/2957	49/16068	0.00188329	0.0467006	0.0417543	7010/9647/347/54361/3987/7248/5747/1946/6422/6548/6714/10395/395/29984/4323/342184/1307/9748	18
224	1	GO:0061437	renal system vasculature development	2957-11-01	24/16068	0.0018841	0.0467006	0.0417543	3280/130497/4854/7490/5175/5156/655/59/5159/6943/80310	11
225	1	GO:0061440	kidney vasculature development	2957-11-01	24/16068	0.0018841	0.0467006	0.0417543	3280/130497/4854/7490/5175/5156/655/59/5159/6943/80310	11
226	1	GO:0007369	gastrulation	47/2957	170/16068	0.00191529	0.0472636	0.0422577	2116/2138/2335/1954/2294/8646/9314/130497/3678/55897/23275/1291/8013/7403/8320/5076/2139/1856/7474/6422/57216/60436/1844/2260/655/83881/4086/4323/1303/60412/6045/23168/90/123169/3909/2131/55578/1289/3912/6615/1848/1290/1847/51176/1284/5566/4087	47
227	1	GO:0008016	regulation of heart contraction	57/2957	215/16068	0.00198855	0.0487835	0.0436167	287/30820/1113/482/134/3717/2931/6640/3761/486/784/3709/55799/8862/5142/9424/9631/3750/783/55800/6548/2034/7139/5025/478/6271/4882/53826/1908/84525/6324/3777/6909/183/489/6331/1525/157378/6543/490/488/10052/5144/6781/9254/8913/4092/27092/781/6330/2697/444/3710/8654/10659/1813/5566	57
228	1	GO:0007548	sex differentiation	66/2957	256/16068	0.00199438	0.0487835	0.0436167	192670/9510/8743/128637/10018/367/6932/130497/117/54361/10461/431707/9757/10388/91603/8894/1299/8648/5926/2295/51804/3625/7474/2706/7490/6422/64220/7425/6665/55636/1271/5156/668/4920/7476/6715/10409/5927/4323/54997/8204/63951/8322/6586/4257/5950/55366/6943/653/6092/91/157506/56956/4678/675/1515/84733/581/835/3622/3020/3955/4521/4436/666/7301	66
229	2	GO:0045047	protein targeting to ER	44/2754	95/16068	3.73907e-11	1.17066e-07	9.69896e-08	9789/28972/7095/29082/7311/6193/9349/6217/6191/6229/6122/6146/6181/6194/6129/6210/6135/4736/6203/6233/6224/6726/6134/6137/6188/6152/6222/9045/6161/6156/6189/6202/6125/6201/6187/6133/6159/6165/6138/6208/6207/3921/6157/6228	44
230	2	GO:0072599	establishment of protein localization to endoplasmic reticulum	45/2754	99/16068	4.95224e-11	1.17066e-07	9.69896e-08	9789/28972/7095/29082/7311/6193/9349/6217/6191/6229/6122/6146/6181/6194/6129/6210/6135/4736/6203/6233/6224/6726/6134/6137/6188/6152/6222/9045/6161/6156/6189/6202/6125/6201/6187/6133/6159/6165/6138/6208/6262/6207/3921/6157/6228	45
231	2	GO:0006413	translational initiation	68/2754	183/16068	6.26804e-11	1.17066e-07	9.69896e-08	23645/8666/1981/54505/5436/22916/6199/8893/5936/10289/7311/51386/6193/9349/6217/6191/6229/6122/6146/6181/6194/6129/6210/6135/127933/4736/6203/6233/6224/4869/3646/6134/8667/1967/6137/8440/6188/8665/6152/6222/9045/6161/6156/6189/6202/6125/6201/6187/6133/6159/23367/10209/6165/6138/83939/1983/6208/56339/6207/57002/10605/51247/3921/6157/28985/1982/6228/10480	68
232	2	GO:0070972	protein localization to endoplasmic reticulum	50/2754	119/16068	1.42373e-10	1.99429e-07	1.65228e-07	23645/3309/9789/4253/28972/7095/29082/7311/6193/9349/6217/6191/6229/6122/6146/6181/6194/6129/6210/6135/10134/4736/6203/6233/6224/6726/6134/6137/6188/6152/6222/9045/6161/6156/6189/6202/6125/6201/6187/6133/6159/6165/6138/6208/6262/9218/6207/3921/6157/6228	50
233	2	GO:0006613	cotranslational protein targeting to membrane	43/2754	96/16068	2.37172e-10	2.65775e-07	2.20195e-07	7095/7311/6193/9349/6217/23204/6191/6229/6122/6146/6181/6194/6129/6210/6135/4736/6203/6233/6224/6726/6134/6137/6188/6152/6222/9045/6161/6156/6189/6202/6125/6201/6187/6133/6159/6165/6138/6208/6207/23471/3921/6157/6228	43
234	2	GO:0006614	SRP-dependent cotranslational protein targeting to membrane	40/2754	89/16068	8.80871e-10	8.22587e-07	6.81516e-07	7311/6193/9349/6217/6191/6229/6122/6146/6181/6194/6129/6210/6135/4736/6203/6233/6224/6726/6134/6137/6188/6152/6222/9045/6161/6156/6189/6202/6125/6201/6187/6133/6159/6165/6138/6208/6207/3921/6157/6228	40
235	2	GO:0000184	nuclear-transcribed mRNA catabolic process	nonsense-mediated decay	47/2754	114/16068	1.07766e-09	8.62587e-07	7.14657e-07	55802/1981/22916/7311/6193/9349/6217/6191/6229/6122/6146/6181/6194/6129/6210/6135/127933/4736/6203/6233/6224/3646/6134/6137/6188/6152/6222/9045/6161/6156/6189/6202/6125/6201/6187/6133/6159/6165/6138/6208/6207/2107/3921/6157/23708/5515/6228	47
236	2	GO:0090150	establishment of protein localization to membrane	103/2754	345/16068	2.80242e-09	1.96275e-06	1.62614e-06	391/3675/54471/23122/55690/6810/481/5018/340348/8500/841/64108/5533/84100/7095/3551/129303/23167/29082/2621/51125/140735/2039/84971/5599/285521/1739/2040/7311/6193/9349/2852/6217/91663/10399/23204/2810/10211/6191/6229/6122/6146/7027/6181/3728/6194/2181/6129/7430/6210/6135/161176/6347/26519/4736/6203/6233/6224/11031/302/6726/6134/3875/84668/6137/6188/6152/6222/9045/6161/6156/6189/6202/6125/3308/62…	103
237	2	GO:0097193	intrinsic apoptotic signaling pathway	83/2754	263/16068	5.94616e-09	3.70181e-06	3.06697e-06	64065/23378/10494/23645/9024/8795/842/90441/3303/1540/4780/54541/7494/26471/6794/1649/57761/51246/5034/57007/2932/8382/84460/972/599/10550/3091/4582/8996/9709/64393/7466/7178/1032/10399/2810/79698/10134/6421/597/5163/10962/4282/8440/6188/664/857/4217/7507/58515/8575/55031/8531/572/2074/10488/1687/84334/6387/8428/2876/4102/54205/7157/7417/4976/9092/50484/3708/960/55486/6880/11235/9529/1969/23612/2…	83
238	2	GO:0019058	viral life cycle	120/2754	426/16068	6.63075e-09	3.71521e-06	3.07806e-06	1508/5045/9213/5817/8666/3303/140564/6890/7405/85363/6891/5359/5034/5436/7342/5440/3669/8764/51193/3673/29082/79139/2621/89849/6827/339122/3304/5437/7251/92421/2040/7311/51386/6193/9349/6217/81876/6191/5441/6229/6122/7852/6146/6181/6194/6129/10542/6210/6135/3956/6347/4736/11060/6203/6233/6224/3326/10189/3416/6575/558/6134/5818/27350/6137/3840/7037/6188/857/63901/8665/6152/6222/9045/6161/6156/6189…	120
239	2	GO:0043161	proteasome-mediated ubiquitin-dependent protein catabolic process	105/2754	363/16068	1.28912e-08	6.56633e-06	5.44023e-06	117584/7328/79176/11236/9817/55284/26234/4780/51035/1050/23291/1649/57761/26232/3309/5696/9666/26268/90637/5699/9695/26270/201456/5698/1453/10869/285533/5516/2932/79139/55298/7321/25898/10273/57092/267/7320/84101/9709/119504/7466/57003/8697/5720/7311/1263/10399/10769/891/4085/991/983/5347/55872/9232/27338/153830/5702/10134/10524/11060/6233/3326/7353/9184/5713/5694/25937/51465/84937/857/28951/1452…	105
240	2	GO:0006612	protein targeting to membrane	62/2754	181/16068	1.68738e-08	7.46259e-06	6.18278e-06	54471/55690/64108/84100/7095/29082/2621/51125/2039/84971/2040/7311/6193/9349/6217/91663/23204/6191/6229/6122/6146/6181/6194/6129/6210/6135/6347/4736/6203/6233/6224/302/6726/6134/6137/6188/6152/6222/9045/6161/6156/6189/6202/6125/6201/6187/6133/682/6159/6165/6138/6208/85377/6207/23241/23471/285966/56947/10519/3921/6157/6228	62
241	2	GO:1902532	negative regulation of intracellular signal transduction	119/2754	428/16068	1.73146e-08	7.46259e-06	6.18278e-06	604/117584/3675/493/4792/1845/6397/1843/56957/4067/3303/1540/4780/54541/7494/6609/652968/5270/23291/6794/83667/1649/841/79132/51562/6717/8994/57007/9353/55788/64798/9146/2873/5516/27330/113791/8382/972/1850/10641/599/23767/7320/3091/7291/23171/7128/5970/4582/8996/9709/59343/7466/5728/1739/7178/9021/2852/2192/1032/91663/10399/9516/55872/7057/7430/84962/23677/10048/4282/5922/5921/1849/3480/857/8001…	119
242	2	GO:0036293	response to decreased oxygen levels	84/2754	276/16068	3.09717e-08	1.23177e-05	1.02052e-05	100/5351/1543/677/64506/283/3163/26355/481/4780/7422/54541/218/80315/5034/9124/8994/23256/10869/57085/84709/3673/56776/7321/5179/10891/5664/3091/7291/817/8996/5894/7048/5728/7423/7311/1263/10397/891/7852/7057/2782/4313/6347/81/6233/1490/5163/84962/27063/947/665/664/857/4000/824/4088/3939/3778/54583/572/4504/8614/4763/6387/6649/6546/6262/7322/7157/7323/847/6285/29988/57103/3708/1410/79625/7042/289…	84
243	2	GO:0006979	response to oxidative stress	105/2754	369/16068	3.29761e-08	1.23177e-05	1.02052e-05	100/10494/694/1843/9973/90441/3303/6810/4780/51022/83667/2110/3417/10202/93100/5034/4710/9124/5445/5831/5587/5660/2861/5516/2983/6414/8382/5179/10891/4358/10550/79899/3091/8644/7128/5970/8996/3304/1263/2878/2177/10399/983/1718/8061/1894/6382/3184/6421/4482/9943/4968/1719/5163/2539/558/3373/7296/2119/3840/5074/475/6188/231/1728/664/4217/3939/7001/7507/58515/8575/54583/572/4504/388/2074/4233/8614/4…	105
244	2	GO:0006414	translational elongation	48/2754	129/16068	3.73638e-08	1.30843e-05	1.08404e-05	16/60678/29088/92675/64432/124995/6182/51091/112487/740/51520/80755/10884/6193/6181/116540/84545/64979/6203/6726/51642/9801/122704/64968/1734/1936/1937/1915/57129/54998/29093/92259/64976/219927/28998/9521/51023/51318/9553/28957/55699/51021/65003/85476/7818/11222/65008/79590	48
245	2	GO:0001666	response to hypoxia	82/2754	269/16068	4.16782e-08	1.37367e-05	1.13809e-05	100/5351/1543/677/64506/283/3163/26355/481/4780/7422/54541/218/5034/9124/8994/23256/10869/57085/84709/3673/56776/7321/5179/10891/5664/3091/7291/817/8996/5894/7048/5728/7423/7311/1263/10397/891/7852/7057/2782/4313/6347/81/6233/5163/84962/27063/947/665/664/857/4000/824/4088/3939/3778/54583/572/4504/8614/4763/6387/6649/6546/6262/7322/7157/7323/847/6285/29988/57103/3708/1410/79625/7042/28996/207/5352…	82
246	2	GO:0002223	stimulatory C-type lectin receptor signaling pathway	40/2754	100/16068	5.05112e-08	1.5723e-05	1.30266e-05	5971/4792/2534/4067/23291/5696/5567/5699/5698/3551/7321/7189/5970/3385/5894/5720/7311/5702/6233/5713/5694/5336/5063/5716/8517/7322/8915/5687/5708/4790/6500/5062/5719/5580/7314/5682/9861/10213/5704/4893	40
247	2	GO:1903052	positive regulation of proteolysis involved in cellular protein catabolic process	56/2754	162/16068	5.72899e-08	1.68945e-05	1.39972e-05	11236/9817/4780/7494/1050/57761/5696/90637/5699/5698/1453/2932/1950/7321/25898/10273/9709/119504/5728/8697/5720/7311/1263/10399/10769/891/4085/991/983/5347/5702/10134/6233/9184/5713/5694/857/28951/1452/25897/144165/55212/51529/5716/1075/7324/5687/5708/6500/5719/207/7314/5682/9861/10213/5704	56
248	2	GO:0010498	proteasomal protein catabolic process	109/2754	392/16068	6.84494e-08	1.91761e-05	1.58875e-05	117584/7328/79176/11236/9817/55284/26234/4780/51035/7494/1050/23291/1649/57761/26232/3309/5696/9666/26268/90637/5699/9695/26270/201456/5698/1453/10869/285533/5516/2932/79139/55298/7321/25898/10273/57092/267/7320/84101/9709/119504/7466/57003/8697/5720/7311/1263/10399/10769/891/4085/991/983/5347/55872/9232/27338/153830/5702/10134/10524/11060/6233/3326/7353/9184/5713/5694/51377/25937/51465/84937/857…	109
249	2	GO:0072657	protein localization to membrane	125/2754	466/16068	7.2233e-08	1.92724e-05	1.59673e-05	391/9482/6809/3675/54471/23122/55690/9693/6810/481/5018/340348/8500/841/64108/5533/54585/84100/7095/3551/129303/23167/1804/9146/29082/2898/2621/51125/140735/2039/84971/5599/285521/1739/51100/2040/7311/6193/9349/2852/6217/91663/10399/23204/2810/10211/6191/6229/6122/6146/7027/6181/3676/3728/6194/2181/6129/7430/6210/6135/161176/6347/26519/22871/4736/6203/6233/6224/11031/302/6726/6134/3875/2743/84668…	125
250	2	GO:2001233	regulation of apoptotic signaling pathway	101/2754	357/16068	8.21113e-08	2.09123e-05	1.73259e-05	117584/9821/6376/2534/8795/26355/3303/1540/6810/4780/7494/1649/841/5034/5533/2017/57007/64798/2932/8382/972/599/140735/3091/7128/1491/246330/5970/4582/8717/8996/9709/3304/5599/5894/4118/7466/5728/7178/2852/1032/10399/2810/7027/3552/7057/10134/6421/5054/10962/7185/4282/8440/6188/664/857/3553/4000/4088/3565/8575/55031/8531/572/57630/10488/1687/3655/84334/7078/4763/6387/2876/5716/4102/1075/2950/8915…	101
251	2	GO:1903364	positive regulation of cellular protein catabolic process	59/2754	176/16068	8.88039e-08	2.16334e-05	1.79234e-05	11236/9817/26234/4780/7494/1050/57761/5696/90637/5699/5698/1453/2932/1950/7321/25898/10273/7128/9709/119504/5728/8697/5720/7311/1263/10399/10769/891/4085/991/983/5347/7430/5702/10134/6233/9184/5713/5694/857/28951/1452/25897/144165/55212/51529/5716/1075/7324/5687/5708/6500/5719/207/7314/5682/9861/10213/5704	59
252	2	GO:0002220	innate immune response activating cell surface receptor signaling pathway	40/2754	102/16068	9.61161e-08	2.24391e-05	1.85909e-05	5971/4792/2534/4067/23291/5696/5567/5699/5698/3551/7321/7189/5970/3385/5894/5720/7311/5702/6233/5713/5694/5336/5063/5716/8517/7322/8915/5687/5708/4790/6500/5062/5719/5580/7314/5682/9861/10213/5704/4893	40
253	2	GO:0050852	T cell receptor signaling pathway	54/2754	159/16068	1.90431e-07	4.26793e-05	3.536e-05	100/4792/1845/5293/2534/23291/6794/5696/5588/5699/3115/3117/5698/3119/3551/3113/7321/7189/3122/5970/5728/5720/7311/7430/5702/5594/6233/5713/5694/5074/5336/8631/5291/55072/5063/5716/8517/163486/7322/8915/5687/5290/5708/4790/2625/6500/3958/5062/5719/7314/5682/9861/10213/5704	54
254	2	GO:0045732	positive regulation of protein catabolic process	73/2754	239/16068	2.07913e-07	4.48053e-05	3.71213e-05	5045/11236/25976/9817/26234/4780/7494/1050/57761/5696/90637/5699/25807/9695/5698/1453/2932/1950/9554/7321/152503/25898/10273/7128/6811/9709/119504/5728/8697/5720/7311/1263/10399/10769/4947/891/4085/991/983/5347/7430/5702/10134/6233/9184/5713/5694/4946/857/3553/8975/28951/1452/25897/144165/55212/51529/5716/1075/80762/7324/5687/5708/29763/6500/5719/7879/207/7314/5682/9861/10213/5704	73
255	2	GO:0070482	response to oxygen levels	85/2754	292/16068	2.27754e-07	4.72632e-05	3.91577e-05	100/5351/1543/677/64506/283/3163/26355/481/4780/7422/54541/218/80315/5034/9124/8994/23256/10869/57085/84709/3673/56776/7321/5179/10891/5664/3091/7291/817/8996/5894/7048/5728/7423/7311/1263/1902/10397/891/7852/7057/2782/4313/6347/81/6233/1490/5163/84962/27063/947/665/664/857/4000/824/4088/3939/3778/54583/572/4504/8614/4763/6387/6649/6546/6262/7322/7157/7323/847/6285/29988/57103/3708/1410/79625/704…	85
256	2	GO:0031331	positive regulation of cellular catabolic process	76/2754	254/16068	2.96692e-07	5.93702e-05	4.91884e-05	5045/677/11236/3643/9817/57104/26234/4780/7494/1050/340719/57761/5696/5436/90637/5699/5698/1453/2932/2819/1950/7321/152503/25898/10273/79899/3091/7291/7128/7832/9709/119504/5728/8697/5720/7311/1263/10399/10769/891/4085/991/983/5347/7430/5702/10134/6233/9184/5713/5694/857/3553/28951/1452/25897/8660/144165/1374/55212/51529/5716/1075/7324/5687/5708/29763/6500/5719/5580/207/7314/5682/9861/10213/5704	76
257	2	GO:0051186	cofactor metabolic process	99/2754	360/16068	4.764e-07	9.19247e-05	7.61599e-05	1543/6472/230/3643/23479/3163/8802/10768/55034/645/5106/54541/79966/3417/93100/51522/55163/84869/2348/10654/8050/2819/57017/51074/10891/27430/65220/54995/706/1371/3091/8644/23171/5860/9563/9759/84532/51268/2593/3098/8836/2597/226/2181/7167/3945/6888/2194/8801/5223/5230/1719/5163/5315/2356/2539/79071/7086/5226/51181/5236/10157/231/51144/11332/259/127/3939/2023/60481/51422/5209/211/79993/669/6576/2…	99
258	2	GO:0002478	antigen processing and presentation of exogenous peptide antigen	52/2754	155/16068	4.9219e-07	9.19247e-05	7.61599e-05	11127/3133/6890/3105/3106/5696/6891/3831/5699/3115/3117/5698/3119/3111/3113/7189/972/3108/3122/3134/140735/22872/1509/3109/51128/5720/3832/11004/1062/10053/81930/5702/5713/5694/1780/163/23457/1173/5716/10671/3685/5687/5708/5719/7879/8905/3693/5682/9861/10213/5704/6396	52
259	2	GO:0048002	antigen processing and presentation of peptide antigen	56/2754	172/16068	5.54198e-07	0.000100167	8.29885e-05	11127/3133/6890/3105/3106/5696/6891/3831/5699/3115/3117/5698/3119/3111/6892/55016/3113/7189/972/3108/3122/51752/3134/140735/22872/1509/3109/51128/5720/3832/11004/1062/10053/81930/5702/10134/5713/5694/1780/163/23457/1173/5716/10671/3685/5687/5708/5719/7879/8905/3693/5682/9861/10213/5704/6396	56
260	2	GO:0051443	positive regulation of ubiquitin-protein transferase activity	37/2754	97/16068	6.48393e-07	0.000111354	9.22571e-05	57761/5696/5699/5698/7321/10273/119504/54165/5728/8697/5720/7311/891/4085/991/983/5347/27338/7332/5702/6233/9184/5713/5694/51529/51438/5716/7324/5687/5708/6500/5719/7314/5682/9861/10213/5704	37
261	2	GO:0010035	response to inorganic substance	117/2754	446/16068	6.55841e-07	0.000111354	9.22571e-05	100/10494/1543/493/311/1843/4205/9973/842/10768/4780/51022/1050/841/3309/7779/4499/4501/5831/120227/5660/6857/26/2861/8893/3795/5516/2983/4208/5179/10891/4493/7020/4494/25932/30061/79901/706/2039/1371/64924/22872/8644/7128/5860/5970/817/5728/928/10397/10399/107/891/8836/983/8061/221184/2796/3552/7057/1894/6382/3184/140576/4968/1719/2539/558/595/7518/3840/5074/6188/231/9633/1728/664/857/4217/3939/…	117
262	2	GO:0000956	nuclear-transcribed mRNA catabolic process	59/2754	186/16068	7.47317e-07	0.000122951	0.000101866	677/64282/55802/340719/1981/5436/53918/22916/54464/7832/7311/6193/9349/6217/5393/6191/6229/6122/6146/6181/6194/6129/6210/6135/127933/4736/6203/6233/6224/3646/6134/23034/6137/6188/6152/6222/9045/6161/6156/6189/6202/6125/6201/6187/6133/6159/6165/6138/23658/6208/6207/10605/2107/3921/6157/23708/5515/6228/4292	59
263	2	GO:1904668	positive regulation of ubiquitin protein ligase activity	32/2754	79/16068	7.68034e-07	0.000122951	0.000101866	5696/5699/5698/7321/119504/5728/8697/5720/7311/891/4085/991/983/5347/27338/5702/6233/9184/5713/5694/51529/5716/7324/5687/5708/6500/5719/7314/5682/9861/10213/5704	32
264	2	GO:0051272	positive regulation of cellular component movement	107/2754	401/16068	8.21845e-07	0.000125629	0.000104084	604/3675/2246/23122/2247/23473/5293/9693/3643/4067/22800/6810/4780/7422/7494/1435/3309/8764/5587/54859/4638/3673/9037/2621/972/286077/5724/2039/3091/7291/817/5578/9759/7048/5919/54566/2852/9722/1902/91663/10399/1729/3676/56034/3552/7057/10344/6347/5594/81/3491/5054/3373/1839/3480/3815/23075/3918/23332/1901/4088/3565/4916/1240/388/8660/10488/4233/5154/7784/3655/5063/25777/3554/6387/5155/2651/9734/…	107
265	2	GO:1904666	regulation of ubiquitin protein ligase activity	33/2754	83/16068	8.60182e-07	0.000125629	0.000104084	5696/5699/5698/7321/84101/119504/5728/8697/5720/7311/891/4085/991/983/5347/27338/5702/6233/9184/5713/5694/51529/5716/7324/5687/5708/6500/5719/7314/5682/9861/10213/5704	33
266	2	GO:0031396	regulation of protein ubiquitination	70/2754	234/16068	8.67467e-07	0.000125629	0.000104084	11236/2534/3303/51035/57761/26232/3309/5696/5699/5698/57599/79139/1950/10196/7321/7189/25898/10273/7965/706/330/7128/84101/9709/59343/3304/119504/55611/54165/7466/5728/8697/5720/7311/891/4085/991/983/5347/27338/7332/5702/201254/6233/3326/9184/5713/5694/6188/857/144165/51529/51438/5716/284/8915/80762/7324/5687/5708/6500/9529/5719/11315/7314/5682/9861/10213/5704/378708	70
267	2	GO:0009894	regulation of catabolic process	123/2754	477/16068	9.00949e-07	0.000125629	0.000104084	5045/493/9024/677/11236/3643/2534/25976/219743/9817/57104/26234/4780/51035/54541/7494/1050/340719/5270/57761/5696/3417/5436/90637/5699/25807/9695/5698/1453/10869/9146/56776/2932/2819/1950/9554/7321/152503/10891/25898/10273/79899/3091/7291/26580/7128/7832/5970/6811/9709/119504/9759/5728/8697/5720/5919/7311/1263/10399/10769/4947/891/4085/991/983/5347/55872/7430/5702/10134/6233/3326/9184/302/5223/57…	123
268	2	GO:0031398	positive regulation of protein ubiquitination	54/2754	166/16068	9.03612e-07	0.000125629	0.000104084	11236/57761/3309/5696/5699/5698/79139/1950/7321/7189/25898/10273/7965/330/59343/119504/54165/7466/5728/8697/5720/7311/891/4085/991/983/5347/27338/7332/5702/201254/6233/9184/5713/5694/857/144165/51529/51438/5716/284/8915/80762/7324/5687/5708/6500/5719/7314/5682/9861/10213/5704/378708	54
269	2	GO:0019884	antigen processing and presentation of exogenous antigen	53/2754	162/16068	9.32202e-07	0.000125629	0.000104084	11127/3133/6890/3105/3106/5696/6891/3831/5699/3115/3117/5698/3119/3111/3113/7189/972/3108/3122/3134/140735/22872/1509/3109/51128/5720/3832/11004/1062/10053/81930/5702/5713/5694/1780/163/23457/1173/5716/10671/3685/5687/5708/5719/7879/8905/3693/5682/9861/8546/10213/5704/6396	53
270	2	GO:0006402	mRNA catabolic process	62/2754	200/16068	9.56915e-07	0.000125629	0.000104084	677/64282/55802/340719/1981/5436/53918/22916/79899/54464/7832/7311/6193/9349/6217/5393/6191/6229/6122/6146/6181/6194/6129/6210/6135/127933/4736/6203/6233/6224/3646/6134/23034/6137/6188/6152/6222/9045/6161/6156/6189/6202/6125/6201/6187/6133/6159/6050/6165/6138/23658/6208/6207/131870/10605/2107/3921/6157/23708/5515/6228/4292	62
271	2	GO:0030335	positive regulation of cell migration	102/2754	379/16068	9.64135e-07	0.000125629	0.000104084	3675/2246/23122/2247/23473/5293/9693/3643/4067/22800/6810/4780/7422/7494/1435/3309/8764/5587/54859/4638/3673/9037/2621/972/286077/5724/2039/3091/817/5578/9759/7048/5919/54566/2852/1902/91663/10399/1729/3676/56034/3552/7057/10344/6347/5594/81/3491/5054/3373/1839/3480/3815/23075/3918/23332/1901/4088/3565/4916/1240/388/8660/10488/4233/5154/7784/3655/5063/25777/3554/6387/5155/2651/9734/6546/284/85440…	102
272	2	GO:0034976	response to endoplasmic reticulum stress	74/2754	253/16068	1.10699e-06	0.000140966	0.00011679	16/440/23645/9024/11236/51061/8795/3303/4780/51035/7494/22926/1200/83667/1649/57761/26232/3309/5034/9695/26270/10869/7095/55161/285533/51569/8893/5516/2932/79139/55298/9797/79876/10273/51726/267/22872/27230/1491/9709/10087/7466/57003/10399/10211/3068/7057/6347/5702/10134/7353/595/51465/8440/857/4000/4217/8975/58515/10488/37/8614/4102/3484/3725/7157/29982/4976/3708/55666/11315/118424/5704/118	74
273	2	GO:0042176	regulation of protein catabolic process	95/2754	348/16068	1.14903e-06	0.000143068	0.000118532	5045/9024/11236/2534/25976/9817/26234/4780/51035/7494/1050/5270/57761/5696/90637/5699/25807/9695/5698/1453/10869/9146/56776/2932/1950/9554/7321/152503/25898/10273/7128/5970/6811/9709/119504/5728/8697/5720/7311/1263/10399/10769/4947/891/4085/991/983/5347/55872/7430/5702/10134/6233/3326/9184/302/5713/5694/51377/51465/4946/3084/857/3553/4088/8975/28951/1452/25897/7078/144165/55212/51529/2876/5716/10…	95
274	2	GO:0040017	positive regulation of locomotion	107/2754	404/16068	1.20506e-06	0.000146782	0.000121609	6809/3675/2246/23122/2247/23473/5293/9693/3643/4067/22800/6810/4780/7422/7494/1435/3309/8764/5587/9353/54859/4638/3673/9037/2621/972/286077/5724/2039/3091/7291/817/5578/9759/7048/5919/54566/2852/1902/91663/10399/1729/3676/56034/3552/7057/10344/6347/5594/81/3491/5054/3373/1839/3480/3815/23075/3918/23332/1901/4088/3565/4916/1240/388/8660/10488/4233/5154/7784/3655/5063/25777/3554/6387/5155/2651/9734…	107
275	2	GO:0031145	anaphase-promoting complex-dependent catabolic process	31/2754	77/16068	1.33145e-06	0.000158726	0.000131505	5696/5699/5698/7321/119504/8697/5720/7311/891/4085/991/983/5347/9232/27338/5702/6233/9184/5713/5694/51529/5716/7324/5687/5708/5719/7314/5682/9861/10213/5704	31
276	2	GO:0000302	response to reactive oxygen species	62/2754	202/16068	1.39218e-06	0.000160752	0.000133183	100/10494/1843/9973/4780/51022/83667/5034/5831/5660/2861/5516/2983/10891/4358/8644/7128/5970/1263/2878/10399/983/8061/1894/6382/3184/1719/558/3373/7296/3840/5074/6188/231/1728/664/4217/3939/7001/54583/572/4504/388/2074/4233/8428/2876/6649/2950/6546/54205/3725/847/3569/301/11235/143686/1410/51765/5580/11315/1906	62
277	2	GO:1903050	regulation of proteolysis involved in cellular protein catabolic process	65/2754	215/16068	1.40582e-06	0.000160752	0.000133183	11236/9817/4780/51035/7494/1050/57761/5696/90637/5699/5698/1453/10869/2932/1950/7321/25898/10273/9709/119504/5728/8697/5720/7311/1263/10399/10769/891/4085/991/983/5347/55872/5702/10134/6233/3326/9184/5713/5694/51377/857/28951/1452/25897/144165/55212/51529/2876/5716/1075/7324/5687/5708/6500/6880/9529/5719/207/11315/7314/5682/9861/10213/5704	65
278	2	GO:0009896	positive regulation of catabolic process	86/2754	309/16068	1.55297e-06	0.000168021	0.000139206	5045/677/11236/3643/25976/9817/57104/26234/4780/7494/1050/340719/57761/5696/5436/90637/5699/25807/9695/5698/1453/2932/2819/1950/9554/7321/152503/25898/10273/79899/3091/7291/7128/7832/6811/9709/119504/5728/8697/5720/7311/1263/10399/10769/4947/891/4085/991/983/5347/7430/5702/10134/6233/9184/5713/5694/4946/857/3553/8975/28951/1452/25897/8660/144165/1374/55212/51529/5716/1075/80762/7324/5687/5708/297…	86
279	2	GO:2000147	positive regulation of cell motility	104/2754	392/16068	1.55572e-06	0.000168021	0.000139206	3675/2246/23122/2247/23473/5293/9693/3643/4067/22800/6810/4780/7422/7494/1435/3309/8764/5587/54859/4638/3673/9037/2621/972/286077/5724/2039/3091/7291/817/5578/9759/7048/5919/54566/2852/1902/91663/10399/1729/3676/56034/3552/7057/10344/6347/5594/81/3491/5054/3373/1839/3480/3815/23075/3918/23332/1901/4088/3565/4916/1240/388/8660/10488/4233/5154/7784/3655/5063/25777/3554/6387/5155/2651/9734/6546/284/…	104
280	2	GO:0006732	coenzyme metabolic process	82/2754	291/16068	1.57975e-06	0.000168021	0.000139206	6472/230/3643/8802/10768/55034/5106/54541/79966/3417/93100/55163/2348/10654/8050/2819/57017/51074/10891/27430/65220/54995/3091/23171/5860/9563/9759/84532/51268/2593/3098/8836/2597/226/2181/7167/3945/6888/2194/8801/5223/5230/1719/5163/5315/2356/2539/79071/7086/5226/51181/5236/10157/51144/11332/3939/2023/60481/51422/5209/79993/669/6576/201562/5210/1737/23530/64087/84105/55753/117145/25874/54704/954…	82
281	2	GO:0031329	regulation of cellular catabolic process	96/2754	355/16068	1.58934e-06	0.000168021	0.000139206	5045/493/677/11236/3643/219743/9817/57104/26234/4780/51035/7494/1050/340719/57761/5696/3417/5436/90637/5699/5698/1453/10869/2932/2819/1950/7321/152503/25898/10273/79899/3091/7291/7128/7832/9709/119504/5728/8697/5720/7311/1263/10399/10769/891/4085/991/983/5347/55872/7430/5702/10134/6233/3326/9184/302/5223/5713/5694/51377/857/3553/28951/1452/54583/25897/4504/8660/7078/144165/1374/55212/669/51529/28…	96
282	2	GO:0051438	regulation of ubiquitin-protein transferase activity	40/2754	112/16068	1.69098e-06	0.000174758	0.000144787	57761/5696/5699/5698/7321/10273/84101/119504/54165/5728/8697/5720/7311/891/4085/991/983/5347/27338/7332/5702/6233/9184/5713/5694/51529/51438/5716/7324/5687/5708/6500/9529/5719/11315/7314/5682/9861/10213/5704	40
283	2	GO:1903362	regulation of cellular protein catabolic process	70/2754	238/16068	1.71545e-06	0.000174758	0.000144787	5045/11236/9817/26234/4780/51035/7494/1050/57761/5696/90637/5699/5698/1453/10869/2932/1950/7321/25898/10273/7128/9709/119504/5728/8697/5720/7311/1263/10399/10769/891/4085/991/983/5347/55872/7430/5702/10134/6233/3326/9184/302/5713/5694/51377/857/28951/1452/25897/144165/55212/51529/2876/5716/1075/7324/5687/5708/6500/6880/9529/5719/207/11315/7314/5682/9861/10213/5704	70
284	2	GO:0051444	negative regulation of ubiquitin-protein transferase activity	31/2754	78/16068	1.84947e-06	0.000185046	0.000153311	5696/5699/5698/7321/84101/119504/8697/5720/7311/891/4085/991/983/5702/6233/9184/5713/5694/51529/5716/7324/5687/5708/9529/5719/11315/7314/5682/9861/10213/5704	31
285	2	GO:0006401	RNA catabolic process	68/2754	230/16068	1.96021e-06	0.000192685	0.00015964	677/64282/55802/8635/340719/1981/5436/53918/3669/22916/79899/54464/7832/7311/6193/9349/6217/10535/5393/6191/6229/6122/6146/6181/6194/6129/6210/6135/3184/127933/4736/6203/6233/6224/3646/6134/23034/6137/6188/6152/6222/9045/6161/6156/6189/6202/6125/6201/6187/6133/8882/6159/6050/6165/6138/84153/23658/6208/6207/131870/10605/2107/3921/6157/23708/5515/6228/4292	68
286	2	GO:0051439	regulation of ubiquitin-protein ligase activity involved in mitotic cell cycle	29/2754	71/16068	2.04417e-06	0.000197474	0.000163608	5696/5699/5698/7321/119504/8697/5720/7311/891/4085/991/983/5347/5702/6233/9184/5713/5694/51529/5716/7324/5687/5708/5719/7314/5682/9861/10213/5704	29
287	2	GO:0038095	Fc-epsilon receptor signaling pathway	42/2754	121/16068	2.2176e-06	0.000210597	0.00017448	4792/9846/4067/23291/5696/5588/5699/5698/3551/7321/7189/5970/5599/5720/7311/5702/5594/6233/5713/5694/5336/5291/4214/6416/5716/8517/7322/8915/3725/5687/5290/5708/4790/6500/5062/5719/7314/5682/9861/10213/5704/4893	42
288	2	GO:0051437	positive regulation of ubiquitin-protein ligase activity involved in regulation of mitotic cell cycle transition	30/2754	75/16068	2.3045e-06	0.000215202	0.000178296	5696/5699/5698/7321/119504/8697/5720/7311/891/4085/991/983/5347/5702/6233/9184/5713/5694/51529/5716/7324/5687/5708/6500/5719/7314/5682/9861/10213/5704	30
289	2	GO:1903322	positive regulation of protein modification by small protein conjugation or removal	56/2754	180/16068	2.7833e-06	0.000255653	0.000211809	11236/57761/3309/5696/5699/5698/79139/1950/7321/7189/25898/10273/7965/330/59343/119504/9759/54472/54165/7466/5728/8697/5720/7311/891/4085/991/983/5347/27338/7332/5702/201254/6233/9184/5713/5694/857/144165/51529/51438/5716/284/8915/80762/7324/5687/5708/6500/5719/7314/5682/9861/10213/5704/378708	56
290	2	GO:1904667	negative regulation of ubiquitin protein ligase activity	29/2754	72/16068	2.86604e-06	0.000259007	0.000214588	5696/5699/5698/7321/84101/119504/8697/5720/7311/891/4085/991/983/5702/6233/9184/5713/5694/51529/5716/7324/5687/5708/5719/7314/5682/9861/10213/5704	29
291	2	GO:0019882	antigen processing and presentation	64/2754	215/16068	3.01652e-06	0.000268278	0.00022227	5971/80329/11127/3133/6890/3105/3106/5696/6891/3831/5699/3115/3117/563/5870/5698/3119/3111/6892/55016/3113/7189/972/3108/3122/51752/3134/140735/22872/1509/3109/51128/5720/3832/11004/1062/10053/7057/81930/5702/10134/5713/5694/1780/163/23457/4277/1173/5716/10671/3685/5687/10981/5708/5719/7879/8905/3693/5682/9861/8546/10213/5704/6396	64
292	2	GO:1903320	regulation of protein modification by small protein conjugation or removal	73/2754	255/16068	3.10942e-06	0.00027222	0.000225535	11236/2534/3303/51035/57761/26232/3309/5696/5699/5698/57599/79139/1950/10196/7321/7189/25898/10273/7965/706/330/7128/84101/9709/59343/3304/119504/55611/9759/54472/54165/7466/5728/8697/5720/7311/891/4085/991/983/5347/27338/7332/5702/201254/6233/3326/9184/5713/5694/6188/857/144165/51529/51438/5716/284/8915/80762/7324/5687/5708/6500/9529/5719/1499/11315/7314/5682/9861/10213/5704/378708	73
293	2	GO:0044033	multi-organism metabolic process	61/2754	203/16068	3.64276e-06	0.000314006	0.000260155	5045/8666/140564/5436/5440/51193/89849/6827/5437/5606/7311/51386/6193/9349/6217/6191/5441/6229/6122/6146/6181/6194/6129/6210/6135/4736/6203/6233/6224/6134/6137/6188/8665/6152/6222/9045/6161/6156/6189/6202/6125/6201/2963/6187/6133/6159/8411/81603/6416/6165/6138/6208/6207/3725/4928/60489/3921/6157/6228/5868/5432	61
294	2	GO:2001234	negative regulation of apoptotic signaling pathway	60/2754	199/16068	3.87199e-06	0.000328708	0.000272336	117584/9821/6376/2534/8795/3303/4780/7494/841/2017/57007/8382/972/599/3091/7128/1491/246330/5970/4582/8717/8996/9709/3304/5894/7466/7178/1032/3552/7057/5054/4282/3553/4000/3565/55031/8531/57630/10488/3655/6387/2876/5716/4102/2950/3685/7417/4976/1495/50484/960/55486/6880/3958/9529/2730/1499/207/11315/8772	60
295	2	GO:2000060	positive regulation of protein ubiquitination involved in ubiquitin-dependent protein catabolic process	33/2754	88/16068	3.97421e-06	0.000332351	0.000275354	11236/5696/5699/5698/1950/7321/119504/5728/8697/5720/7311/891/4085/991/983/5347/5702/6233/9184/5713/5694/51529/5716/7324/5687/5708/6500/5719/7314/5682/9861/10213/5704	33
296	2	GO:0010608	posttranscriptional regulation of gene expression	113/2754	443/16068	4.30216e-06	0.000354486	0.000293693	16/23645/677/11236/64506/60678/283/8666/55802/27303/3303/57409/55323/340719/83667/80315/5696/1981/25983/92675/5436/8994/5699/5698/22916/6199/8893/3673/5936/10289/51091/112487/5724/27230/54464/7832/51520/80755/5578/57721/5720/399664/3488/7311/51386/6193/10399/5393/23589/6191/2597/7057/3184/3183/3181/5702/127933/5594/6203/6233/4869/3646/5713/6726/5694/84962/23034/8667/1967/8440/6188/857/8665/1734/3…	113
297	2	GO:0051436	negative regulation of ubiquitin-protein ligase activity involved in mitotic cell cycle	28/2754	70/16068	4.96512e-06	0.000403182	0.000334038	5696/5699/5698/7321/119504/8697/5720/7311/891/4085/991/983/5702/6233/9184/5713/5694/51529/5716/7324/5687/5708/5719/7314/5682/9861/10213/5704	28
298	2	GO:0072524	pyridine-containing compound metabolic process	43/2754	129/16068	5.60535e-06	0.000444343	0.000368139	230/3643/5106/54541/3417/93100/55163/8050/2819/10891/65220/3091/23171/9563/9759/3098/2597/226/7167/3945/6888/5223/5230/5315/2539/7086/5226/51181/5236/3939/2023/51422/5209/669/5210/23530/55753/25874/9540/57103/4199/5162/316	43
299	2	GO:0002758	innate immune response-activating signal transduction	67/2754	232/16068	5.63061e-06	0.000444343	0.000368139	1508/5971/4792/6397/2534/4067/3303/1540/23291/841/5696/79132/85363/5567/5699/3665/5698/51135/3551/7098/7321/7189/81622/330/7128/5970/23643/3656/3385/3304/5894/5720/7311/10211/5702/6233/5713/5694/3055/338382/857/4064/5336/55914/4214/5063/10318/5716/8517/7322/8915/7099/5687/7323/5708/4790/6500/5062/5719/5580/8772/7314/5682/9861/10213/5704/4893	67
300	2	GO:0031397	negative regulation of protein ubiquitination	42/2754	125/16068	5.71443e-06	0.000444694	0.00036843	2534/3303/51035/5696/5699/5698/10196/7321/706/7128/84101/59343/3304/119504/55611/8697/5720/7311/891/4085/991/983/5702/6233/9184/5713/5694/6188/857/51529/5716/7324/5687/5708/9529/5719/11315/7314/5682/9861/10213/5704	42
301	2	GO:0044723	single-organism carbohydrate metabolic process	110/2754	432/16068	6.26031e-06	0.000480501	0.000398096	2760/11282/130589/55347/3628/230/3643/114897/7841/3636/4126/5106/54541/3572/11041/6482/2548/83667/3417/9255/9852/9695/57223/216/5504/3795/2932/2819/1950/10891/6097/5724/3091/2632/27230/2805/9563/3486/9759/5728/6526/3488/7311/2852/3098/8908/8706/2597/226/283871/7167/178/6233/6888/2820/5223/5230/5163/5315/2539/8277/57486/7086/7360/5226/51181/5236/7262/231/2582/3939/2023/51422/2542/2992/572/5209/866…	110
302	2	GO:0034248	regulation of cellular amide metabolic process	93/2754	352/16068	6.57246e-06	0.000497642	0.000412298	16/23645/677/11236/64506/60678/283/8666/27303/4780/57409/55323/340719/83667/80315/10347/1981/25983/92675/5436/8994/8439/22916/6199/8893/3673/54103/5936/10289/51091/112487/5724/27230/7832/51520/80755/57721/399664/3488/51386/6193/10399/6191/2597/7057/3184/3181/127933/5594/6203/4869/3646/3491/5223/6726/84962/23034/8667/1967/8440/6188/8665/1734/3872/4088/8575/55124/8531/5813/9001/10644/23367/10209/66…	93
303	2	GO:0035666	TRIF-dependent toll-like receptor signaling pathway	15/2754	27/16068	6.79331e-06	0.000507506	0.00042047	841/3665/3551/7098/7321/330/23643/7311/6233/8517/7322/7099/7323/8772/7314	15
304	2	GO:0045862	positive regulation of proteolysis	90/2754	339/16068	7.47445e-06	0.000551044	0.000456542	64065/5045/11236/8795/26355/842/9817/4780/7494/1050/23291/57761/4241/841/5696/90637/5699/5698/1453/2932/1950/7321/152503/25898/10273/10550/23786/8717/9709/119504/1285/55081/26999/5728/8697/5720/7311/1263/2852/2192/10399/10769/4627/891/4085/991/983/5347/5702/11047/10134/6233/3491/9184/1490/5713/5694/6188/857/3553/4088/4217/28951/1452/25897/572/84334/144165/55212/51529/5716/54998/1075/54205/8915/84…	90
305	2	GO:0070125	mitochondrial translational elongation	31/2754	83/16068	8.49484e-06	0.000618138	0.000512129	29088/64432/124995/6182/740/10884/116540/84545/64979/51642/9801/122704/64968/57129/54998/29093/92259/64976/219927/28998/51023/51318/9553/28957/51021/65003/85476/7818/11222/65008/79590	31
306	2	GO:0042254	ribosome biogenesis	82/2754	303/16068	8.6659e-06	0.0006225	0.000515744	23378/64282/90441/28987/51093/25983/9790/3669/9136/1453/124995/51068/5728/196074/7311/6193/9349/26156/6217/5393/6191/6229/6122/6146/6181/6194/6129/6210/6135/4736/64979/6203/6233/6224/4869/57050/6134/6137/6188/6152/6222/9045/6161/6156/6189/6202/6125/6201/6187/6133/6159/54663/6165/6138/83939/54680/6208/10412/64216/79080/6207/131870/57002/9092/55226/84294/55341/10885/2483/51018/3921/112479/6157/2286…	82
307	2	GO:0050851	antigen receptor-mediated signaling pathway	58/2754	195/16068	8.83071e-06	0.00062631	0.0005189	100/9404/4792/1845/5293/2534/4067/23291/6794/5696/5588/5699/3115/3117/5698/3119/3551/4208/3113/7321/7189/3122/5970/5728/5720/7311/7430/5702/5594/6233/5713/5694/5074/5336/8631/5291/55072/5063/5716/8517/163486/7322/8915/5583/5687/5290/5708/4790/2625/6500/3958/5062/5719/7314/5682/9861/10213/5704	58
308	2	GO:0019362	pyridine nucleotide metabolic process	41/2754	123/16068	9.16536e-06	0.000633994	0.000525266	230/3643/5106/54541/3417/93100/8050/2819/10891/65220/3091/23171/9563/9759/3098/2597/226/7167/3945/6888/5223/5230/5315/2539/7086/5226/51181/5236/3939/2023/51422/5209/669/5210/23530/55753/25874/9540/57103/4199/5162	41
309	2	GO:0046496	nicotinamide nucleotide metabolic process	41/2754	123/16068	9.16536e-06	0.000633994	0.000525266	230/3643/5106/54541/3417/93100/8050/2819/10891/65220/3091/23171/9563/9759/3098/2597/226/7167/3945/6888/5223/5230/5315/2539/7086/5226/51181/5236/3939/2023/51422/5209/669/5210/23530/55753/25874/9540/57103/4199/5162	41
310	2	GO:0031589	cell-substrate adhesion	79/2754	290/16068	9.68711e-06	0.000661913	0.000548397	604/4059/3675/8751/23122/402/3679/8324/7422/1942/55435/4814/22801/1435/4241/8500/2824/2042/2017/253725/3204/57348/10855/3673/2932/2621/26515/2039/10085/79778/5613/5728/2192/91663/23603/3676/7057/11078/3956/7414/81/3491/1021/1490/5054/84962/558/947/5921/51144/6385/4771/23332/4088/5291/3655/9341/375567/4763/2651/56672/284/90102/3037/1012/3685/59339/1605/10519/960/3691/79625/51330/6281/1499/3693/547…	79
311	2	GO:0006733	oxidoreduction coenzyme metabolic process	44/2754	136/16068	1.04506e-05	0.000705476	0.000584489	230/3643/5106/54541/3417/93100/8050/2819/57017/10891/65220/3091/23171/9563/9759/3098/2597/226/7167/3945/6888/5223/5230/5315/2539/7086/5226/51181/5236/3939/2023/51422/5209/669/5210/23530/55753/25874/9540/57103/4199/27235/5162/51805	44
312	2	GO:0070423	nucleotide-binding oligomerization domain containing signaling pathway	17/2754	34/16068	1.0928e-05	0.000728925	0.000603917	4792/3303/1540/841/3551/7189/330/7128/5970/3656/3304/7311/6233/55914/8517/7099/7314	17
313	2	GO:0019080	viral gene expression	54/2754	179/16068	1.13409e-05	0.000747565	0.00061936	5045/8666/5436/5440/51193/6827/5437/7311/51386/6193/9349/6217/6191/5441/6229/6122/6146/6181/6194/6129/6210/6135/4736/6203/6233/6224/6134/6137/6188/8665/6152/6222/9045/6161/6156/6189/6202/6125/6201/2963/6187/6133/6159/81603/6165/6138/6208/6207/3725/4928/3921/6157/6228/5432	54
314	2	GO:0002756	MyD88-independent toll-like receptor signaling pathway	16/2754	31/16068	1.18042e-05	0.000769059	0.000637168	841/3665/3551/7098/7321/7189/330/23643/7311/6233/8517/7322/7099/7323/8772/7314	16
315	2	GO:0051348	negative regulation of transferase activity	87/2754	329/16068	1.24216e-05	0.000799983	0.000662789	55450/1845/1843/1647/4067/5585/1050/6609/57761/5696/25998/51562/5699/400916/5698/64798/58533/5925/2873/2932/113791/7321/1850/10641/23767/7128/84101/4616/119504/10614/5728/8697/5720/11142/7311/9021/1028/1032/10399/2810/891/4085/991/983/23603/5347/5702/6233/4869/9184/5713/5694/84962/25937/5576/1849/3480/857/4771/3553/28951/51422/8660/80824/4763/51529/5716/2950/7157/7324/5687/3569/5708/10519/5062/95…	87
316	2	GO:0034599	cellular response to oxidative stress	62/2754	215/16068	1.30125e-05	0.00082851	0.000686423	10494/9973/90441/3303/4780/51022/83667/10202/5034/5831/5587/5660/2861/2983/8382/5179/10891/4358/10550/79899/3091/8644/7128/5970/8996/3304/2177/10399/983/1894/3184/6421/1719/5163/2539/558/2119/5074/6188/231/1728/664/4217/7001/8575/4504/388/4233/8428/2876/6649/6546/7157/221/3569/301/11235/51765/9529/5580/207/11315	62
317	2	GO:1903321	negative regulation of protein modification by small protein conjugation or removal	43/2754	133/16068	1.33559e-05	0.000840819	0.000696621	2534/3303/51035/5696/5699/5698/10196/7321/706/7128/84101/59343/3304/119504/55611/8697/5720/7311/891/4085/991/983/5702/6233/9184/5713/5694/6188/857/51529/5716/7324/5687/5708/9529/5719/1499/11315/7314/5682/9861/10213/5704	43
318	2	GO:0071900	regulation of protein serine/threonine kinase activity	111/2754	444/16068	1.37612e-05	0.000850804	0.000704894	10746/84451/29950/493/1845/2246/2247/60370/9693/1843/3643/1647/8795/4067/5585/7422/1942/1050/6609/7405/6794/83667/57761/51562/4216/57018/9146/2873/10178/1950/7098/7189/972/1850/1857/152110/7128/894/9175/3656/4616/5894/10614/7251/5728/11142/5606/7311/80829/1028/7855/1032/1902/1163/2810/9088/29775/7852/983/5347/56034/7057/5594/387/6233/3326/84962/595/4282/3084/5576/1849/3480/6188/3815/857/3553/4217…	111
319	2	GO:0071456	cellular response to hypoxia	42/2754	129/16068	1.38182e-05	0.000850804	0.000704894	677/64506/26355/4780/7422/5034/10869/84709/56776/7321/10891/3091/7291/5728/7311/1263/10397/891/2782/6233/5163/84962/27063/947/665/664/4000/54583/572/4504/8614/6546/7322/7157/7323/6285/57103/79625/28996/207/7314/1906	42
320	2	GO:0048732	gland development	101/2754	397/16068	1.53807e-05	0.000936719	0.000776075	100/9821/440/1543/4792/5324/3720/1628/3643/6899/1054/7422/7494/1050/3202/5270/2296/6794/1435/4192/25807/79810/5660/23492/10522/6658/3673/1950/1181/5308/159296/706/5307/3091/7128/5860/5970/5894/3239/7048/7849/5728/7080/3488/1028/6217/6229/79971/2263/3184/5087/5594/79084/2194/2356/595/3084/23242/2119/857/6161/4088/7477/2671/23705/23129/394/8660/5154/8543/4763/353/2876/57045/3400/823/2252/5906/10272…	101
321	2	GO:0051701	interaction with host	48/2754	155/16068	1.59273e-05	0.000959577	0.000795013	1508/9213/3643/5817/3303/6890/7405/841/85363/6891/5034/8764/6584/51193/3673/79139/2621/11334/3304/7852/3956/11060/3416/6575/558/5818/3840/7037/857/4088/10910/4916/3836/572/81603/4179/858/10318/9218/1948/3685/1605/55065/6404/3921/28996/3693/222537	48
322	2	GO:0036294	cellular response to decreased oxygen levels	43/2754	134/16068	1.64453e-05	0.000974183	0.000807114	677/64506/26355/4780/7422/80315/5034/10869/84709/56776/7321/10891/3091/7291/5728/7311/1263/10397/891/2782/6233/5163/84962/27063/947/665/664/4000/54583/572/4504/8614/6546/7322/7157/7323/6285/57103/79625/28996/207/7314/1906	43
323	2	GO:0002218	activation of innate immune response	67/2754	239/16068	1.65175e-05	0.000974183	0.000807114	1508/5971/4792/6397/2534/4067/3303/1540/23291/841/5696/79132/85363/5567/5699/3665/5698/51135/3551/7098/7321/7189/81622/330/7128/5970/23643/3656/3385/3304/5894/5720/7311/10211/5702/6233/5713/5694/3055/338382/857/4064/5336/55914/4214/5063/10318/5716/8517/7322/8915/7099/5687/7323/5708/4790/6500/5062/5719/5580/8772/7314/5682/9861/10213/5704/4893	67
324	2	GO:0006364	rRNA processing	68/2754	244/16068	1.76927e-05	0.00102073	0.000845681	23378/64282/28987/51093/25983/9790/3669/9136/1453/196074/7311/6193/9349/26156/6217/5393/6191/6229/6122/6146/6181/6194/6129/6210/6135/4736/6203/6233/6224/57050/6134/6137/6188/6152/6222/9045/6161/6156/6189/6202/6125/6201/6187/6133/6159/6165/6138/6208/10412/64216/79080/6207/131870/9092/55226/84294/10885/2483/51018/3921/112479/6157/25879/6228/51504/54433/65008/10200	68
325	2	GO:0097191	extrinsic apoptotic signaling pathway	62/2754	217/16068	1.78271e-05	0.00102073	0.000845681	117584/3604/9821/6376/2534/8795/842/3303/1540/6810/841/2017/64798/2932/7098/599/7128/246330/5970/8717/8996/3304/5894/4118/5728/2852/3552/7057/597/5054/10962/7185/3875/857/3553/4000/4088/3565/572/57630/3655/7078/3856/4763/2876/970/2950/8915/3685/1495/10519/3958/5062/658/2730/51330/7042/207/11315/8772/9531/9812	62
326	2	GO:0035872	nucleotide-binding domain	leucine rich repeat containing receptor signaling pathway	17/2754	35/16068	1.78638e-05	0.00102073	0.000845681	4792/3303/1540/841/3551/7189/330/7128/5970/3656/3304/7311/6233/55914/8517/7099/7314	17
327	2	GO:0044282	small molecule catabolic process	87/2754	332/16068	1.80354e-05	0.00102073	0.000845681	130589/2746/1543/493/3628/230/126129/4329/219743/1376/9784/51084/84129/83667/3029/2110/224/8528/3032/30/1666/92675/216/3795/79873/112487/7291/2752/8644/2805/1491/5860/217/1632/84890/51268/5728/3098/23576/2597/226/7167/2653/2820/5223/5230/5315/8277/26275/51181/5236/10157/2582/3030/127/2023/3991/572/4504/5209/8660/37/3613/1374/2806/5210/80896/3632/2108/64087/622/2184/215/131870/56922/57016/221/5526…	87
328	2	GO:0034655	nucleobase-containing compound catabolic process	91/2754	351/16068	1.83572e-05	0.00102477	0.000849027	100/677/64282/1777/55802/8635/340719/1981/5436/53918/3669/22916/79873/9797/79899/54464/7832/11163/3005/7311/6193/9349/6217/10535/10399/5393/6191/6229/6122/6146/6181/6194/6129/6210/6135/3184/127933/4736/6203/6233/6224/3646/4968/6134/23034/7378/27350/6137/6188/6152/6222/9045/6161/6156/6189/6202/6125/6201/6187/6133/8882/5152/6159/3836/54583/1806/6050/956/6165/6138/2876/84153/23658/6208/6207/131870/4…	91
329	2	GO:0071453	cellular response to oxygen levels	45/2754	143/16068	1.84726e-05	0.00102477	0.000849027	677/64506/26355/4780/7422/80315/5034/10869/84709/56776/7321/10891/3091/7291/5728/7311/1263/1902/10397/891/2782/6233/5163/84962/27063/947/665/664/857/4000/54583/572/4504/8614/6546/7322/7157/7323/6285/57103/79625/28996/207/7314/1906	45
330	2	GO:0042542	response to hydrogen peroxide	39/2754	118/16068	1.87373e-05	0.00102927	0.00085275	100/10494/1843/4780/51022/5831/5660/2861/5516/7128/5970/10399/983/8061/1894/6382/558/3840/5074/6188/231/664/4217/3939/572/388/4233/8428/2876/6546/3725/847/3569/301/11235/1410/51765/5580/11315	39
331	2	GO:2001236	regulation of extrinsic apoptotic signaling pathway	47/2754	152/16068	2.02891e-05	0.00110369	0.000914411	117584/9821/6376/2534/8795/3303/1540/6810/841/2017/64798/7128/246330/5970/8717/8996/3304/5894/4118/5728/2852/3552/7057/5054/7185/857/3553/4000/3565/57630/3655/7078/4763/2876/2950/8915/3685/1495/3958/5062/658/2730/51330/7042/207/11315/8772	47
332	2	GO:0034330	cell junction organization	66/2754	236/16068	2.06929e-05	0.00111483	0.000923639	64065/23122/9693/5817/283/402/7422/50855/25930/2824/2042/2017/100506658/3551/153562/3673/1010/2039/79778/5578/144100/5728/1739/928/7855/10211/23603/3728/7057/1894/7414/71/387/81/84962/5818/3801/6385/7408/857/4771/3918/23332/4088/23705/389/3655/1829/57502/2318/90102/5906/977/1012/1006/143098/5583/1495/1500/7368/3691/7042/6281/25945/1499/6904	66
333	2	GO:0016072	rRNA metabolic process	69/2754	250/16068	2.17903e-05	0.00115338	0.000955579	23378/64282/28987/51093/25983/9790/3669/9136/1453/54464/196074/7311/6193/9349/26156/6217/5393/6191/6229/6122/6146/6181/6194/6129/6210/6135/4736/6203/6233/6224/57050/6134/6137/6188/6152/6222/9045/6161/6156/6189/6202/6125/6201/6187/6133/6159/6165/6138/6208/10412/64216/79080/6207/131870/9092/55226/84294/10885/2483/51018/3921/112479/6157/25879/6228/51504/54433/65008/10200	69
334	2	GO:0006006	glucose metabolic process	57/2754	196/16068	2.18201e-05	0.00115338	0.000955579	130589/230/3643/114897/3636/5106/2548/83667/9255/9852/57223/2932/2819/10891/6097/27230/2805/9563/3486/3488/3098/2597/226/283871/7167/2820/5223/5230/5163/5315/2539/8277/57486/51181/5236/7262/2023/2542/572/5209/8660/1374/2806/669/6576/5210/1737/1468/5500/23387/283209/5290/3569/648791/57103/5162/207	57
335	2	GO:0071356	cellular response to tumor necrosis factor	67/2754	241/16068	2.21363e-05	0.00115916	0.000960365	117584/3604/6376/677/8795/3303/1540/4780/5106/841/5696/5699/8764/5698/3551/2819/2621/10891/330/7128/246330/5970/8717/8996/3304/9759/5720/7311/2852/10399/7057/10344/6347/5702/6233/5713/5694/7185/3373/27063/3875/149951/4217/55914/55072/8531/3856/5716/970/2950/8517/3037/5687/6364/3569/5708/10519/2625/51330/5719/7314/55627/5682/9861/1906/10213/5704	67
336	2	GO:0006520	cellular amino acid metabolic process	75/2754	278/16068	2.31348e-05	0.00118981	0.000985764	16/5351/2746/440/493/6472/1201/4329/7453/833/8528/5696/9255/92675/5832/5699/5831/5698/51074/95/51557/23438/7965/112487/2752/6897/2805/1491/5860/51520/80755/8140/55152/51268/6533/5720/4947/23576/8836/5702/2653/4482/6611/1719/5713/5694/4946/26275/10157/1728/79731/2806/5716/5917/5464/64087/2184/56922/56954/9521/5687/55256/5708/55556/1036/1615/5719/55699/159/51582/5682/9861/10213/5704/4953	75
337	2	GO:0010038	response to metal ion	78/2754	292/16068	2.34173e-05	0.00118981	0.000985764	1543/311/1843/4205/842/10768/1050/841/3309/7779/4499/4501/120227/6857/26/8893/3795/4208/5179/10891/4493/7020/4494/25932/30061/79901/706/2039/1371/64924/22872/8644/5860/817/5728/10397/107/891/8836/983/221184/2796/3552/7057/1894/6382/3184/140576/4968/2539/595/7518/9633/664/857/3565/3778/682/572/4504/4489/654/3756/6649/6262/8895/10272/3725/4502/847/3569/57103/760/1528/11315/27101/1906/310	78
338	2	GO:1901657	glycosyl compound metabolic process	100/2754	396/16068	2.34235e-05	0.00118981	0.000985764	100/55347/1327/230/3643/3303/10768/55034/481/54541/4832/6817/790955/221443/4710/374659/84869/400916/7084/4711/2819/57017/79873/51074/8382/10891/65220/706/9605/3091/8644/11163/4723/523/3304/9759/10380/1739/2593/3098/2597/226/7083/7167/517/4830/5223/5230/5315/4725/7378/27350/5236/231/7384/11332/132/4726/29789/3939/2023/51422/1806/572/5209/4695/10201/3615/669/8505/5210/353/204/64087/4724/54205/55753…	100
339	2	GO:2000377	regulation of reactive oxygen species metabolic process	44/2754	140/16068	2.35712e-05	0.00118981	0.000985764	493/3643/1647/4780/378/23408/4358/7020/11334/706/3091/8644/5547/9759/7048/83875/9722/23576/7057/3326/7416/1719/2539/947/664/857/3553/4088/3565/4504/9263/5155/2950/7157/7099/3569/57103/4835/55486/1410/5580/207/11315/1906	44
340	2	GO:0046700	heterocycle catabolic process	97/2754	382/16068	2.43994e-05	0.00122062	0.00101129	100/1543/677/64282/1777/4329/3163/55802/645/8635/340719/1981/5436/53918/3669/22916/79873/9797/79899/54464/7832/11163/3005/7311/6193/9349/6217/10535/10399/5393/6191/6229/6122/6146/6181/6194/6129/6210/6135/3184/127933/4736/6203/6233/6224/3646/4968/6134/23034/7378/27350/6137/6188/6152/6222/9045/259/6161/6156/6189/6202/6125/6201/6187/6133/8882/5152/6159/3836/54583/1806/6050/956/6165/6138/2876/84153/2…	97
341	2	GO:0016051	carbohydrate biosynthetic process	55/2754	188/16068	2.50769e-05	0.00124341	0.00103017	230/3643/5106/11041/83667/9852/57223/2932/2819/1950/10891/5724/2632/2805/7311/2852/8908/8706/2597/226/283871/7167/178/6233/6888/2820/5223/5230/2539/57486/7086/7360/5226/5236/231/2023/2992/8660/3613/2806/669/6576/5155/1468/5500/4247/3037/3569/648791/4790/50515/6513/207/7314/54928	55
342	2	GO:2000058	regulation of protein ubiquitination involved in ubiquitin-dependent protein catabolic process	33/2754	95/16068	2.571e-05	0.00126363	0.00104692	11236/5696/5699/5698/1950/7321/119504/5728/8697/5720/7311/891/4085/991/983/5347/5702/6233/9184/5713/5694/51529/5716/7324/5687/5708/6500/5719/7314/5682/9861/10213/5704	33
343	2	GO:2001242	regulation of intrinsic apoptotic signaling pathway	44/2754	141/16068	2.86514e-05	0.00138795	0.00114992	3303/1540/4780/7494/1649/5034/57007/8382/972/599/3091/4582/8996/9709/7466/7178/1032/10399/10134/6421/4282/8440/6188/857/8575/55031/8531/572/10488/1687/6387/2876/4102/7157/7417/4976/50484/960/55486/6880/9529/207/11315/7314	44
344	2	GO:0038093	Fc receptor signaling pathway	53/2754	180/16068	2.87351e-05	0.00138795	0.00114992	4792/2534/9846/4067/23291/5696/5588/10093/5699/5698/3551/7321/7189/5970/644150/10458/5599/26999/5720/7311/5702/10096/71/5594/6233/3326/5713/5694/3055/3815/5336/5291/4214/6416/5716/8517/7322/8915/3725/5687/5290/5708/4790/6500/5062/5719/5580/7314/5682/9861/10213/5704/4893	53
345	2	GO:0006091	generation of precursor metabolites and energy	89/2754	346/16068	3.10663e-05	0.00148632	0.00123142	1327/230/3419/3643/8802/5018/54541/3572/1050/2548/2110/90639/3417/790955/4710/9852/400916/5504/4711/2932/2819/57017/10891/1534/55847/3091/2632/4723/291/9759/7311/3098/8908/2597/226/7167/178/6233/8801/2271/5223/5230/5315/4725/7360/5236/7262/664/7384/5250/4726/3939/2023/51422/2992/4504/5209/8660/4695/37/669/5210/1737/23530/2108/4724/5500/54205/55753/1351/54949/27089/847/5290/648791/57103/91942/5162…	89
346	2	GO:0009144	purine nucleoside triphosphate metabolic process	68/2754	248/16068	3.13021e-05	0.00148632	0.00123142	100/1327/230/3643/3303/55034/481/54541/4832/790955/4710/400916/4711/2819/57017/8382/10891/65220/706/9605/3091/4723/523/3304/9759/3098/2597/226/7167/517/4830/5223/5230/5315/4725/5236/7384/132/4726/29789/3939/2023/51422/572/5209/4695/10201/3615/669/8505/5210/204/4724/54205/55753/1351/29922/131870/54949/27089/57103/515/11315/4718/4338/4697/7381/4717	68
347	2	GO:0006415	translational termination	34/2754	100/16068	3.25136e-05	0.00153087	0.00126833	29088/64432/124995/6182/740/10884/116540/84545/64979/51642/9801/122704/64968/57129/54998/29093/92259/64976/219927/28998/327/51023/51318/2107/9553/28957/51021/23708/65003/51504/7818/11222/65008/79590	34
348	2	GO:1903829	positive regulation of cellular protein localization	88/2754	342/16068	3.38857e-05	0.00157083	0.00130144	391/6809/3675/54471/10075/2534/8314/6810/26229/89781/6794/83667/841/127700/5533/8607/9695/84327/22994/2932/10178/9037/1950/51112/7098/2621/9776/140735/79899/23171/79778/5599/1739/51100/2040/1263/2852/7855/10399/2810/4947/7357/983/5347/7027/3728/2181/1894/7430/6347/7332/10134/387/3326/9472/3606/23208/4946/3084/3553/4088/8882/55696/55072/572/81603/84662/654/3976/86/55959/56892/7157/7099/285966/7323…	88
349	2	GO:0009141	nucleoside triphosphate metabolic process	72/2754	267/16068	3.3923e-05	0.00157083	0.00130144	100/1327/230/3643/8802/3303/55034/481/54541/4832/790955/4710/400916/4711/2819/57017/8382/10891/65220/706/9605/3091/4723/523/3304/9759/3098/2597/226/7167/517/4830/5223/5230/5315/4725/5236/7384/132/4726/29789/3939/2023/51422/572/5209/4695/10201/3615/669/8505/5210/956/204/4724/54205/55753/1351/29922/131870/54949/27089/50484/57103/515/11315/4718/4338/4697/7381/51727/4717	72
350	2	GO:0045089	positive regulation of innate immune response	75/2754	281/16068	3.43186e-05	0.00157612	0.00130582	1508/5971/4792/6397/2534/5817/4067/3303/1540/3133/23291/841/5696/79132/85363/5359/5567/5699/3665/5698/51135/3551/1690/7098/7321/7189/81622/330/7128/5970/23643/3656/3385/3304/5894/5720/7311/10211/4313/5702/6233/5713/5694/3055/338382/857/4064/5336/23705/55914/4214/5063/10318/5716/8517/7322/8915/7099/115362/5687/7323/5708/4790/10622/6500/5062/5719/5580/8772/7314/5682/9861/10213/5704/4893	75
351	2	GO:0036473	cell death in response to oxidative stress	25/2754	65/16068	3.47784e-05	0.00158426	0.00131256	10494/90441/4780/5034/5831/5660/2861/8382/10550/3091/8996/10399/6421/5163/5074/4217/4233/8428/2876/11235/51765/9529/5580/207/11315	25
352	2	GO:0006417	regulation of translation	84/2754	324/16068	3.78764e-05	0.00171146	0.00141795	16/23645/677/11236/64506/60678/283/8666/27303/57409/55323/340719/83667/80315/1981/25983/92675/5436/8994/22916/6199/8893/3673/5936/10289/51091/112487/5724/27230/7832/51520/80755/57721/399664/3488/51386/6193/10399/6191/2597/7057/3184/3181/127933/5594/6203/4869/3646/6726/84962/23034/8667/1967/8440/6188/8665/1734/3872/4088/8575/55124/8531/5813/9001/10644/23367/10209/83939/1983/6208/56339/10605/8087/5…	84
353	2	GO:0019439	aromatic compound catabolic process	98/2754	391/16068	3.86547e-05	0.00173266	0.00143551	100/1543/677/64282/1777/3163/55802/645/8635/340719/1981/5436/53918/5445/3669/22916/79873/9797/79899/54464/7832/11163/3005/7311/6193/9349/6217/10535/10399/5393/6191/6229/6122/6146/6181/6194/6129/6210/6135/3184/127933/4736/6203/6233/6224/3646/4968/6134/23034/7378/27350/6137/6188/6152/6222/9045/259/6161/6156/6189/6202/6125/6201/6187/6133/8882/5152/6159/3836/54583/1806/6050/956/6165/6138/2876/84153/2…	98
354	2	GO:0010939	regulation of necrotic cell death	13/2754	24/16068	4.06343e-05	0.00177825	0.00147329	841/706/330/8717/8996/291/7311/6233/857/8531/4504/8772/7314	13
355	2	GO:0022613	ribonucleoprotein complex biogenesis	108/2754	440/16068	4.09376e-05	0.00177825	0.00147329	23378/64282/8666/90441/28987/51093/25983/9790/8994/8607/3669/9136/1453/10181/8487/124995/51068/54957/8996/5728/196074/7311/51386/6193/9349/26156/6217/5393/6191/6229/6122/6146/6181/6194/6129/6210/6135/6631/4736/64979/6203/79084/6233/6224/4869/3646/57050/6134/8667/6137/6188/8665/6152/6222/9045/6161/6156/6189/6202/6125/6201/6187/6133/10856/55696/636/6159/54663/6165/6138/83939/1983/54680/6208/10412/6…	108
356	2	GO:0006090	pyruvate metabolic process	34/2754	101/16068	4.10324e-05	0.00177825	0.00147329	230/3643/5106/54541/3029/8050/2819/10891/3091/9759/3098/2597/226/7167/3945/5223/5230/5163/5315/5236/3939/2023/682/51422/5209/669/5210/1737/55753/25874/54704/57103/1036/5162	34
357	2	GO:0043122	regulation of I-kappaB kinase/NF-kappaB signaling	61/2754	218/16068	4.10413e-05	0.00177825	0.00147329	4792/2534/8795/56957/1540/23291/841/51246/85363/10346/27032/5587/51135/3551/7098/7189/56674/80833/330/7128/1491/5970/8717/8996/7311/1902/9516/10769/79971/3552/1894/3956/387/6233/10783/3606/84962/10758/3553/1936/389/55072/8878/6275/81603/10318/10537/5716/2950/284/8517/9218/8915/56892/80762/7099/6285/1499/8772/7314/10342	61
358	2	GO:0019083	viral transcription	50/2754	169/16068	4.15762e-05	0.00177825	0.00147329	5436/5440/51193/6827/5437/7311/6193/9349/6217/6191/5441/6229/6122/6146/6181/6194/6129/6210/6135/4736/6203/6233/6224/6134/6137/6188/6152/6222/9045/6161/6156/6189/6202/6125/6201/2963/6187/6133/6159/81603/6165/6138/6208/6207/3725/4928/3921/6157/6228/5432	50
359	2	GO:0043123	positive regulation of I-kappaB kinase/NF-kappaB signaling	50/2754	169/16068	4.15762e-05	0.00177825	0.00147329	2534/8795/841/51246/85363/10346/27032/5587/51135/3551/7098/7189/56674/80833/330/1491/5970/8717/7311/1902/9516/10769/79971/3552/1894/3956/387/6233/10783/3606/84962/10758/3553/1936/389/55072/6275/81603/10537/8517/9218/8915/56892/80762/7099/6285/1499/8772/7314/10342	50
360	2	GO:0043491	protein kinase B signaling	44/2754	143/16068	4.19367e-05	0.00178009	0.00147481	677/3643/114897/6794/83667/1649/55788/6199/10855/9037/2621/8644/5728/1739/3488/1263/2852/10399/7057/6347/3606/558/3084/1839/3553/4504/5154/7784/2651/2876/284/22876/117145/1605/5290/3569/10519/2625/143686/4915/1969/23612/207/11315	44
361	2	GO:0010812	negative regulation of cell-substrate adhesion	21/2754	51/16068	4.4531e-05	0.001876	0.00155427	604/8751/23122/8324/55435/4241/3204/2039/5728/2192/23603/7057/3956/81/5054/5921/4771/4763/2651/90102/6904	21
362	2	GO:0045785	positive regulation of cell adhesion	91/2754	359/16068	4.60778e-05	0.00192667	0.00159625	100/6809/3675/6376/2534/402/4067/6810/7422/3572/7494/3133/4814/25930/1435/5588/3115/3117/8764/3119/3673/2932/3113/7189/972/3122/5724/2039/10085/3109/5578/80380/7048/54566/91663/10211/3676/11078/3956/6347/966/3491/1021/3575/3606/3373/8440/7037/9289/51144/8744/6385/857/3553/4088/3565/8631/572/4179/7784/9265/3655/5063/375567/6387/2651/284/3037/10272/8915/1012/1948/3685/59339/9092/5290/3569/6657/1051…	91
363	2	GO:0042278	purine nucleoside metabolic process	84/2754	326/16068	4.79579e-05	0.00199043	0.00164908	100/1327/230/3643/3303/10768/55034/481/54541/4832/6817/790955/221443/4710/374659/400916/4711/2819/57017/79873/51074/8382/10891/65220/706/9605/3091/11163/4723/523/3304/9759/10380/1739/2593/3098/2597/226/7167/517/4830/5223/5230/5315/4725/5236/7384/11332/132/4726/29789/3939/2023/51422/572/5209/4695/10201/3615/669/8505/5210/353/204/64087/4724/54205/55753/1351/29922/54949/4907/27089/57103/170685/515/1…	84
364	2	GO:0007346	regulation of mitotic cell cycle	111/2754	457/16068	5.15812e-05	0.00212507	0.00176063	440/1543/1845/677/1843/3643/1647/1540/131601/415116/2296/5696/5699/5884/7483/5698/91607/5925/685/1950/51112/10039/7321/23331/894/7832/817/7325/4582/84101/59343/119504/79960/5578/92421/5728/1739/8697/5720/7311/1263/1028/1111/3832/7272/113130/1163/1063/10403/54443/2810/9088/4751/10769/891/4085/991/983/5347/7027/1062/3552/6194/5702/5087/6233/4869/51143/9184/11130/5713/5694/10783/595/10217/6152/3553/…	111
365	2	GO:0070126	mitochondrial translational termination	30/2754	86/16068	5.38162e-05	0.00220097	0.00182351	29088/64432/124995/6182/740/10884/116540/84545/64979/51642/9801/122704/64968/57129/54998/29093/92259/64976/219927/28998/51023/51318/9553/28957/51021/65003/7818/11222/65008/79590	30
366	2	GO:0072593	reactive oxygen species metabolic process	61/2754	220/16068	5.49385e-05	0.00223058	0.00184805	1543/493/3643/1647/9973/4780/54541/83667/378/23408/4358/7020/11334/706/3091/8644/5547/9759/7048/2878/83875/9722/23576/7057/3326/3491/1490/7416/1719/2539/947/1728/664/857/3553/4088/3565/7001/4504/9263/5155/2876/6649/23530/2950/4724/7157/7099/847/3569/57103/4835/91942/55486/1410/316/5580/207/11315/7837/1906	61
367	2	GO:0010565	regulation of cellular ketone metabolic process	45/2754	149/16068	5.71173e-05	0.00230236	0.00190751	493/219743/57761/5696/5699/5565/23408/5698/8050/10891/58526/7291/8644/5720/151176/4947/6720/5702/5163/5713/5694/4946/1728/857/51422/8660/37/1374/1737/654/5716/54704/5687/5708/301/5162/5719/207/51805/51582/5682/9861/10213/5704/4953	45
368	2	GO:0046128	purine ribonucleoside metabolic process	83/2754	323/16068	5.87734e-05	0.00235219	0.0019488	100/1327/230/3643/3303/10768/55034/481/54541/4832/6817/790955/4710/374659/400916/4711/2819/57017/79873/51074/8382/10891/65220/706/9605/3091/11163/4723/523/3304/9759/10380/1739/2593/3098/2597/226/7167/517/4830/5223/5230/5315/4725/5236/7384/11332/132/4726/29789/3939/2023/51422/572/5209/4695/10201/3615/669/8505/5210/353/204/64087/4724/54205/55753/1351/29922/54949/4907/27089/57103/170685/515/11315/47…	83
369	2	GO:0005996	monosaccharide metabolic process	66/2754	244/16068	6.38363e-05	0.0025367	0.00210167	130589/230/3643/114897/3636/5106/2548/83667/9255/9852/57223/216/3795/2932/2819/10891/6097/27230/2805/9563/3486/3488/3098/2597/226/283871/7167/6888/2820/5223/5230/5163/5315/2539/8277/57486/7086/5226/51181/5236/7262/231/2582/2023/2542/572/5209/8660/1374/2806/669/6576/5210/1737/1468/5500/2517/23387/283209/5290/3569/648791/57103/5162/207/64080	66
370	2	GO:0015980	energy derivation by oxidation of organic compounds	67/2754	249/16068	6.7143e-05	0.00263845	0.00218596	1327/3419/3643/8802/5018/3572/2548/2110/90639/3417/790955/4710/9852/5504/4711/2932/2819/57017/10891/55847/3091/2632/4723/7311/8908/178/6233/8801/2271/4725/7360/5236/7262/664/7384/4726/51422/2992/4504/8660/4695/37/1737/23530/2108/4724/5500/54205/55753/1351/54949/27089/847/5290/648791/57103/91942/5162/116228/207/11315/4718/22868/7314/4697/7381/4717	67
371	2	GO:0046939	nucleotide phosphorylation	31/2754	91/16068	6.82788e-05	0.00263845	0.00218596	230/3643/54541/4832/2819/8382/10891/3091/10111/9759/3098/2597/226/7167/4830/5223/5230/5315/5236/3939/2023/51422/5209/10201/669/5210/204/55753/29922/57103/51727	31
372	2	GO:0002757	immune response-activating signal transduction	101/2754	411/16068	6.83297e-05	0.00263845	0.00218596	1508/100/9404/5971/4792/1845/6397/5293/2534/4067/3303/1540/23291/6794/841/5696/79132/85363/5359/5588/5567/10093/5699/3115/3117/3665/5698/51135/3119/3551/8935/4208/7098/3113/7321/7189/3122/81622/330/7128/5970/23643/644150/3656/3385/10458/3304/5894/26999/5728/5720/7311/10211/7430/5702/10096/71/5594/6233/3326/5713/5694/3055/338382/5074/857/4064/5336/8631/5291/55914/55072/4214/5063/10318/4277/5716/85…	101
373	2	GO:0010631	epithelial cell migration	60/2754	217/16068	6.86899e-05	0.00263845	0.00218596	3675/2246/23122/2247/23473/4780/5585/7422/1942/340719/25930/5587/9353/3673/9037/7101/3091/5547/5613/5578/7048/5728/54566/54443/4627/23603/7057/411/387/3373/1839/3815/23332/5801/3565/23129/388/4233/4763/5155/2876/9734/9839/284/3037/8828/2252/1012/1948/3725/10371/5290/10519/2625/11235/7042/1969/207/1235/1906	60
374	2	GO:2001243	negative regulation of intrinsic apoptotic signaling pathway	30/2754	87/16068	6.88187e-05	0.00263845	0.00218596	3303/4780/7494/57007/8382/972/599/3091/4582/8996/9709/7466/7178/1032/4282/55031/8531/10488/6387/2876/4102/7417/4976/50484/960/55486/6880/9529/207/11315	30
375	2	GO:0006914	autophagy	102/2754	416/16068	6.92222e-05	0.00263845	0.00218596	9821/54463/1201/10548/79443/84219/7494/7405/5768/6794/83667/85363/10346/2017/23256/8607/5565/23710/9868/5660/58533/9146/56270/29082/10891/9559/10641/89849/9776/140735/706/3091/1509/84971/533/523/5599/389541/7251/54472/92421/51100/7311/7855/81876/27/10769/2597/84141/10542/6720/411/6233/7416/23677/3964/9779/738/665/664/8975/5291/51422/64121/8878/572/4504/81603/1915/4233/9001/23367/143187/81631/823/…	102
376	2	GO:0007249	I-kappaB kinase/NF-kappaB signaling	66/2754	245/16068	7.29862e-05	0.00276312	0.00228925	5971/4792/2534/8795/56957/1540/28512/23291/841/51246/85363/10346/27032/5587/51135/3551/7098/7189/56674/80833/330/7128/1491/5970/23643/8717/8996/3656/7311/1902/9516/10769/79971/3552/1894/3956/387/6233/10783/3606/84962/10758/3553/1936/389/55072/8878/6275/81603/10318/10537/5716/2950/284/8517/9218/8915/56892/80762/7099/6285/4790/1499/8772/7314/10342	66
377	2	GO:0009119	ribonucleoside metabolic process	88/2754	349/16068	7.47047e-05	0.0028092	0.00232743	100/1327/230/3643/3303/10768/55034/481/54541/4832/6817/790955/4710/374659/400916/4711/2819/57017/79873/51074/8382/10891/65220/706/9605/3091/11163/4723/523/3304/9759/10380/1739/2593/3098/2597/226/7167/517/4830/5223/5230/5315/4725/7378/27350/5236/7384/11332/132/4726/29789/3939/2023/51422/572/5209/4695/10201/3615/669/8505/5210/353/204/64087/4724/54205/55753/1351/29922/54949/4907/27089/57103/60489/17…	88
378	2	GO:0044270	cellular nitrogen compound catabolic process	96/2754	388/16068	7.79697e-05	0.00291243	0.00241296	100/677/64282/1777/4329/3163/55802/645/8635/340719/1981/5436/53918/3669/22916/79873/9797/79899/54464/7832/11163/3005/7311/6193/9349/6217/10535/10399/5393/6191/6229/6122/6146/6181/6194/6129/6210/6135/3184/127933/4736/6203/6233/6224/3646/4968/6134/23034/7378/27350/6137/6188/6152/6222/9045/259/6161/6156/6189/6202/6125/6201/6187/6133/8882/5152/6159/3836/54583/1806/6050/956/6165/6138/2876/84153/23658/…	96
379	2	GO:0009205	purine ribonucleoside triphosphate metabolic process	65/2754	241/16068	7.9329e-05	0.00294358	0.00243877	1327/230/3643/3303/55034/481/54541/4832/790955/4710/400916/4711/2819/57017/8382/10891/65220/706/9605/3091/4723/523/3304/9759/3098/2597/226/7167/517/4830/5223/5230/5315/4725/5236/7384/4726/29789/3939/2023/51422/572/5209/4695/10201/3615/669/8505/5210/204/4724/54205/55753/1351/29922/54949/27089/57103/515/11315/4718/4338/4697/7381/4717	65
380	2	GO:0002764	immune response-regulating signaling pathway	107/2754	442/16068	8.05377e-05	0.00296877	0.00245963	1508/100/9404/5971/4792/1845/6397/5293/2534/9846/4067/3303/1540/23291/6794/841/5696/79132/85363/5359/5588/5567/10093/5699/3115/53833/3117/3665/5698/51135/3119/3551/8935/4208/7098/3113/7321/7189/3122/81622/330/7128/5970/23643/644150/3656/3385/10458/3304/5599/5894/26999/5728/5720/7311/10211/7430/5702/10096/71/5594/6233/3326/5713/5694/3055/338382/5074/3815/857/4064/5336/8631/5291/55914/55072/4214/50…	107
381	2	GO:0006984	ER-nucleus signaling pathway	18/2754	42/16068	8.27068e-05	0.0030288	0.00250937	440/23645/4780/7494/22926/1649/3309/55161/2932/9709/7466/57003/6347/8440/4000/83939/3484/7157	18
382	2	GO:0044262	cellular carbohydrate metabolic process	66/2754	246/16068	8.33245e-05	0.00303161	0.0025117	55347/3628/3643/114897/54541/3572/11041/2548/83667/3417/9852/57223/5504/3795/2932/10891/6097/5724/2632/2805/3486/9759/5728/6526/3488/7311/2852/3098/8908/283871/7167/178/6233/2820/5223/5163/57486/7360/5226/5236/7262/231/51422/2992/572/5209/8660/3613/669/5210/3632/5500/3037/23387/3569/648791/57103/55556/27235/6513/207/51805/7314/64080/2710/54928	66
383	2	GO:0006521	regulation of cellular amino acid metabolic process	21/2754	53/16068	8.72318e-05	0.00315329	0.00261251	493/5696/5699/5698/5720/4947/5702/5713/5694/4946/1728/5716/5687/5708/5719/51582/5682/9861/10213/5704/4953	21
384	2	GO:0001933	negative regulation of protein phosphorylation	91/2754	365/16068	8.83442e-05	0.00317109	0.00262726	55450/23645/1845/1843/1647/4067/5585/54541/1050/50855/6609/57761/25998/51562/84327/9353/64798/58533/5925/2873/27330/10891/1850/23767/2039/7320/79899/7291/23171/7128/3486/4616/10614/5728/1739/11142/9021/2852/2192/1028/1032/91663/10399/2810/891/23603/5347/55872/7430/135228/4869/56937/25937/10217/10048/5576/1849/3480/8440/857/4771/3553/259/5801/4916/28951/51422/80824/7078/10318/4763/22943/5716/3976/…	91
385	2	GO:0042326	negative regulation of phosphorylation	98/2754	399/16068	8.88561e-05	0.00317109	0.00262726	55450/23645/1845/1843/1647/6314/4067/5585/54541/1050/50855/6609/57761/25998/51562/84327/9353/64798/58533/5925/2873/27330/113791/10891/1850/10641/23767/2039/7320/79899/7291/23171/7128/3486/4616/10614/9759/5728/1739/11142/9021/2852/2192/1028/1032/91663/10399/2810/891/23603/5347/55872/7430/135228/4869/56937/84962/25937/10217/10048/5576/1849/3480/8440/857/4771/3553/259/5801/4916/28951/51422/8660/8082…	98
386	2	GO:0043241	protein complex disassembly	65/2754	242/16068	9.0608e-05	0.00321274	0.00266177	23122/23401/54541/7111/29088/253725/64432/124995/92815/2932/9037/6182/58526/1857/740/2039/10884/119/7855/11004/3159/4281/81930/11078/116540/84545/64979/1072/10763/51642/2059/9801/122704/664/857/23075/64968/23332/1452/11075/57129/54998/29093/92259/64976/219927/28998/327/25978/51023/10519/51318/2107/9553/28957/1499/51021/23708/65003/51504/7818/11222/118/65008/79590	65
387	2	GO:0002253	activation of immune response	111/2754	463/16068	9.11894e-05	0.00321274	0.00266177	1508/100/9404/5971/4792/1845/6397/5293/2534/4067/3303/1540/51279/715/23291/6794/841/5696/79132/85363/5359/5588/3426/5567/10093/5699/3115/3117/3665/5698/51135/3119/3551/629/720/721/8935/4208/7098/3113/7321/7189/3122/81622/330/7128/5970/23643/644150/3656/3385/10458/3304/5894/26999/5728/5720/7311/10211/7430/5702/10096/71/966/5594/6233/3326/5713/5694/3055/338382/5074/857/4064/5336/8631/5291/55914/550…	111
388	2	GO:0009132	nucleoside diphosphate metabolic process	36/2754	113/16068	9.17434e-05	0.00321274	0.00266177	230/3643/54541/4832/2819/79873/8382/10891/3091/9759/1739/3098/2597/226/7167/4830/5223/5230/5315/5236/3939/2023/51422/572/5209/10201/669/5210/956/204/55753/29922/131870/50484/57103/51727	36
389	2	GO:0002009	morphogenesis of an epithelium	118/2754	499/16068	0.000102873	0.00357405	0.00296112	200894/2246/23122/2247/8324/7422/441478/50855/3202/1435/5696/79600/5567/5699/5698/2348/9353/10522/27152/3214/1950/4208/26249/7189/7020/388389/5308/25932/1857/23767/128272/3091/7291/5613/55081/8323/3239/7048/7849/1739/7080/5720/3488/7311/9021/7855/2263/7414/5702/5087/387/6233/3491/2239/5713/5694/84962/23242/1839/2119/182/6385/7408/23332/3872/4088/7477/163/6201/23129/389/55327/388/4233/5154/8543/14…	118
390	2	GO:1901214	regulation of neuron death	65/2754	243/16068	0.000103337	0.00357405	0.00296112	16/54463/1201/2534/842/22800/54541/80315/1649/4192/2932/29082/2898/4208/10891/7020/7965/3091/84280/7832/9759/7466/10399/1718/6347/3326/4869/10763/2539/558/947/5921/1728/4217/8882/54583/572/4504/627/5063/6416/4763/23529/2876/284/8517/10617/3725/7157/5290/3569/57103/4835/2625/2020/2019/4915/79625/2730/7042/28996/1499/207/11315/7314	65
391	2	GO:0090132	epithelium migration	60/2754	220/16068	0.000104713	0.00359942	0.00298214	3675/2246/23122/2247/23473/4780/5585/7422/1942/340719/25930/5587/9353/3673/9037/7101/3091/5547/5613/5578/7048/5728/54566/54443/4627/23603/7057/411/387/3373/1839/3815/23332/5801/3565/23129/388/4233/4763/5155/2876/9734/9839/284/3037/8828/2252/1012/1948/3725/10371/5290/10519/2625/11235/7042/1969/207/1235/1906	60
392	2	GO:0010803	regulation of tumor necrosis factor-mediated signaling pathway	20/2754	50/16068	0.0001093	0.00373254	0.00309242	117584/3303/1540/841/3551/2621/330/7128/246330/8717/8996/3304/7311/10399/6233/7185/55072/2950/8517/7314	20
393	2	GO:0071902	positive regulation of protein serine/threonine kinase activity	73/2754	281/16068	0.000110497	0.00373254	0.00309242	10746/84451/493/2246/2247/60370/9693/3643/1647/8795/5585/7422/1942/6794/4216/57018/10178/1950/7098/7189/972/1857/152110/894/3656/4616/5606/7311/80829/7855/1902/1163/29775/7852/983/56034/7057/5594/387/6233/3326/84962/595/4282/3084/1849/6188/3815/3553/4217/7477/4916/5291/7039/8941/2074/5154/5063/6416/5155/5716/8517/902/7099/8536/51196/10519/11235/892/207/5515/7314/1906	73
394	2	GO:0002474	antigen processing and presentation of peptide antigen via MHC class I	30/2754	89/16068	0.000110584	0.00373254	0.00309242	3133/6890/3105/3106/5696/6891/5699/5698/6892/51752/3134/22872/51128/5720/5702/10134/5713/5694/23457/5716/3685/5687/5708/5719/3693/5682/9861/10213/5704/6396	30
395	2	GO:0006165	nucleoside diphosphate phosphorylation	29/2754	85/16068	0.000112134	0.00376221	0.00311701	230/3643/54541/4832/2819/8382/10891/3091/9759/3098/2597/226/7167/4830/5223/5230/5315/5236/3939/2023/51422/5209/10201/669/5210/55753/29922/57103/51727	29
396	2	GO:0032984	macromolecular complex disassembly	67/2754	253/16068	0.000112883	0.00376478	0.00311913	23122/23401/54541/7111/29088/3831/253725/64432/124995/92815/2932/9037/6182/58526/1857/740/2039/10884/119/7855/11004/3159/4281/81930/11078/116540/84545/64979/1072/10763/51642/2059/9801/122704/664/857/23075/64968/23332/1452/11075/57129/54998/29093/92259/64976/219927/28998/327/25978/51023/10519/51318/2107/9553/28957/1499/28985/51021/23708/65003/51504/7818/11222/118/65008/79590	67
397	2	GO:0002429	immune response-activating cell surface receptor signaling pathway	74/2754	286/16068	0.000114181	0.00378555	0.00313634	100/9404/5971/4792/1845/5293/2534/4067/23291/6794/5696/5359/5588/5567/10093/5699/3115/3117/5698/3119/3551/4208/3113/7321/7189/3122/5970/644150/3385/10458/5894/26999/5728/5720/7311/7430/5702/10096/71/5594/6233/3326/5713/5694/3055/5074/5336/8631/5291/55072/5063/4277/5716/8517/163486/7322/8915/5583/5687/5290/5708/4790/2625/6500/3958/5062/5719/5580/7314/5682/9861/10213/5704/4893	74
398	2	GO:0008631	intrinsic apoptotic signaling pathway in response to oxidative stress	18/2754	43/16068	0.000119615	0.00394238	0.00326628	10494/90441/4780/5034/8382/10550/3091/8996/6421/5163/4217/8428/2876/11235/9529/5580/207/11315	18
399	2	GO:0010634	positive regulation of epithelial cell migration	33/2754	102/16068	0.000127073	0.00416369	0.00344963	3675/2246/23122/2247/23473/4780/7422/5587/3673/9037/3091/5578/7048/54566/7057/3373/1839/23332/388/4233/5155/9734/284/3037/8828/2252/3725/10519/2625/7042/207/1235/1906	33
400	2	GO:0060055	angiogenesis involved in wound healing	2754-10-01	17/16068	0.000129523	0.00421928	0.00349569	6376/7494/10855/7128/5547/5054/947/5291/2876/79625	10
401	2	GO:0001525	angiogenesis	98/2754	403/16068	0.000132125	0.00427918	0.00354532	9394/8751/694/6376/2246/2247/3339/6303/283/6899/4780/7422/7494/441478/1942/3202/7453/2296/9255/7342/57007/5587/9353/3204/10855/9037/1950/7101/51752/5308/25932/7127/688/3091/7291/79924/7128/5547/5613/4897/5578/1285/7048/5728/7423/7855/23576/4627/2263/3552/7057/4313/6347/387/3491/1490/5054/302/3606/3373/4327/947/9289/182/2254/857/3553/1901/23129/5291/54583/388/5154/6050/4763/2876/9734/284/8828/1012…	98
402	2	GO:0034612	response to tumor necrosis factor	68/2754	259/16068	0.000133203	0.00428455	0.00354976	117584/3604/6376/677/8795/3303/1540/4780/5106/841/5696/5699/8764/5698/3551/2819/2621/10891/330/7128/246330/5970/8717/8996/3304/9759/5720/7311/2852/10399/7057/10344/6347/5702/6233/5713/5694/7185/3373/27063/3875/149951/4217/55914/55072/8531/3856/10537/5716/970/2950/8517/3037/5687/6364/3569/5708/10519/2625/51330/5719/7314/55627/5682/9861/1906/10213/5704	68
403	2	GO:0009199	ribonucleoside triphosphate metabolic process	65/2754	245/16068	0.00013382	0.00428455	0.00354976	1327/230/3643/3303/55034/481/54541/4832/790955/4710/400916/4711/2819/57017/8382/10891/65220/706/9605/3091/4723/523/3304/9759/3098/2597/226/7167/517/4830/5223/5230/5315/4725/5236/7384/4726/29789/3939/2023/51422/572/5209/4695/10201/3615/669/8505/5210/204/4724/54205/55753/1351/29922/54949/27089/57103/515/11315/4718/4338/4697/7381/4717	65
404	2	GO:0002768	immune response-regulating cell surface receptor signaling pathway	80/2754	316/16068	0.000134747	0.00428969	0.00355402	100/9404/5971/4792/1845/5293/2534/9846/4067/23291/6794/5696/5359/5588/5567/10093/5699/3115/3117/5698/3119/3551/4208/3113/7321/7189/3122/5970/644150/3385/10458/5599/5894/26999/5728/5720/7311/7430/5702/10096/71/5594/6233/3326/5713/5694/3055/5074/3815/5336/8631/5291/55072/4214/5063/4277/6416/5716/8517/163486/7322/8915/3725/5583/5687/5290/5708/4790/2625/6500/3958/5062/5719/5580/7314/5682/9861/10213/5…	80
405	2	GO:0009116	nucleoside metabolic process	92/2754	374/16068	0.000135828	0.0042997	0.00356232	100/1327/230/3643/3303/10768/55034/481/54541/4832/6817/790955/221443/4710/374659/400916/7084/4711/2819/57017/79873/51074/8382/10891/65220/706/9605/3091/11163/4723/523/3304/9759/10380/1739/2593/3098/2597/226/7083/7167/517/4830/5223/5230/5315/4725/7378/27350/5236/7384/11332/132/4726/29789/3939/2023/51422/1806/572/5209/4695/10201/3615/669/8505/5210/353/204/64087/4724/54205/55753/1351/29922/54949/490…	92
406	2	GO:0010632	regulation of epithelial cell migration	47/2754	163/16068	0.000138052	0.00434552	0.00360028	3675/2246/23122/2247/23473/4780/7422/1942/25930/5587/9353/3673/9037/7101/3091/5547/5578/7048/54566/23603/7057/411/387/3373/1839/23332/5801/3565/388/4233/4763/5155/9734/284/3037/8828/2252/3725/10371/10519/2625/11235/7042/1969/207/1235/1906	47
407	2	GO:0006739	NADP metabolic process	15/2754	33/16068	0.000144328	0.0045177	0.00374293	3417/65220/9563/7167/6888/5223/2539/7086/5226/51181/669/23530/9540/57103/4199	15
408	2	GO:0070997	neuron death	71/2754	274/16068	0.000148093	0.00458883	0.00380187	16/54463/1201/2534/26355/842/22800/54541/80315/1649/4192/5925/2932/29082/2898/4208/10891/7020/7965/3091/84280/7832/9759/7466/10399/1718/2597/6347/3326/4869/10763/2539/558/947/5921/1728/664/4217/8882/54583/572/4504/627/5063/6416/4763/23529/2876/284/8517/10617/3725/7157/5290/3569/57103/4835/2625/2020/2019/4915/79625/9529/2730/7042/28996/1499/207/11315/8772/7314	71
409	2	GO:1901361	organic cyclic compound catabolic process	100/2754	414/16068	0.000148238	0.00458883	0.00380187	100/1543/677/64282/1777/4329/3163/55802/645/8635/9784/340719/1981/5436/53918/3669/22916/79873/9797/79899/54464/7832/11163/3005/7311/6193/9349/6217/10535/10399/5393/6191/6229/6122/6146/6181/6194/6129/6210/6135/3184/127933/4736/6203/6233/6224/3646/4968/6134/23034/7378/27350/6137/6188/6152/6222/9045/259/6161/6156/6189/6202/6125/6201/6187/6133/8882/5152/6159/3836/54583/1806/4504/6050/956/6165/6138/28…	100
410	2	GO:0019318	hexose metabolic process	62/2754	232/16068	0.000151638	0.00466829	0.0038677	130589/230/3643/114897/3636/5106/2548/83667/9255/9852/57223/216/3795/2932/2819/10891/6097/27230/2805/9563/3486/3488/3098/2597/226/283871/7167/2820/5223/5230/5163/5315/2539/8277/57486/51181/5236/7262/231/2582/2023/2542/572/5209/8660/1374/2806/669/6576/5210/1737/1468/5500/2517/23387/283209/5290/3569/648791/57103/5162/207	62
411	2	GO:0043624	cellular protein complex disassembly	53/2754	191/16068	0.000160247	0.00490635	0.00406493	23122/7111/29088/253725/64432/124995/9037/6182/58526/740/2039/10884/119/11004/4281/81930/11078/116540/84545/64979/1072/10763/51642/2059/9801/122704/23075/64968/23332/11075/57129/54998/29093/92259/64976/219927/28998/327/51023/10519/51318/2107/9553/28957/51021/23708/65003/51504/7818/11222/118/65008/79590	53
412	2	GO:0043200	response to amino acid	30/2754	91/16068	0.000173788	0.00529202	0.00438446	16/440/64506/4067/7494/652968/83667/80315/10891/5970/389541/56034/10542/4313/6347/3184/1490/23677/2743/824/64121/572/2950/3569/1036/143686/4915/2730/1906/55004	30
413	2	GO:0007517	muscle organ development	83/2754	333/16068	0.000178171	0.00539616	0.00447074	9975/2247/3131/4205/22808/3679/6899/7494/26471/5463/2296/22801/3908/51111/6717/79810/6445/10869/1831/5925/4638/5077/4208/5308/5307/688/7291/2817/27230/7832/9759/7048/100128927/5728/23764/1063/10211/891/983/2263/2275/9472/84466/2539/27063/57486/3084/1839/2254/857/1901/4088/8531/54583/145258/858/53834/4763/22943/2876/9734/3976/6262/84976/1948/84159/79784/1482/8087/6285/3569/1489/1959/9215/1410/2483…	83
414	2	GO:0009161	ribonucleoside monophosphate metabolic process	70/2754	271/16068	0.000181892	0.00547926	0.00453959	100/1327/230/3643/3303/481/54541/790955/4710/400916/4711/2819/57017/10891/65220/706/9605/3091/11163/4723/523/3304/9759/1739/3098/2597/226/7167/517/5223/5230/5315/4725/7378/5236/7384/132/4726/29789/3939/2023/51422/572/5209/4695/3615/669/8505/5210/353/204/4724/54205/55753/1351/54949/4907/27089/57103/170685/515/11315/4718/159/7372/55190/4697/7381/51727/4717	70
415	2	GO:0044724	single-organism carbohydrate catabolic process	40/2754	134/16068	0.000189278	0.00567127	0.00469867	2760/130589/55347/230/3643/4126/54541/2548/216/3795/2819/10891/3091/9759/3098/8908/2597/226/7167/178/2820/5223/5230/5315/8277/5236/2582/3939/2023/51422/2992/572/5209/669/5210/5500/55753/57103/64080/2710	40
416	2	GO:0016052	carbohydrate catabolic process	42/2754	143/16068	0.00019666	0.00586109	0.00485593	2760/130589/55347/230/3643/4126/54541/2548/216/3795/2819/10891/3091/9759/3098/8908/2597/226/7167/178/2820/5223/5230/5315/8277/5236/2582/3939/2023/51422/2992/572/5209/669/5210/5500/55753/4668/57103/55556/64080/2710	42
417	2	GO:2001237	negative regulation of extrinsic apoptotic signaling pathway	32/2754	100/16068	0.000200575	0.00594616	0.00492641	117584/9821/6376/2534/8795/3303/841/2017/7128/246330/5970/8717/8996/3304/5894/3552/7057/5054/3553/4000/3565/57630/3655/2876/2950/3685/1495/3958/2730/207/11315/8772	32
418	2	GO:0002753	cytoplasmic pattern recognition receptor signaling pathway	20/2754	52/16068	0.000206315	0.00608413	0.00504073	4792/6397/3303/1540/841/79132/3665/3551/7189/330/7128/5970/3656/3304/7311/6233/55914/8517/7099/7314	20
419	2	GO:0002504	antigen processing and presentation of peptide or polysaccharide antigen via MHC class II	30/2754	92/16068	0.000216136	0.00634037	0.00525301	11127/3831/3115/3117/3119/3111/55016/3113/7189/972/3108/3122/140735/22872/1509/3109/51128/3832/11004/1062/10053/7057/81930/1780/163/1173/10671/7879/8905/6396	30
420	2	GO:0090130	tissue migration	60/2754	226/16068	0.000232737	0.00679179	0.00562702	3675/2246/23122/2247/23473/4780/5585/7422/1942/340719/25930/5587/9353/3673/9037/7101/3091/5547/5613/5578/7048/5728/54566/54443/4627/23603/7057/411/387/3373/1839/3815/23332/5801/3565/23129/388/4233/4763/5155/2876/9734/9839/284/3037/8828/2252/1012/1948/3725/10371/5290/10519/2625/11235/7042/1969/207/1235/1906	60
421	2	GO:0010810	regulation of cell-substrate adhesion	48/2754	171/16068	0.000237809	0.00690386	0.00571988	604/3675/8751/23122/402/8324/7422/55435/4814/1435/4241/2824/2042/253725/3204/2932/2039/10085/5728/2192/91663/23603/7057/11078/3956/81/3491/1021/5054/5921/51144/6385/4771/23332/4088/5291/3655/375567/4763/2651/90102/3037/1012/59339/10519/79625/6281/6904	48
422	2	GO:0007088	regulation of mitotic nuclear division	39/2754	131/16068	0.000240455	0.00694468	0.00575369	1843/3643/5925/685/1950/51112/84101/92421/8697/1111/3832/7272/113130/1063/10403/54443/9088/4751/891/4085/5347/1062/3552/51143/9184/10783/3553/7039/858/10201/51529/5155/54998/286053/79884/10419/25978/146691/1906	39
423	2	GO:0009123	nucleoside monophosphate metabolic process	72/2754	283/16068	0.000242617	0.0069712	0.00577567	100/1327/230/3643/3303/481/54541/790955/4710/400916/7084/4711/2819/57017/10891/65220/706/9605/3091/11163/4723/523/3304/9759/1739/3098/2597/226/7083/7167/517/5223/5230/5315/4725/7378/5236/7384/132/4726/29789/3939/2023/51422/572/5209/4695/3615/669/8505/5210/353/204/4724/54205/55753/1351/54949/4907/27089/57103/170685/515/11315/4718/159/7372/55190/4697/7381/51727/4717	72
424	2	GO:0010639	negative regulation of organelle organization	65/2754	250/16068	0.000249078	0.00712032	0.00589921	65057/23122/1843/3303/7111/8500/23256/253725/9353/29082/51112/10891/58526/706/2039/10111/84101/8996/55607/119/6196/1111/7272/1063/10403/91663/4751/891/4085/5347/4281/11078/3183/4869/51143/9184/9168/2059/664/23075/23332/1901/4000/10201/11075/2876/5716/286527/54998/3976/4134/90102/4976/146691/10519/57103/55226/55486/80206/4682/5580/207/6904/9637/118	65
425	2	GO:0033209	tumor necrosis factor-mediated signaling pathway	43/2754	149/16068	0.000254578	0.0072406	0.00599887	117584/3604/8795/3303/1540/841/5696/5699/8764/5698/3551/2621/330/7128/246330/8717/8996/3304/5720/7311/10399/5702/6233/5713/5694/7185/3875/149951/55072/3856/5716/970/2950/8517/5687/5708/51330/5719/7314/5682/9861/10213/5704	43
426	2	GO:0006007	glucose catabolic process	14/2754	31/16068	0.000260907	0.00734955	0.00608913	230/3098/2597/226/7167/5223/5230/5315/8277/2023/572/5209/5210/57103	14
427	2	GO:0031663	lipopolysaccharide-mediated signaling pathway	19/2754	49/16068	0.000261032	0.00734955	0.00608913	4792/4067/85363/7189/5724/7128/23643/3656/5578/6347/5594/3055/3606/4282/3553/4064/654/7099/207	19
428	2	GO:0009167	purine ribonucleoside monophosphate metabolic process	67/2754	260/16068	0.000265692	0.00744337	0.00616686	100/1327/230/3643/3303/481/54541/790955/4710/400916/4711/2819/57017/10891/65220/706/9605/3091/11163/4723/523/3304/9759/1739/3098/2597/226/7167/517/5223/5230/5315/4725/5236/7384/132/4726/29789/3939/2023/51422/572/5209/4695/3615/669/8505/5210/353/204/4724/54205/55753/1351/54949/4907/27089/57103/170685/515/11315/4718/159/55190/4697/7381/4717	67
429	2	GO:0051783	regulation of nuclear division	44/2754	154/16068	0.000277168	0.00772623	0.00640121	1843/3643/5925/685/1950/51112/7320/84101/92421/8697/6196/1111/3832/7272/113130/1063/10403/54443/9088/4751/891/4085/991/5347/1062/3552/51143/9184/10783/3553/55124/7039/858/10201/51529/5155/54998/3976/286053/79884/10419/25978/146691/1906	44
430	2	GO:0030968	endoplasmic reticulum unfolded protein response	36/2754	119/16068	0.000290648	0.00806189	0.00667931	16/440/23645/3303/4780/7494/22926/1200/1649/3309/9695/7095/55161/285533/79139/55298/9797/10273/51726/267/22872/27230/1491/9709/7466/10399/3068/6347/595/8440/4000/10488/37/8614/3484/118	36
431	2	GO:0043154	negative regulation of cysteine-type endopeptidase activity involved in apoptotic process	27/2754	81/16068	0.000293717	0.00810688	0.00671658	117584/7422/841/7483/2621/330/8996/9709/5894/1032/332/23204/2810/1718/7057/10542/55031/4504/57630/2876/4102/3569/960/1410/5062/207/11315	27
432	2	GO:0009126	purine nucleoside monophosphate metabolic process	67/2754	261/16068	0.00029866	0.00820291	0.00679614	100/1327/230/3643/3303/481/54541/790955/4710/400916/4711/2819/57017/10891/65220/706/9605/3091/11163/4723/523/3304/9759/1739/3098/2597/226/7167/517/5223/5230/5315/4725/5236/7384/132/4726/29789/3939/2023/51422/572/5209/4695/3615/669/8505/5210/353/204/4724/54205/55753/1351/54949/4907/27089/57103/170685/515/11315/4718/159/55190/4697/7381/4717	67
433	2	GO:0060070	canonical Wnt signaling pathway	72/2754	285/16068	0.000303472	0.00827517	0.00685601	85458/23401/1540/8324/441478/6794/1649/5696/8994/5699/84327/7483/5698/1453/2348/2932/1950/1857/64840/7320/79960/55681/8323/5728/5720/7311/7855/259266/79971/3728/2263/6382/5702/6233/10146/5713/5694/595/25937/2254/857/4088/7477/1452/144165/80114/22943/5716/79718/6262/3484/55959/1482/54949/5687/1500/1501/5708/6657/4790/2625/25805/6424/5719/1499/55737/7314/5682/5868/9861/10213/5704	72
434	2	GO:0032436	positive regulation of proteasomal ubiquitin-dependent protein catabolic process	23/2754	65/16068	0.000304245	0.00827517	0.00685601	9817/4780/1050/57761/90637/1453/2932/25898/10273/9709/1263/10399/10769/5347/10134/857/28951/1452/25897/144165/55212/5716/207	23
435	2	GO:0007160	cell-matrix adhesion	50/2754	182/16068	0.000313596	0.0084883	0.00703259	604/4059/3675/8751/23122/3679/7422/4814/22801/1435/8500/2824/2042/2017/3204/10855/3673/2932/26515/2039/5728/23603/3676/7057/7414/1021/1490/5054/84962/947/5921/6385/4771/23332/4088/5291/3655/4763/90102/1012/3685/59339/1605/10519/960/3691/6281/1499/3693/54749	50
436	2	GO:0070265	necrotic cell death	18/2754	46/16068	0.000329807	0.00888417	0.00736057	1540/841/7098/706/330/23643/8717/8996/291/7311/6233/857/4217/8531/4504/7099/8772/7314	18
437	2	GO:0010821	regulation of mitochondrion organization	57/2754	215/16068	0.000341689	0.00916021	0.00758927	54471/10075/8314/26355/3303/89781/841/127700/5533/2017/8607/84327/84709/2932/64423/10891/54708/9776/140735/706/3091/79778/8996/5599/51100/2852/7855/2810/7357/7027/6720/7332/7416/10962/3084/665/664/4000/55072/8878/572/84334/201164/2876/5716/81631/86/7157/4976/7323/56947/57103/55486/54543/207/11315/118424	57
438	2	GO:0038061	NIK/NF-kappaB signaling	33/2754	107/16068	0.00034601	0.00923188	0.00764865	5971/8795/23291/5696/5699/5698/7098/7189/9039/330/5970/5720/7311/80829/29775/5702/81/6233/5713/5694/6188/5716/56672/5687/5708/4790/6500/5719/7314/5682/9861/10213/5704	33
439	2	GO:0045216	cell-cell junction organization	56/2754	211/16068	0.000372147	0.00988219	0.00818743	64065/23122/5817/283/402/7422/50855/25930/2824/2042/2017/100506658/3551/153562/3673/1010/2039/79778/5578/144100/5728/1739/928/7855/23603/3728/7057/1894/7414/387/81/84962/5818/3801/6385/857/4771/23332/4088/23705/389/1829/57502/90102/1012/1006/143098/5583/1495/1500/7368/7042/6281/25945/1499/6904	56
440	2	GO:0050769	positive regulation of neurogenesis	88/2754	365/16068	0.000383443	0.0101341	0.00839615	604/10494/3675/5324/23011/9693/51760/4681/2534/4067/4780/7422/3572/124936/54664/5270/6794/1435/1981/2042/5587/1453/9353/6857/5364/389549/170825/2932/9037/4208/706/3091/5970/55607/10458/4897/81532/79006/2852/1902/259266/27/7852/1894/411/22871/4830/387/3897/27063/3084/23242/2119/3815/4131/392255/4916/627/9001/5063/6792/375567/23529/6387/11075/654/22943/3976/396/79191/5906/1482/3556/10419/4976/5583/…	88
441	2	GO:0061564	axon development	100/2754	425/16068	0.000405022	0.0106374	0.00881313	10494/9024/23011/2534/64843/3913/7422/3475/1942/11041/6794/23303/2042/3908/79600/3199/5588/139065/2596/2017/84189/2348/9353/5364/389549/2932/9037/2044/5803/7101/8633/23767/706/2817/10458/4897/5728/7080/79006/107/10211/10381/55740/2263/1123/7430/7414/65059/5594/387/9369/1719/3897/10048/5818/3084/23242/9211/7408/4131/6152/4916/323/8882/23129/10090/4504/627/5063/6792/200933/6387/8428/85440/396/8828/…	100
442	2	GO:0045860	positive regulation of protein kinase activity	104/2754	445/16068	0.000406283	0.0106374	0.00881313	10746/84451/493/2246/2247/60370/9693/3643/1647/93/283/8795/5585/7422/1942/6794/1435/3309/5567/4216/57018/10178/1950/7098/2621/7189/972/1857/152110/894/9175/55607/3656/4616/5894/7048/1739/5606/7311/80829/7855/1902/1163/107/29775/7852/983/1062/56034/7057/1894/5594/387/6233/3326/3491/55012/3606/84962/595/4282/3084/5576/1849/6188/3815/6385/3553/4217/7477/4916/5291/51422/7039/8941/4504/2074/5154/7784/…	104
443	2	GO:0030071	regulation of mitotic metaphase/anaphase transition	17/2754	43/16068	0.00041599	0.0108409	0.00898171	1843/5925/51112/84101/8697/7272/1063/10403/891/4085/5347/1062/51143/9184/10783/51529/286053	17
444	2	GO:0002495	antigen processing and presentation of peptide antigen via MHC class II	29/2754	91/16068	0.000422081	0.0109174	0.00904508	11127/3831/3115/3117/3119/3111/55016/3113/7189/972/3108/3122/140735/22872/1509/3109/51128/3832/11004/1062/10053/81930/1780/163/1173/10671/7879/8905/6396	29
445	2	GO:0042180	cellular ketone metabolic process	56/2754	212/16068	0.000422822	0.0109174	0.00904508	493/219743/3029/57761/5696/5699/5565/84869/23408/5698/8050/2819/57017/10891/58526/7291/8644/5720/151176/4947/6720/5702/5163/5713/5694/4946/231/1728/857/127/174/51422/8660/37/1374/2806/1737/654/5716/57016/54704/5687/5708/301/27235/5162/5719/207/11315/51805/51582/5682/9861/10213/5704/4953	56
446	2	GO:0033674	positive regulation of kinase activity	110/2754	476/16068	0.000438231	0.0112285	0.00930287	10746/84451/493/2246/2247/60370/9693/3643/1647/93/283/8795/4067/90441/5585/7422/1942/6794/1435/3309/5567/4216/57018/10178/1950/7098/2621/7189/972/1857/152110/894/10111/9175/55607/3656/4616/5894/7048/1739/5606/7311/80829/7855/1902/1163/107/29775/7852/983/1062/56034/7057/1894/5594/387/6233/3326/3491/55012/3606/84962/595/4282/3084/5576/1849/6188/3815/6385/3553/4217/7477/4916/5291/51422/7039/8941/572…	110
447	2	GO:0019886	antigen processing and presentation of exogenous peptide antigen via MHC class II	28/2754	87/16068	0.000439976	0.0112285	0.00930287	11127/3831/3115/3117/3119/3111/3113/7189/972/3108/3122/140735/22872/1509/3109/51128/3832/11004/1062/10053/81930/1780/163/1173/10671/7879/8905/6396	28
448	2	GO:0035994	response to muscle stretch	2754-10-01	19/16068	0.000440884	0.0112285	0.00930287	4792/5970/5894/27063/6546/6262/3725/4790/1756/1906	10
449	2	GO:0001655	urogenital system development	76/2754	308/16068	0.00045069	0.0114263	0.00946674	65057/3675/2246/5324/2247/93/25976/3913/7422/2296/6794/79810/9353/5660/3764/28999/4208/26249/4358/7020/5613/1285/3239/7849/7466/5728/1739/1028/1063/2263/6382/5087/79084/25937/947/231/182/6385/4088/7477/5154/3655/4763/84662/654/5155/3976/3400/79633/284/3217/3037/79191/10272/55959/1948/84159/793/847/50484/3207/51196/55083/2625/301/760/79192/3691/84623/7042/1499/5915/2049/5618/5420/4953	76
450	2	GO:0048514	blood vessel morphogenesis	110/2754	477/16068	0.000475444	0.0119996	0.00994171	9394/8751/694/6376/2246/2247/677/3339/9693/57178/6303/25976/283/6899/4780/7422/7494/441478/1942/3202/7453/2296/9255/7342/57007/5587/2348/9353/3204/4638/10855/9037/1950/7101/51752/5308/25932/7127/688/3091/7291/79924/7128/5547/5613/4897/5578/1285/7048/5728/7423/7855/23576/4627/2263/3552/7057/4313/6347/387/3491/1490/5054/302/3606/3373/4327/947/5921/9289/182/2254/857/3553/1901/7477/23129/5291/54583/3…	110
451	2	GO:0034620	cellular response to unfolded protein	36/2754	122/16068	0.000492626	0.0123775	0.0102548	16/440/23645/3303/4780/7494/22926/1200/1649/3309/9695/7095/55161/285533/79139/55298/9797/10273/51726/267/22872/27230/1491/9709/7466/10399/3068/6347/595/8440/4000/10488/37/8614/3484/118	36
452	2	GO:0006096	glycolytic process	23/2754	67/16068	0.000501469	0.0125435	0.0103923	230/3643/54541/2819/10891/3091/9759/3098/2597/226/7167/5223/5230/5315/5236/3939/2023/51422/5209/669/5210/55753/57103	23
453	2	GO:0042063	gliogenesis	59/2754	228/16068	0.000533558	0.0132868	0.0110081	5324/4067/3913/3572/5270/1435/3908/2596/4501/8893/170825/28999/5179/5803/7101/706/2817/5970/5728/928/7080/79006/1902/10397/7852/983/6347/5594/1021/7431/1967/3084/2119/9289/4771/4916/8941/4504/54587/745/4763/23529/3976/3400/2950/10419/7099/5583/1605/6285/6657/301/1959/4915/7042/1499/207/29956/27339	59
454	2	GO:0001952	regulation of cell-matrix adhesion	28/2754	88/16068	0.000541261	0.0134166	0.0111157	604/8751/23122/7422/4814/1435/2824/2042/3204/2932/2039/5728/23603/7057/1021/5054/5921/6385/4771/23332/4088/5291/4763/90102/1012/59339/10519/6281	28
455	2	GO:0071248	cellular response to metal ion	37/2754	127/16068	0.000543559	0.0134166	0.0111157	4205/1050/3309/4499/4501/6857/26/4208/10891/4493/7020/4494/25932/30061/706/2039/8644/817/107/891/221184/1894/4968/7518/664/3565/4504/4489/654/3756/8895/10272/3725/4502/57103/27101/1906	37
456	2	GO:0043488	regulation of mRNA stability	39/2754	136/16068	0.000552392	0.0135748	0.0112468	677/55802/3303/5696/1981/5699/5698/54464/5578/57721/5720/399664/7311/5393/23589/3184/3183/5702/6233/5713/5694/23034/8531/5716/56339/10605/5687/10642/5708/10949/5719/5580/207/7314/5682/9861/1153/10213/5704	39
457	2	GO:0031098	stress-activated protein kinase signaling cascade	61/2754	238/16068	0.000566973	0.0138432	0.0114691	10494/10746/84451/9821/1845/677/1647/4067/90441/5585/8324/7422/23291/51135/4216/3551/2873/2898/7098/7189/5936/1857/10550/9175/3656/4616/5599/1739/7311/7855/55872/3552/4281/7430/5594/6233/1490/3480/6188/231/392255/3553/259/4217/7477/2074/57630/6416/2950/8517/2122/7099/4790/6500/11235/1410/7042/28996/207/7314/1906	61
458	2	GO:0043281	regulation of cysteine-type endopeptidase activity involved in apoptotic process	51/2754	191/16068	0.000569874	0.0138432	0.0114691	117584/8795/26355/842/7422/841/7483/2621/10550/330/23786/8717/8996/9709/5894/1285/55081/2852/1032/332/10399/23204/2810/1718/7057/10542/10134/3491/1490/6188/4088/4217/55031/572/4504/57630/84334/2876/4102/54205/8915/840/3569/6657/960/1410/5062/207/11315/8772/9812	51
459	2	GO:1902099	regulation of metaphase/anaphase transition of cell cycle	17/2754	44/16068	0.000570724	0.0138432	0.0114691	1843/5925/51112/84101/8697/7272/1063/10403/891/4085/5347/1062/51143/9184/10783/51529/286053	17
460	2	GO:1901800	positive regulation of proteasomal protein catabolic process	26/2754	80/16068	0.000586617	0.0141673	0.0117377	9817/4780/7494/1050/57761/90637/1453/2932/25898/10273/9709/1263/10399/10769/5347/5702/10134/857/28951/1452/25897/144165/55212/5716/207/5704	26
461	2	GO:0008637	apoptotic mitochondrial changes	33/2754	110/16068	0.000600701	0.0144452	0.0119679	26355/3303/841/5533/3433/5516/2932/140735/8996/5599/291/2852/2810/7027/597/10962/665/664/4000/572/84334/2876/5716/84883/3725/117145/7157/4976/56947/55486/2730/23788/207	33
462	2	GO:0046031	ADP metabolic process	25/2754	76/16068	0.000606418	0.0145203	0.0120302	230/3643/54541/2819/10891/3091/9759/3098/2597/226/7167/5223/5230/5315/5236/3939/2023/51422/572/5209/669/5210/204/55753/57103	25
463	2	GO:0033238	regulation of cellular amine metabolic process	24/2754	72/16068	0.000623332	0.0148618	0.0123131	493/5696/5699/5698/2861/5720/4947/5702/5713/5694/4946/1728/196743/5716/5687/5708/5719/11315/51582/5682/9861/10213/5704/4953	24
464	2	GO:0046034	ATP metabolic process	57/2754	220/16068	0.00063526	0.0149838	0.0124142	1327/230/3643/3303/481/54541/790955/4710/400916/4711/2819/57017/10891/65220/706/9605/3091/4723/523/3304/9759/3098/2597/226/7167/517/5223/5230/5315/4725/5236/7384/4726/29789/3939/2023/51422/572/5209/4695/669/8505/5210/204/4724/54205/55753/1351/54949/27089/57103/515/11315/4718/4697/7381/4717	57
465	2	GO:0006757	ATP generation from ADP	23/2754	68/16068	0.000636473	0.0149838	0.0124142	230/3643/54541/2819/10891/3091/9759/3098/2597/226/7167/5223/5230/5315/5236/3939/2023/51422/5209/669/5210/55753/57103	23
466	2	GO:0048661	positive regulation of smooth muscle cell proliferation	23/2754	68/16068	0.000636473	0.0149838	0.0124142	51135/3673/7189/10891/5724/817/9759/7048/2263/7057/4313/3606/1839/231/1901/4217/5155/1012/3725/3569/4835/207/1906	23
467	2	GO:0006081	cellular aldehyde metabolic process	22/2754	64/16068	0.00064482	0.0150896	0.0125018	218/3029/224/216/3795/8644/5970/9563/83875/7167/6888/5223/2539/7086/5226/127/669/654/57016/221/57103/11315	22
468	2	GO:0043618	regulation of transcription from RNA polymerase II promoter in response to stress	21/2754	60/16068	0.000647219	0.0150896	0.0125018	23645/4780/7422/22926/83667/1649/3309/7321/3091/4582/7311/1111/6233/8440/54583/4504/7322/3725/7157/7323/7314	21
469	2	GO:0000209	protein polyubiquitination	62/2754	244/16068	0.000653167	0.0150896	0.0125018	117584/7328/11236/10075/55284/23291/26232/5696/9666/85363/5699/26273/26270/5698/26235/55016/26249/7321/7189/10273/54708/267/7320/7128/7325/55611/8697/5720/7311/80829/27338/7332/153830/5702/11060/6233/5713/5694/84937/55521/1643/55072/25897/165918/64718/51529/5716/51255/7322/7324/5687/7323/5708/6500/5719/7314/118424/5682/9861/27339/10213/5704	62
470	2	GO:0019682	glyceraldehyde-3-phosphate metabolic process	2754-11-01	23/16068	0.000656846	0.0150896	0.0125018	216/3795/9563/7167/6888/5223/2539/7086/5226/669/57103	11
471	2	GO:0043536	positive regulation of blood vessel endothelial cell migration	2754-11-01	23/16068	0.000656846	0.0150896	0.0125018	2247/4780/7422/5587/5578/7057/5155/9734/284/10519/207	11
472	2	GO:0006734	NADH metabolic process	15/2754	37/16068	0.000657122	0.0150896	0.0125018	230/5106/2819/23171/3098/2597/226/7167/5223/5230/5315/2023/5209/5210/57103	15
473	2	GO:0034329	cell junction assembly	49/2754	183/16068	0.000675473	0.0153067	0.0126816	23122/9693/402/7422/50855/2824/2042/2017/100506658/3551/153562/3673/2039/79778/5578/5728/1739/928/7855/10211/23603/3728/7057/1894/7414/71/387/81/84962/6385/7408/857/3918/23332/4088/389/3655/2318/90102/5906/977/143098/5583/1495/7368/3691/6281/1499/6904	49
474	2	GO:0010720	positive regulation of cell development	99/2754	426/16068	0.000676575	0.0153067	0.0126816	604/10494/3675/5324/23011/9693/51760/4681/2534/4067/4780/7422/3572/124936/54664/5270/6794/1435/1981/2042/5587/1453/9353/6857/5364/389549/170825/2932/9037/4208/5991/706/2039/3091/5970/55607/10458/4897/81532/79006/2852/1902/259266/91663/27/7852/11078/1894/411/22871/4830/387/9472/3897/27063/3084/23242/2119/3815/4131/392255/4916/572/627/9001/5063/6792/375567/23529/6387/11075/654/22943/3976/396/3037/7…	99
475	2	GO:0007067	mitotic nuclear division	98/2754	421/16068	0.000677262	0.0153067	0.0126816	9024/23122/64282/1843/3643/9903/1070/8607/89782/57348/85444/5925/685/9985/29082/1950/51112/51547/23331/84101/119504/92421/8697/9793/112574/54478/1111/3832/83540/7272/113130/11004/259266/332/1063/64151/10403/54443/55839/147841/7465/9088/4751/891/10381/4085/991/983/5347/23397/1062/55872/3552/6194/10051/81930/11078/9232/151648/27338/157313/80218/201254/387/51143/9184/11130/10783/2059/6188/80254/6152…	98
476	2	GO:0006986	response to unfolded protein	44/2754	160/16068	0.000679841	0.0153067	0.0126816	16/440/23645/3303/4780/7494/22926/1200/1649/3309/9695/26270/7095/55161/285533/3300/79139/55298/9797/10273/51726/267/3337/22872/27230/1491/9709/7466/10399/3068/7057/6347/3326/595/8440/4000/3308/10488/37/8614/22824/3484/118424/118	44
477	2	GO:0030330	DNA damage response	signal transduction by p53 class mediator	31/2754	102/16068	0.000680236	0.0153067	0.0126816	1647/83667/51147/27330/972/7291/7832/4582/59343/4646/7311/1263/10397/2810/10769/891/983/7027/10524/6233/4869/27063/4282/5716/7157/9521/960/56950/7029/28996/7314	31
478	2	GO:0001953	negative regulation of cell-matrix adhesion	13/2754	30/16068	0.000703337	0.0156973	0.0130053	604/8751/23122/3204/2039/5728/23603/7057/5054/5921/4771/4763/90102	13
479	2	GO:0051402	neuron apoptotic process	53/2754	202/16068	0.000704257	0.0156973	0.0130053	16/54463/1201/2534/26355/842/80315/1649/4192/5925/2898/4208/10891/7020/3091/7832/9759/7466/2597/6347/3326/4869/10763/2539/558/5921/1728/664/8882/4504/627/5063/6416/4763/23529/2876/284/10617/3725/7157/5290/4835/2625/2020/2019/4915/79625/2730/7042/28996/1499/11315/8772	53
480	2	GO:0042692	muscle cell differentiation	81/2754	337/16068	0.000706	0.0156973	0.0130053	694/79365/677/9518/4205/6899/7422/7494/3475/7111/1649/79810/6445/10529/5925/2932/4208/5936/5308/5307/1491/817/3486/10611/9759/3488/2852/10938/10211/4627/891/983/2263/3956/6382/71/9472/84466/91624/2539/3606/4154/27063/57486/3084/182/3815/4000/824/4217/3565/2274/858/144165/3856/6416/5155/22943/2876/2318/9734/3756/8470/6546/1948/1482/1495/23462/8536/55796/7504/1756/80206/1499/207/5915/7345/27101/190…	81
481	2	GO:0035051	cardiocyte differentiation	33/2754	111/16068	0.000716445	0.0158666	0.0131455	4205/7422/2348/10529/4208/5308/7291/817/9718/10611/2852/891/983/5594/9472/91624/2539/3084/182/4000/2274/144165/6416/22943/8470/6546/1948/1482/7042/80206/5915/27101/1906	33
482	2	GO:0061458	reproductive system development	94/2754	402/16068	0.000738228	0.0162272	0.0134443	1508/2057/100/9394/8751/5324/677/3643/25976/283/7422/1050/26471/5270/2296/6794/841/3417/57599/9353/4216/5660/8893/9985/7098/8031/599/5308/131118/3091/8644/59343/56977/3206/3239/5728/1739/7080/9021/1028/7855/259266/6240/1718/8061/2263/2796/6194/81930/10733/6382/5594/79084/3326/3491/558/595/4327/7262/9289/3815/2254/4726/174/7477/682/8531/54583/10265/8614/7784/3856/654/5155/3976/51493/3400/10272/841…	94
483	2	GO:0006066	alcohol metabolic process	68/2754	274/16068	0.00074034	0.0162272	0.0134443	2246/2247/3628/55331/3636/9784/1050/80271/224/51447/120227/8542/10654/216/64788/9807/114879/54884/5724/7108/8644/2805/11163/217/84532/5728/6526/2852/1718/283871/7167/6720/19/1595/2820/9619/2539/1717/231/5959/3553/127/5336/3565/3991/4504/37/3613/23541/253430/1798/9227/3632/57016/23780/847/221/51196/4790/9249/1119/27235/3705/170685/51805/55190/2710/54928	68
484	2	GO:0036499	PERK-mediated unfolded protein response	2754-10-01	20/16068	0.000746814	0.0162272	0.0134443	440/23645/4780/1649/3309/55161/9709/6347/8440/3484	10
485	2	GO:0060547	negative regulation of necrotic cell death	2754-07-01	11/16068	0.000747209	0.0162272	0.0134443	330/8996/291/857/8531/4504/8772	7
486	2	GO:0070431	nucleotide-binding oligomerization domain containing 2 signaling pathway	2754-07-01	11/16068	0.000747209	0.0162272	0.0134443	4792/3303/7128/5970/3304/55914/7099	7
487	2	GO:0033108	mitochondrial respiratory chain complex assembly	25/2754	77/16068	0.000753855	0.0163083	0.0135115	5018/90639/389203/51300/790955/4710/29078/4711/51287/4723/4725/4726/4695/196294/137682/25915/4724/80224/91942/116228/10063/4718/7019/7381/4717	25
488	2	GO:0007091	metaphase/anaphase transition of mitotic cell cycle	17/2754	45/16068	0.000772346	0.0165803	0.0137368	1843/5925/51112/84101/8697/7272/1063/10403/891/4085/5347/1062/51143/9184/10783/51529/286053	17
489	2	GO:0010965	regulation of mitotic sister chromatid separation	17/2754	45/16068	0.000772346	0.0165803	0.0137368	1843/5925/51112/84101/8697/7272/1063/10403/891/4085/5347/1062/51143/9184/10783/51529/286053	17
490	2	GO:0033157	regulation of intracellular protein transport	84/2754	353/16068	0.000788418	0.0168607	0.0139692	4794/54471/4792/9024/10075/8314/9817/1540/26229/8324/89781/23291/127700/6717/8607/9695/84327/22994/2932/10178/9037/1950/7098/2621/9776/2039/79899/79778/8996/51100/2040/11142/1263/7855/5905/2810/9516/4947/7357/983/3728/1894/6347/6720/7332/127933/10134/387/3326/9472/4968/3606/25937/51465/4946/3084/665/3553/4088/8882/55696/55072/23625/4763/654/5716/284/86/55959/56892/7157/7099/285966/7323/56947/8536…	84
491	2	GO:0042770	signal transduction in response to DNA damage	34/2754	116/16068	0.000794105	0.0169178	0.0140164	1647/842/83667/51147/27330/972/7291/7832/4582/59343/4646/7311/1263/10397/2810/10769/891/983/7027/10524/6233/4869/27063/4282/80254/5716/7157/9521/960/56950/7029/28996/7314/27339	34
492	2	GO:0048608	reproductive structure development	93/2754	398/16068	0.000804078	0.0170314	0.0141106	1508/2057/100/9394/8751/5324/677/3643/25976/283/7422/1050/26471/5270/2296/6794/841/3417/57599/9353/4216/5660/8893/9985/7098/8031/599/5308/131118/3091/8644/59343/56977/3206/3239/5728/1739/7080/9021/1028/7855/259266/6240/1718/8061/2263/2796/6194/81930/10733/6382/5594/79084/3326/3491/558/595/4327/7262/9289/3815/2254/174/7477/682/8531/54583/10265/8614/7784/3856/654/5155/3976/51493/3400/10272/84159/36…	93
493	2	GO:0002181	cytoplasmic translation	18/2754	49/16068	0.000805519	0.0170314	0.0141106	64506/80315/5936/6146/6181/24140/6129/8665/6133/6159/8531/9001/6165/6138/56339/28985/23708/10480	18
494	2	GO:0034614	cellular response to reactive oxygen species	36/2754	125/16068	0.000810296	0.017068	0.0141409	10494/9973/4780/51022/5831/5660/2861/2983/4358/8644/7128/5970/10399/983/1894/3184/1719/558/5074/6188/231/1728/664/4217/7001/4504/388/4233/6649/6546/3569/301/11235/51765/5580/11315	36
495	2	GO:0055012	ventricular cardiac muscle cell differentiation	2754-09-01	17/16068	0.000814472	0.0170917	0.0141605	4205/4208/5308/891/983/4000/2274/1482/5915	9
496	2	GO:0043620	regulation of DNA-templated transcription in response to stress	22/2754	65/16068	0.000819068	0.017124	0.0141873	23645/4780/7422/22926/83667/1649/3309/7321/3091/4582/7311/1111/6233/8440/54583/4504/7322/56892/3725/7157/7323/7314	22
497	2	GO:0019320	hexose catabolic process	19/2754	53/16068	0.000824796	0.0171797	0.0142334	130589/230/216/3795/3098/2597/226/7167/5223/5230/5315/8277/5236/2582/2023/572/5209/5210/57103	19
498	2	GO:0002479	antigen processing and presentation of exogenous peptide antigen via MHC class I	TAP-dependent	21/2754	61/16068	0.000829682	0.0172174	0.0142647	3133/3105/3106/5696/5699/5698/3134/5720/5702/5713/5694/5716/3685/5687/5708/5719/3693/5682/9861/10213/5704	21
499	2	GO:0051640	organelle localization	105/2754	459/16068	0.000848427	0.0174728	0.0144763	10494/6809/116841/23122/5293/51760/1201/91683/4205/9846/4067/6810/11127/79443/9696/55435/54664/7405/6794/90411/23256/5870/84100/1453/2348/55686/6857/93664/84709/56776/29082/51112/9554/51068/55171/55207/7320/22872/3091/83696/6811/51128/92421/5728/1739/8697/23095/113130/11004/259266/1063/10403/81876/4627/891/1062/10053/3676/81930/7430/10096/22871/966/81/23208/64284/1780/3815/4131/23332/357/3565/636…	105
500	2	GO:0046364	monosaccharide biosynthetic process	27/2754	86/16068	0.00084933	0.0174728	0.0144763	230/5106/83667/57223/2819/10891/2805/2597/226/283871/7167/6888/2820/5223/5230/2539/57486/7086/5226/5236/231/2023/2806/669/6576/1468/3569	27
501	2	GO:1901861	regulation of muscle tissue development	33/2754	112/16068	0.000851341	0.0174728	0.0144763	9975/2247/6899/10869/1831/4208/10891/7291/2817/9759/7048/5728/3488/1063/10211/891/983/2263/9472/84466/2539/57486/3084/2254/4088/8531/22943/9734/1948/1482/6285/1499/1906	33
502	2	GO:1901990	regulation of mitotic cell cycle phase transition	71/2754	290/16068	0.000857656	0.0175381	0.0145304	1543/677/1843/1647/131601/5696/5699/5698/91607/5925/51112/7321/894/7832/817/7325/4582/84101/59343/119504/79960/5728/8697/5720/7311/1263/7272/113130/1063/10403/54443/2810/10769/891/4085/991/983/5347/7027/1062/5702/5087/6233/4869/51143/9184/5713/5694/10783/595/10217/55031/51529/5716/79027/7157/286053/7324/5687/5708/301/6500/1642/7029/5719/207/7314/5682/9861/10213/5704	71
503	2	GO:0043405	regulation of MAP kinase activity	75/2754	310/16068	0.000895604	0.0181814	0.0150634	10746/84451/1845/2246/2247/60370/1843/3643/1647/4067/5585/7422/1942/6609/57761/51562/4216/9146/2873/10178/1950/7189/972/1850/1857/152110/9175/3656/4616/5894/7251/5606/7311/7855/1902/7852/983/56034/7057/5594/6233/84962/4282/3084/1849/3480/6188/3815/857/3553/4217/7477/4916/28951/5291/7039/2074/5154/80824/4214/5063/6416/4763/5155/2950/8517/5906/7099/51196/11235/5580/5515/7314/7345/1906	75
504	2	GO:1901987	regulation of cell cycle phase transition	75/2754	310/16068	0.000895604	0.0181814	0.0150634	1543/493/677/1843/1647/131601/5696/5699/5698/91607/5925/51112/7321/152110/894/7832/817/7325/4582/84101/59343/119504/79960/5728/8697/5720/7311/1263/7272/113130/1063/10403/54443/2810/10769/891/4085/991/983/5347/7027/1062/5702/5087/6233/4869/51143/9184/5713/5694/10783/595/10217/55031/51529/5716/79027/56892/7157/286053/7324/5687/5708/301/6500/1642/7029/5719/207/7314/5682/9861/27339/10213/5704	75
505	2	GO:0046718	viral entry into host cell	32/2754	108/16068	0.000911557	0.0184385	0.0152763	1508/9213/5817/3303/7405/85363/5034/8764/51193/3673/2621/3304/7852/3956/11060/3416/6575/558/5818/7037/857/81603/4179/858/1948/3685/1605/55065/6404/3921/3693/222537	32
506	2	GO:0022604	regulation of cell morphogenesis	102/2754	445/16068	0.000930298	0.0187498	0.0155343	10494/23011/54764/9693/51760/2534/3679/1540/7422/3475/1942/55435/6794/4241/23303/8994/2017/253725/1453/9353/6857/5364/1690/3196/2932/9037/55171/152503/56990/7101/2039/644150/55607/10458/10611/4897/5728/1739/79006/128486/2192/1902/91663/4627/1729/23603/226/1123/11078/7430/161176/6347/103910/22871/387/81/1072/3055/3897/2059/3084/5921/3815/4131/26052/4916/1452/23129/10090/4504/627/9001/5063/64411/67…	102
507	2	GO:0032147	activation of protein kinase activity	70/2754	286/16068	0.000936587	0.018809	0.0155833	10746/84451/2246/2247/60370/3643/1647/93/283/8795/5585/7422/1942/6794/5567/4216/1950/7098/2621/7189/972/9175/3656/4616/5894/7048/1739/5606/7311/80829/1902/107/29775/7852/983/56034/7057/1894/5594/6233/55012/3606/3084/5576/1849/3815/3553/4217/7477/4916/5291/51422/7039/4504/2074/4214/5063/6416/5155/284/8517/5906/7099/51196/5290/7042/5580/11315/7314/5618	70
508	2	GO:0035967	cellular response to topologically incorrect protein	38/2754	135/16068	0.000950738	0.0189215	0.0156765	16/440/23645/3303/55284/4780/7494/22926/1200/1649/3309/9695/7095/55161/285533/79139/55298/9797/10273/51726/267/22872/27230/1491/9709/7466/10399/3068/6347/7353/595/8440/4000/10488/37/8614/3484/118	38
509	2	GO:0061136	regulation of proteasomal protein catabolic process	38/2754	135/16068	0.000950738	0.0189215	0.0156765	9817/4780/51035/7494/1050/57761/90637/1453/10869/2932/25898/10273/9709/5720/1263/10399/10769/5347/55872/5702/10134/3326/51377/857/28951/1452/25897/144165/55212/2876/5716/6880/9529/207/11315/7314/10213/5704	38
510	2	GO:0051403	stress-activated MAPK cascade	59/2754	233/16068	0.000952321	0.0189215	0.0156765	10494/10746/84451/9821/1845/677/1647/90441/5585/8324/7422/23291/51135/4216/3551/2873/2898/7098/7189/5936/1857/10550/9175/3656/4616/5599/1739/7311/7855/55872/3552/4281/7430/5594/6233/1490/3480/6188/392255/3553/259/4217/7477/2074/57630/6416/2950/8517/2122/7099/4790/6500/11235/1410/7042/28996/207/7314/1906	59
511	2	GO:0009135	purine nucleoside diphosphate metabolic process	28/2754	91/16068	0.000977702	0.019225	0.015928	230/3643/54541/2819/79873/10891/3091/9759/1739/3098/2597/226/7167/5223/5230/5315/5236/3939/2023/51422/572/5209/669/5210/204/55753/131870/57103	28
512	2	GO:0009179	purine ribonucleoside diphosphate metabolic process	28/2754	91/16068	0.000977702	0.019225	0.015928	230/3643/54541/2819/79873/10891/3091/9759/1739/3098/2597/226/7167/5223/5230/5315/5236/3939/2023/51422/572/5209/669/5210/204/55753/131870/57103	28
513	2	GO:0045333	cellular respiration	43/2754	158/16068	0.000978187	0.019225	0.015928	1327/3419/8802/5018/2110/90639/3417/790955/4710/4711/2819/57017/10891/55847/3091/4723/8801/2271/4725/664/7384/4726/4695/1737/23530/2108/4724/54205/55753/1351/54949/27089/847/5290/91942/5162/116228/11315/4718/22868/4697/7381/4717	43
514	2	GO:0016049	cell growth	107/2754	471/16068	0.000981324	0.019225	0.015928	604/8751/694/23011/51760/8314/55602/3913/7422/81621/3490/3475/26471/340719/5270/6794/83667/5588/131566/2017/51447/9353/6857/5364/51193/5925/2932/9037/56994/23767/817/60676/3486/10611/4897/79960/6520/7251/7048/3488/9792/1032/10399/2810/5393/7414/65059/3491/1490/9472/3575/51232/2539/3373/23677/3897/3084/23242/1839/9211/4131/3872/8839/4088/2023/4916/323/734/23129/64121/55914/55031/4504/627/10201/299…	107
515	2	GO:0071260	cellular response to mechanical stimulus	23/2754	70/16068	0.00100348	0.0195906	0.0162309	10746/54407/1647/8795/841/3673/7098/5599/9759/1111/27063/664/3553/572/4214/6416/654/8915/7099/4790/207/8772/9531	23
516	2	GO:0090263	positive regulation of canonical Wnt signaling pathway	33/2754	113/16068	0.00100799	0.0196103	0.0162472	85458/441478/5696/5699/84327/5698/1453/5720/7311/259266/79971/3728/2263/5702/6233/5713/5694/2254/857/5716/55959/5687/5708/4790/25805/6424/5719/55737/7314/5682/9861/10213/5704	33
517	2	GO:0036474	cell death in response to hydrogen peroxide	2754-11-01	24/16068	0.00102601	0.0198918	0.0164804	10494/4780/5831/5660/2861/10399/5074/4233/11235/51765/11315	11
518	2	GO:0044784	metaphase/anaphase transition of cell cycle	17/2754	46/16068	0.00103177	0.0199344	0.0165157	1843/5925/51112/84101/8697/7272/1063/10403/891/4085/5347/1062/51143/9184/10783/51529/286053	17
519	2	GO:0042787	protein ubiquitination involved in ubiquitin-dependent protein catabolic process	54/2754	210/16068	0.00104806	0.0201796	0.0167189	117584/11236/10075/9817/26091/9903/5696/9666/5699/5698/1950/26249/7321/25898/10273/267/119504/5728/8697/5720/7311/891/4085/991/983/5347/9232/153830/5702/11060/6233/9184/5713/5694/25897/25841/25831/200933/51529/5716/51255/55220/7324/5687/5708/6500/1642/5719/7314/5682/9861/9616/10213/5704	54
520	2	GO:0014897	striated muscle hypertrophy	21/2754	62/16068	0.0010548	0.0201914	0.0167287	493/4205/3572/23125/28999/2932/4208/817/10611/5578/9759/3488/9472/2539/5152/6416/29995/8470/6262/22876/1906	21
521	2	GO:0043535	regulation of blood vessel endothelial cell migration	18/2754	50/16068	0.00105948	0.0201914	0.0167287	2247/4780/7422/1942/5587/7101/5547/5578/7057/387/4763/5155/9734/284/10519/11235/1969/207	18
522	2	GO:2001021	negative regulation of response to DNA damage stimulus	18/2754	50/16068	0.00105948	0.0201914	0.0167287	57007/972/7291/4582/59343/55611/7178/1032/55010/4968/4282/254225/6188/55031/6387/5716/960/6880	18
523	2	GO:0043523	regulation of neuron apoptotic process	48/2754	182/16068	0.00108577	0.0206222	0.0170856	16/54463/1201/2534/842/80315/1649/4192/2898/4208/10891/7020/3091/7832/9759/7466/6347/3326/4869/10763/2539/558/5921/1728/8882/4504/627/5063/6416/4763/23529/2876/284/10617/3725/7157/5290/4835/2625/2020/2019/4915/79625/2730/7042/28996/1499/11315	48
524	2	GO:0010001	glial cell differentiation	46/2754	173/16068	0.00113464	0.0214776	0.0177943	4067/3913/3572/5270/3908/2596/4501/8893/170825/28999/5803/7101/2817/5970/5728/928/7080/79006/1902/10397/7852/983/5594/1021/7431/1967/3084/4916/4504/54587/745/4763/23529/3976/3400/2950/10419/7099/1605/6285/6657/1959/4915/1499/207/27339	46
525	2	GO:0034250	positive regulation of cellular amide metabolic process	31/2754	105/16068	0.00115973	0.0218053	0.0180658	23645/27303/4780/5436/8439/6199/8893/3673/54103/5724/27230/10399/6191/7057/3184/127933/5594/6203/4869/3491/23034/8440/3872/55124/8531/23367/56339/10605/3569/5580/1153	31
526	2	GO:0048660	regulation of smooth muscle cell proliferation	31/2754	105/16068	0.00115973	0.0218053	0.0180658	283/51135/3673/7189/10891/5724/7128/817/3486/9759/7048/3488/2852/2263/7057/4313/3606/1839/231/1901/4217/5155/2950/1012/3725/3569/4835/4883/1499/207/1906	31
527	2	GO:2001235	positive regulation of apoptotic signaling pathway	44/2754	164/16068	0.00118027	0.0220584	0.0182754	8795/26355/1540/1649/841/5533/2932/140735/8717/5599/4118/5728/2852/10399/2810/7027/7057/10134/6421/10962/8440/6188/664/857/4088/8575/572/1687/84334/7078/4763/1075/8915/7157/1495/56947/5062/658/51330/7042/5580/11315/8772/7314	44
528	2	GO:0043487	regulation of RNA stability	39/2754	141/16068	0.00118107	0.0220584	0.0182754	677/55802/3303/5696/1981/5699/5698/54464/5578/57721/5720/399664/7311/5393/23589/3184/3183/5702/6233/5713/5694/23034/8531/5716/56339/10605/5687/10642/5708/10949/5719/5580/207/7314/5682/9861/1153/10213/5704	39
529	2	GO:0034637	cellular carbohydrate biosynthetic process	24/2754	75/16068	0.00119735	0.0222144	0.0184047	3643/11041/9852/2932/2632/2805/7311/8908/283871/178/6233/7360/5236/231/2992/8660/3613/5500/3037/648791/6513/207/7314/54928	24
530	2	GO:0070301	cellular response to hydrogen peroxide	24/2754	75/16068	0.00119735	0.0222144	0.0184047	10494/4780/5831/5660/2861/7128/5970/10399/983/1894/558/5074/6188/231/664/4217/388/4233/3569/301/11235/51765/5580/11315	24
531	2	GO:0033002	muscle cell proliferation	42/2754	155/16068	0.00122116	0.0225814	0.0187088	2247/283/2296/51135/3673/4208/7189/10891/5724/7128/817/3486/9759/7048/5728/3488/2852/891/983/2263/7057/4313/84466/3606/1839/231/2254/1901/4217/5155/2950/284/1012/3725/1482/3569/4835/7042/4883/1499/207/1906	42
532	2	GO:0035966	response to topologically incorrect protein	46/2754	174/16068	0.00129096	0.0237937	0.0197131	16/440/23645/3303/55284/4780/7494/22926/1200/1649/3309/9695/26270/7095/55161/285533/3300/79139/55298/9797/10273/51726/267/3337/22872/27230/1491/9709/7466/10399/3068/7057/6347/3326/7353/595/8440/4000/3308/10488/37/8614/22824/3484/118424/118	46
533	2	GO:0051896	regulation of protein kinase B signaling	34/2754	119/16068	0.00129616	0.023811	0.0197275	3643/114897/6794/1649/55788/10855/9037/2621/8644/5728/1739/3488/2852/10399/7057/3606/558/3084/1839/5154/7784/2651/2876/284/22876/1605/3569/10519/2625/143686/4915/1969/23612/11315	34
534	2	GO:0051962	positive regulation of nervous system development	97/2754	424/16068	0.0013054	0.0239024	0.0198032	604/10494/3675/5324/23011/9693/51760/4681/2534/4067/4780/7422/3572/124936/54664/5270/6794/1435/1981/2042/139065/84189/5587/1453/9353/6857/5364/389549/170825/2932/9037/1950/4208/158038/23767/706/3091/5970/55607/10458/4897/81532/79006/2852/1902/259266/27/991/7852/1894/411/22871/4830/387/9369/3897/27063/3084/23242/2119/3815/4131/392255/4916/627/9001/745/5063/6792/375567/23529/6387/11075/654/22943/39…	97
535	2	GO:0071887	leukocyte apoptotic process	29/2754	97/16068	0.00132703	0.0242156	0.0200627	604/100/9693/4067/5585/1942/5588/3665/1831/4208/2621/972/84524/3091/5728/6194/558/4282/10758/8660/6387/8915/7157/3569/301/3958/7042/207/8772	29
536	2	GO:0050673	epithelial cell proliferation	79/2754	334/16068	0.00133114	0.0242156	0.0200627	2246/2247/677/687/283/6899/8324/7422/7494/441478/3202/6794/9255/26298/5587/57599/10522/27152/5925/9037/4208/599/3091/7291/2752/84280/7128/5613/3486/5578/55081/5728/1739/3488/1028/2810/2263/7057/10344/6347/4830/5594/79084/135228/2173/1021/3373/595/947/3815/2254/857/4088/5291/7039/572/858/4763/6387/654/5155/2876/3037/8828/2252/55959/1012/1948/3725/55764/55109/3569/6657/2625/11235/7042/1969/1499/207	79
537	2	GO:0046365	monosaccharide catabolic process	20/2754	59/16068	0.00135945	0.0246097	0.0203892	130589/230/216/3795/3098/2597/226/7167/5223/5230/5315/8277/5236/2582/2023/572/5209/5210/57103/64080	20
538	2	GO:0051306	mitotic sister chromatid separation	17/2754	47/16068	0.00136159	0.0246097	0.0203892	1843/5925/51112/84101/8697/7272/1063/10403/891/4085/5347/1062/51143/9184/10783/51529/286053	17
539	2	GO:0051592	response to calcium ion	31/2754	106/16068	0.00137464	0.0247655	0.0205183	311/1843/4205/10768/6857/4208/5179/25932/2039/22872/8644/817/107/221184/7057/1894/6382/3184/140576/595/857/3778/572/3756/6262/8895/3725/3569/27101/1906/310	31
540	2	GO:0006098	pentose-phosphate shunt	2754-09-01	18/16068	0.00138228	0.0248235	0.0205664	9563/7167/6888/5223/2539/7086/5226/669/57103	9
541	2	GO:0009185	ribonucleoside diphosphate metabolic process	28/2754	93/16068	0.00141598	0.0252666	0.0209335	230/3643/54541/2819/79873/10891/3091/9759/1739/3098/2597/226/7167/5223/5230/5315/5236/3939/2023/51422/572/5209/669/5210/204/55753/131870/57103	28
542	2	GO:0048704	embryonic skeletal system morphogenesis	28/2754	93/16068	0.00141598	0.0252666	0.0209335	6899/3202/3199/7483/3204/3214/4208/79925/7020/6913/7291/7048/1739/2263/3373/4088/10265/145258/3215/3217/860/3225/3200/3218/3207/50515/1301/1499	28
543	2	GO:0071241	cellular response to inorganic substance	40/2754	147/16068	0.00144468	0.0256382	0.0212414	4205/1050/3309/4499/4501/6857/26/2983/4208/10891/4493/7020/4494/25932/30061/706/2039/8644/817/107/891/221184/1894/3184/4968/7518/664/3565/572/4504/4489/654/3756/8895/10272/3725/4502/57103/27101/1906	40
544	2	GO:1900408	negative regulation of cellular response to oxidative stress	13/2754	32/16068	0.00145511	0.0256382	0.0212414	4780/5831/5660/2861/8382/3091/8996/10399/4233/2876/9529/207/11315	13
545	2	GO:1902883	negative regulation of response to oxidative stress	13/2754	32/16068	0.00145511	0.0256382	0.0212414	4780/5831/5660/2861/8382/3091/8996/10399/4233/2876/9529/207/11315	13
546	2	GO:1903202	negative regulation of oxidative stress-induced cell death	13/2754	32/16068	0.00145511	0.0256382	0.0212414	4780/5831/5660/2861/8382/3091/8996/10399/4233/2876/9529/207/11315	13
547	2	GO:0051090	regulation of sequence-specific DNA binding transcription factor activity	82/2754	350/16068	0.0014621	0.0256807	0.0212766	4792/9817/3303/1540/1054/7422/8896/133746/1649/85363/10346/5588/5587/3551/25855/5925/7098/2621/7189/2044/10891/7291/7128/83696/1491/5970/8717/9175/3656/3304/5599/9759/8323/7466/5728/7311/2177/9208/8061/3728/11060/5594/6233/4869/3055/7185/338382/149951/8553/3815/3553/3565/1240/55914/55072/54583/81603/56849/84662/5716/8517/8915/84159/3725/3556/7099/5583/5687/847/3569/4790/10519/23678/55859/6424/100…	82
548	2	GO:0032388	positive regulation of intracellular transport	66/2754	271/16068	0.00147251	0.0257827	0.0213611	54471/23011/10075/8314/9846/26229/89781/25930/127700/8607/9695/84327/22916/22994/23209/2932/10178/9037/1950/7098/2621/9776/79899/79778/51100/2040/1263/7855/2810/4947/7357/983/3728/1894/7430/6347/7332/10134/387/3326/9472/3606/4946/3084/3553/4088/3565/8882/55696/55072/654/86/55959/56892/7157/7099/285966/7323/56947/8536/3569/10519/25805/54543/5580/118424	66
549	2	GO:0048634	regulation of muscle organ development	32/2754	111/16068	0.00150724	0.0261816	0.0216915	9975/2247/6899/10869/1831/4208/7291/2817/9759/7048/5728/1063/10211/891/983/2263/9472/84466/2539/57486/3084/2254/4088/8531/22943/9734/1948/1482/6285/3569/1499/1906	32
550	2	GO:0034349	glial cell apoptotic process	2754-08-01	15/16068	0.00151172	0.0261816	0.0216915	842/5925/2621/5578/6347/7157/5583/5580	8
551	2	GO:0001889	liver development	34/2754	120/16068	0.00151608	0.0261816	0.0216915	100/9821/440/1543/4792/3720/1628/1054/7494/1050/25807/79810/3673/7128/5860/5970/6217/6229/3184/2356/595/23242/6161/4088/2671/23705/4763/5906/55959/84159/3725/10419/5290/301	34
552	2	GO:0051091	positive regulation of sequence-specific DNA binding transcription factor activity	55/2754	218/16068	0.00151713	0.0261816	0.0216915	4792/3303/1054/7422/8896/133746/85363/10346/5588/5587/3551/7098/7189/2044/10891/83696/1491/5970/8717/9175/3656/3304/9759/5728/7311/9208/8061/3728/6233/4869/7185/338382/3815/3553/3565/55072/81603/8517/8915/84159/3556/7099/5583/5687/847/3569/4790/10519/55859/28996/1499/207/11315/7314/1906	55
553	2	GO:0072331	signal transduction by p53 class mediator	61/2754	247/16068	0.00152592	0.0261816	0.0216915	64065/23378/9891/117584/1647/54541/26471/6794/83667/133746/51246/5565/51147/5884/6884/27330/84460/972/7291/7832/4582/10111/59343/10614/64393/4646/7311/1263/1111/10397/2810/10769/891/983/7027/79698/5985/10524/6233/4869/27063/4282/84126/133383/51422/5716/7157/10419/9521/6881/50484/960/6880/56950/5984/7029/23612/28996/207/7314/3094	61
554	2	GO:0045651	positive regulation of macrophage differentiation	2754-07-01	12/16068	0.001528	0.0261816	0.0216915	1435/841/5925/146433/5578/3976/8772	7
555	2	GO:0055015	ventricular cardiac muscle cell development	2754-07-01	12/16068	0.001528	0.0261816	0.0216915	4205/5308/891/983/4000/2274/1482	7
556	2	GO:0009743	response to carbohydrate	51/2754	199/16068	0.00153527	0.0262259	0.0217282	9024/677/389692/93/4067/6810/5106/7494/415116/83667/6717/55638/8893/3795/3673/4208/2621/2044/10891/3091/2752/5894/1285/7048/5728/2852/6196/10399/7057/3956/6720/9324/4830/1490/4023/1967/3553/3939/572/8660/6416/2950/6546/5799/5906/25874/847/5290/91942/4199/2730	51
557	2	GO:0010506	regulation of autophagy	62/2754	252/16068	0.00154874	0.0263756	0.0218523	1201/79443/84219/7494/7405/5768/6794/83667/10346/2017/23256/8607/5660/58533/29082/9559/10641/706/3091/533/523/5599/51100/7855/81876/27/10769/2597/6720/7416/23677/9779/665/664/8975/5291/64121/8878/572/4504/81603/1915/4233/23367/81631/823/86/60592/29982/55332/57103/3708/55486/7879/207/11315/55737/219931/9637/11180/7345/5868	62
558	2	GO:0007409	axonogenesis	90/2754	391/16068	0.00157361	0.0267181	0.022136	10494/9024/23011/2534/64843/3913/7422/3475/1942/11041/6794/23303/3908/79600/3199/5588/139065/2596/2017/84189/9353/5364/389549/2932/9037/2044/5803/7101/8633/23767/2817/10458/4897/5728/7080/79006/107/10211/10381/55740/2263/1123/7430/7414/65059/5594/387/9369/3897/10048/5818/3084/23242/9211/7408/4131/6152/4916/323/23129/10090/4504/627/5063/6792/200933/6387/85440/396/8828/1948/1605/214/6285/1826/10371…	90
559	2	GO:0043410	positive regulation of MAPK cascade	103/2754	457/16068	0.00158741	0.0268709	0.0222627	10494/10746/84451/9821/6376/2246/2247/60370/9693/3643/114897/1647/90441/6899/5585/8324/7422/1942/10347/85363/57007/8764/4216/5660/2861/10178/1950/7098/2621/7189/972/1857/10550/152110/817/9175/3656/3486/4616/5578/5894/5728/5606/7311/2852/7855/1902/7852/983/2263/56034/3552/7057/4281/10344/6347/5594/6233/1490/84962/4282/3084/1849/6188/3815/2254/392255/3553/4217/7477/4916/5291/7039/4504/2074/858/5154…	103
560	2	GO:1905330	regulation of morphogenesis of an epithelium	45/2754	171/16068	0.00159926	0.0269593	0.0223358	2246/23122/8324/7422/50855/5696/5699/5698/1857/128272/8323/3239/7849/5720/7311/7855/2263/5702/387/6233/2239/5713/5694/2119/23332/163/5154/144165/1173/10082/5716/3976/90102/3217/2252/5687/5708/2625/5719/1499/7314/5682/9861/10213/5704	45
561	2	GO:0036503	ERAD pathway	26/2754	85/16068	0.00160225	0.0269593	0.0223358	9024/11236/4780/51035/26232/3309/9695/26270/10869/285533/79139/55298/10273/267/9709/7466/57003/5702/10134/7353/51465/857/8975/55666/118424/5704	26
562	2	GO:0048659	smooth muscle cell proliferation	31/2754	107/16068	0.00162323	0.0272305	0.0225605	283/51135/3673/7189/10891/5724/7128/817/3486/9759/7048/3488/2852/2263/7057/4313/3606/1839/231/1901/4217/5155/2950/1012/3725/3569/4835/4883/1499/207/1906	31
563	2	GO:0051092	positive regulation of NF-kappaB transcription factor activity	35/2754	125/16068	0.00163205	0.0272967	0.0226154	4792/3303/85363/10346/5588/5587/3551/7098/7189/83696/1491/5970/8717/9175/3656/3304/7311/9208/6233/4869/7185/338382/3553/55072/81603/8517/8915/3556/7099/5583/5687/847/4790/10519/7314	35
564	2	GO:2000116	regulation of cysteine-type endopeptidase activity	54/2754	214/16068	0.00165785	0.0276037	0.0228697	64065/117584/8795/26355/842/7422/841/7483/5698/2621/10550/330/23786/8717/8996/9709/5894/1285/55081/26999/2852/1032/332/10399/23204/2810/1718/7057/10542/10134/3491/1490/6188/4088/4217/55031/572/4504/57630/84334/2876/4102/54205/8915/840/3569/6657/960/1410/5062/207/11315/8772/9812	54
565	2	GO:0014896	muscle hypertrophy	21/2754	64/16068	0.00166519	0.0276037	0.0228697	493/4205/3572/23125/28999/2932/4208/817/10611/5578/9759/3488/9472/2539/5152/6416/29995/8470/6262/22876/1906	21
566	2	GO:0042590	antigen processing and presentation of exogenous peptide antigen via MHC class I	21/2754	64/16068	0.00166519	0.0276037	0.0228697	3133/3105/3106/5696/5699/5698/3134/5720/5702/5713/5694/5716/3685/5687/5708/5719/3693/5682/9861/10213/5704	21
567	2	GO:0046854	phosphatidylinositol phosphorylation	28/2754	94/16068	0.00169255	0.0278153	0.023045	2246/2247/3628/5293/2534/51447/129303/23167/685/1950/9807/10380/2263/55300/3084/84668/1839/3815/2254/5291/8660/5154/3613/5155/2252/5286/5290/54928	28
568	2	GO:0045839	negative regulation of mitotic nuclear division	15/2754	40/16068	0.00169284	0.0278153	0.023045	1843/51112/84101/1111/7272/1063/10403/891/4085/5347/51143/9184/10201/54998/146691	15
569	2	GO:0046677	response to antibiotic	15/2754	40/16068	0.00169284	0.0278153	0.023045	1543/842/841/3309/26/5516/4261/4208/84524/6347/3373/283987/51319/7157/3569	15
570	2	GO:0051656	establishment of organelle localization	91/2754	397/16068	0.00169955	0.0278438	0.0230687	10494/6809/116841/23122/5293/51760/1201/91683/9846/4067/6810/11127/79443/9696/55435/90411/23256/5870/84100/1453/2348/55686/6857/93664/84709/56776/29082/51112/9554/51068/7320/22872/3091/83696/6811/51128/92421/1739/8697/23095/113130/11004/1063/10403/81876/4627/891/1062/10053/3676/81930/7430/10096/22871/966/81/23208/64284/1780/3815/4131/23332/357/3565/636/7039/9001/3993/25777/55212/5874/1075/4134/85…	91
571	2	GO:0003300	cardiac muscle hypertrophy	20/2754	60/16068	0.00171557	0.0279429	0.0231508	493/4205/3572/23125/28999/2932/4208/817/10611/5578/9759/9472/2539/5152/6416/29995/8470/6262/22876/1906	20
572	2	GO:0033045	regulation of sister chromatid segregation	20/2754	60/16068	0.00171557	0.0279429	0.0231508	1843/5925/51112/84101/8697/7272/113130/1063/10403/891/4085/5347/1062/6421/51143/9184/10783/51529/286053/1499	20
573	2	GO:0071216	cellular response to biotic stimulus	44/2754	167/16068	0.00174478	0.0281678	0.0233371	4792/4067/7494/1649/3309/85363/2932/4208/7189/10891/5724/706/7128/5970/23643/3656/5599/5578/7466/57003/7855/9516/6347/5594/19/5054/3055/3606/558/27063/4282/3553/146956/4064/654/2950/7157/7099/6364/3569/4790/57103/57048/207	44
574	2	GO:0019751	polyol metabolic process	30/2754	103/16068	0.0017464	0.0281678	0.0233371	2247/3628/55331/3636/80271/51447/120227/9807/5724/2805/11163/5728/6526/2852/283871/7167/2820/231/5336/3613/253430/3632/51196/27235/3705/170685/51805/55190/2710/54928	30
575	2	GO:0032386	regulation of intracellular transport	100/2754	443/16068	0.00174756	0.0281678	0.0233371	4794/54471/4792/9024/11236/23011/10075/8314/9846/4067/9817/1540/26229/8324/89781/25930/23291/127700/6717/23256/8607/9695/84327/22916/22994/23209/2932/10178/9037/1950/7098/2621/5936/9776/2039/79899/79778/11163/8996/51100/2040/11142/1263/7855/5905/2810/9516/4947/7357/983/3728/1894/7430/6347/6720/7332/127933/10134/5594/387/3326/9472/4968/3606/25937/51465/4946/3084/665/4131/3553/4088/3565/8882/55696/…	100
576	2	GO:0006418	tRNA aminoacylation for protein translation	16/2754	44/16068	0.00175071	0.0281678	0.0233371	16/7453/833/9255/23438/7965/6897/51520/80755/55152/79731/5917/5464/9521/1615/55699	16
577	2	GO:0030260	entry into host cell	32/2754	112/16068	0.0017696	0.0281678	0.0233371	1508/9213/5817/3303/7405/85363/5034/8764/51193/3673/2621/3304/7852/3956/11060/3416/6575/558/5818/7037/857/81603/4179/858/1948/3685/1605/55065/6404/3921/3693/222537	32
578	2	GO:0044409	entry into host	32/2754	112/16068	0.0017696	0.0281678	0.0233371	1508/9213/5817/3303/7405/85363/5034/8764/51193/3673/2621/3304/7852/3956/11060/3416/6575/558/5818/7037/857/81603/4179/858/1948/3685/1605/55065/6404/3921/3693/222537	32
579	2	GO:0051806	entry into cell of other organism involved in symbiotic interaction	32/2754	112/16068	0.0017696	0.0281678	0.0233371	1508/9213/5817/3303/7405/85363/5034/8764/51193/3673/2621/3304/7852/3956/11060/3416/6575/558/5818/7037/857/81603/4179/858/1948/3685/1605/55065/6404/3921/3693/222537	32
580	2	GO:0051828	entry into other organism involved in symbiotic interaction	32/2754	112/16068	0.0017696	0.0281678	0.0233371	1508/9213/5817/3303/7405/85363/5034/8764/51193/3673/2621/3304/7852/3956/11060/3416/6575/558/5818/7037/857/81603/4179/858/1948/3685/1605/55065/6404/3921/3693/222537	32
581	2	GO:0006790	sulfur compound metabolic process	80/2754	343/16068	0.00189183	0.029981	0.0248393	6448/9394/23479/8802/10768/26229/4780/8702/51022/11041/6482/79966/3029/3417/6817/10654/10855/4258/8050/23474/51074/27430/9331/54995/2817/1491/84532/10380/84890/51268/7849/2593/2181/411/2194/8801/5163/1462/2539/3373/8277/79071/2948/10157/51144/11332/9446/60481/1937/10090/8459/79993/6576/201562/2947/1737/3423/2876/1468/2950/9469/284/55959/117145/25874/9521/54704/2331/50515/1036/79625/5162/2730/4682…	80
582	2	GO:0051099	positive regulation of binding	35/2754	126/16068	0.00189421	0.029981	0.0248393	65057/5986/9693/1054/57761/5925/3673/2932/79139/1950/4208/7189/5308/267/7291/9709/64400/119/113130/10211/10769/4830/3326/302/857/23129/8721/2625/25805/7042/6281/28996/11315/5901/118	35
583	2	GO:0001822	kidney development	63/2754	259/16068	0.00191897	0.0302874	0.0250932	3675/2246/2247/93/25976/3913/7422/2296/79810/9353/3764/28999/4208/26249/4358/7020/5613/1285/7849/7466/1739/1028/1063/2263/6382/5087/25937/947/231/182/6385/4088/7477/5154/4763/84662/654/5155/3976/79633/284/3217/3037/79191/10272/55959/1948/84159/793/847/50484/3207/51196/55083/2625/760/79192/84623/7042/1499/5915/5420/4953	63
584	2	GO:1904019	epithelial cell apoptotic process	26/2754	86/16068	0.00192852	0.0303525	0.0251472	677/4780/5925/9037/2621/10891/8644/7128/1285/7048/7466/2852/7057/5054/3875/4217/3565/831/3856/284/6262/3569/2625/79625/6424/23788	26
585	2	GO:0050678	regulation of epithelial cell proliferation	67/2754	279/16068	0.00198834	0.0312063	0.0258545	2246/2247/677/687/283/6899/8324/7422/7494/441478/3202/6794/9255/5587/57599/10522/27152/5925/9037/4208/3091/7291/2752/7128/5578/55081/5728/1739/1028/2810/2263/7057/10344/6347/4830/79084/135228/1021/3373/595/2254/857/4088/7039/572/858/4763/6387/654/5155/2876/3037/8828/2252/55959/1012/1948/3725/55764/55109/3569/6657/2625/11235/7042/1499/207	67
586	2	GO:0051493	regulation of cytoskeleton organization	89/2754	389/16068	0.00200993	0.0314571	0.0260623	85458/23122/402/1540/55435/7111/133746/8500/2824/2042/10093/2017/253725/9353/5364/22994/10178/9037/27236/4208/2044/58526/25932/128272/2039/644150/55607/10458/92421/1739/119/1902/1111/3832/91663/27/4751/10769/5347/4281/10344/81930/11078/10733/10096/5594/387/4869/1490/10763/11346/91624/9168/3055/2059/5921/8440/6188/6385/7408/8045/4771/23075/23332/1901/824/4088/4916/5154/5063/6387/11075/10602/286527…	89
587	2	GO:0050772	positive regulation of axonogenesis	21/2754	65/16068	0.00206902	0.0322019	0.0266794	10494/7422/6794/9353/5364/2932/9037/79006/387/3897/3084/4131/4916/627/6792/6387/396/1826/4915/51330/57698	21
588	2	GO:0051304	chromosome separation	21/2754	65/16068	0.00206902	0.0322019	0.0266794	1843/5925/51112/84101/8697/7272/1063/10403/891/4085/5347/1062/201254/51143/9184/10783/146956/51529/286053/4292/378708	21
589	2	GO:0030258	lipid modification	63/2754	260/16068	0.00211769	0.0328682	0.0272314	1543/2246/2247/3628/5293/126129/2534/219743/1376/3636/84129/83667/2110/224/285440/3032/30/1666/51447/129303/23167/685/1950/10891/9807/7291/1632/10380/5728/2263/8612/55300/9619/8871/3084/26275/84668/1839/3815/2254/3030/5291/51422/8660/37/5154/3613/1374/5155/3632/2108/1608/2252/22876/5286/215/55268/5290/1892/207/36/55004/54928	63
590	2	GO:0008360	regulation of cell shape	37/2754	136/16068	0.00213733	0.0330813	0.027408	2534/3679/7422/8994/1453/5364/1690/55171/56990/2039/644150/10458/1739/1902/4627/1729/226/7430/161176/6347/103910/3055/2059/5921/3815/1452/64411/114299/10602/79784/1605/6285/3569/301/25805/57619/310	37
591	2	GO:0055006	cardiac cell development	20/2754	61/16068	0.00214771	0.0331505	0.0274653	4205/7422/10529/5308/817/10611/891/983/9472/91624/2539/182/4000/2274/6416/8470/6546/1482/80206/1906	20
592	2	GO:0060333	interferon-gamma-mediated signaling pathway	24/2754	78/16068	0.00217793	0.0335246	0.0277753	3663/3133/3105/3106/85363/10346/3115/3117/3665/3119/4261/3113/3122/3134/5724/817/9021/4281/3326/3055/81603/4502/960/5580	24
593	2	GO:0031349	positive regulation of defense response	88/2754	385/16068	0.00218559	0.0335504	0.0277966	1508/5971/4792/6376/6397/2534/5817/4067/3303/1540/3572/3133/23291/841/5696/79132/85363/5359/5567/5699/3665/5698/51135/3551/1690/3673/4208/7098/7321/7189/5179/81622/330/7128/5970/23643/3656/3385/3304/5894/5720/7311/10211/10344/4313/6347/5702/6233/5054/5713/5694/3055/4023/3606/338382/857/3553/4064/5336/23705/55914/7784/4214/5063/10318/5716/8517/7322/8915/7099/115362/5687/7323/3569/5708/4790/10622/6…	88
594	2	GO:0070987	error-free translesion synthesis	2754-09-01	19/16068	0.00222954	0.0340867	0.028241	5981/25898/7311/5985/6233/7353/55666/5984/7314	9
595	2	GO:0018105	peptidyl-serine phosphorylation	59/2754	241/16068	0.00223763	0.0340867	0.028241	23645/493/9024/5585/7422/54541/5588/202374/5587/1453/3551/2932/10178/2621/2039/23171/817/5613/5599/5578/5894/7048/51701/6196/10142/10399/10769/891/983/5347/127933/5594/10783/4282/1389/8440/857/4916/1452/5155/22943/3976/284/85440/5583/8536/5290/3569/23678/960/11235/4915/5062/1756/100533105/28996/5580/207/11315	59
596	2	GO:0016202	regulation of striated muscle tissue development	31/2754	109/16068	0.00223879	0.0340867	0.028241	9975/2247/6899/10869/1831/4208/7291/2817/9759/7048/5728/1063/10211/891/983/2263/9472/84466/2539/57486/3084/2254/4088/8531/22943/9734/1948/1482/6285/1499/1906	31
597	2	GO:0060537	muscle tissue development	78/2754	335/16068	0.00224541	0.034091	0.0282445	9975/2247/3131/4205/25976/6899/7422/3475/26471/2296/79810/6445/10869/1831/10529/5925/4638/4208/10891/5308/5307/688/7291/2817/7763/7832/817/10611/9759/7048/5728/1739/23764/3488/1063/10211/891/983/2263/9472/84466/91624/2539/27063/57486/3084/2254/857/1901/4000/4088/2274/8531/54583/858/6416/1829/4763/22943/2876/9734/8470/6546/6262/1948/79784/1482/6285/1959/1301/7504/7042/80206/1499/5915/8819/27101/19…	78
598	2	GO:0001836	release of cytochrome c from mitochondria	18/2754	53/16068	0.00226428	0.034091	0.0282445	26355/8996/2852/2810/597/10962/664/4000/572/84334/2876/5716/3725/7157/4976/56947/55486/207	18
599	2	GO:0044283	small molecule biosynthetic process	104/2754	467/16068	0.00226847	0.034091	0.0282445	5351/2746/440/1543/493/2246/2247/6472/230/55331/5106/26063/7494/79966/5360/83667/57761/5832/5565/55163/84869/5831/23408/120227/57223/10654/4258/2819/57017/51074/972/10891/51557/58526/54995/5724/2752/7108/8644/2805/1491/7923/84532/2852/1718/2597/226/2181/283871/7167/6720/9415/6888/2194/1595/2820/5223/5230/9619/1719/2539/4023/79071/57486/4282/7086/5226/5236/1717/231/51144/11332/3553/5336/6916/2023/…	104
600	2	GO:0006735	NADH regeneration	2754-11-01	26/16068	0.00227557	0.034091	0.0282445	230/3098/2597/226/7167/5223/5230/5315/2023/5209/5210	11
601	2	GO:0061621	canonical glycolysis	2754-11-01	26/16068	0.00227557	0.034091	0.0282445	230/3098/2597/226/7167/5223/5230/5315/2023/5209/5210	11
602	2	GO:0061718	glucose catabolic process to pyruvate	2754-11-01	26/16068	0.00227557	0.034091	0.0282445	230/3098/2597/226/7167/5223/5230/5315/2023/5209/5210	11
603	2	GO:0007568	aging	63/2754	261/16068	0.00233421	0.0348762	0.0288951	604/100/9891/1543/57178/842/4780/51022/218/131601/8893/5179/79925/10891/54708/267/706/7291/27230/5970/55607/7048/5728/3488/1028/26156/1111/3159/9516/983/2796/6347/6720/4869/1021/597/1490/5054/3416/4968/10783/6558/4282/5074/1728/4000/4726/1075/3484/3725/7157/286053/4976/1495/9521/847/3569/1410/2730/5580/207/27101/1906	63
604	2	GO:0022409	positive regulation of cell-cell adhesion	56/2754	227/16068	0.00237847	0.0353849	0.0293166	100/2534/4067/3572/7494/3133/5588/3115/3117/8764/3119/3113/7189/972/3122/5724/2039/3109/80380/7048/10211/3676/3956/6347/966/3575/3606/8440/7037/8744/857/3553/3565/572/4179/7784/3655/5063/2651/3037/10272/8915/1948/9092/5290/3569/6657/55083/2625/301/960/5062/207/8772/5420/8546	56
605	2	GO:0061008	hepaticobiliary system development	34/2754	123/16068	0.00238089	0.0353849	0.0293166	100/9821/440/1543/4792/3720/1628/1054/7494/1050/25807/79810/3673/7128/5860/5970/6217/6229/3184/2356/595/23242/6161/4088/2671/23705/4763/5906/55959/84159/3725/10419/5290/301	34
606	2	GO:0052548	regulation of endopeptidase activity	82/2754	356/16068	0.00242281	0.0359127	0.0297538	64065/5045/117584/8795/26355/842/7422/5270/841/5696/114769/7483/5698/12/720/721/5104/1475/2621/10550/330/23786/8717/8996/9709/5894/1285/55081/26999/5720/2852/1032/332/10399/23204/2810/1718/7057/9232/10542/11047/10134/135228/3491/1490/51232/5054/51377/6188/259/5037/4088/4217/7980/5269/55031/572/4504/57630/831/84334/7078/2876/4102/284293/54205/5271/286204/8915/840/55122/3569/6657/2/960/1410/5062/20…	82
607	2	GO:0006635	fatty acid beta-oxidation	22/2754	70/16068	0.00243049	0.0359314	0.0297693	126129/219743/1376/84129/83667/2110/3032/30/1666/7291/1632/26275/3030/8660/37/1374/2108/215/55268/1892/207/36	22
608	2	GO:0090316	positive regulation of intracellular protein transport	59/2754	242/16068	0.00247494	0.0364924	0.0302341	54471/10075/8314/26229/89781/127700/8607/9695/84327/22994/2932/10178/9037/1950/7098/2621/9776/79899/79778/51100/2040/1263/7855/2810/4947/7357/983/3728/1894/6347/7332/10134/387/3326/9472/3606/4946/3084/3553/4088/8882/55696/55072/654/86/55959/56892/7157/7099/285966/7323/56947/8536/3569/10519/25805/54543/5580/118424	59
609	2	GO:0007507	heart development	107/2754	484/16068	0.00253597	0.037294	0.0308982	2057/200894/3675/8751/9821/2247/677/57178/3643/4205/93/6899/7422/9784/78987/1942/2548/5463/2296/6717/1767/79810/6445/2348/10529/3764/4208/388389/5308/1857/23767/3091/7291/817/9718/7227/59343/10611/5894/10614/55081/7048/10087/5728/7423/2078/2852/6196/891/983/2263/729991/5594/3491/9472/91624/2539/27063/3084/182/2254/1901/4000/4088/163/4916/23129/2274/54583/53834/8543/1889/144165/6416/1829/80114/552…	107
610	2	GO:0006450	regulation of translational fidelity	2754-08-01	16/16068	0.00257158	0.0376203	0.0311686	16/92675/112487/51520/80755/6193/6203/55699	8
611	2	GO:0090231	regulation of spindle checkpoint	2754-08-01	16/16068	0.00257158	0.0376203	0.0311686	1843/51112/84101/10397/10403/891/4085/51143	8
612	2	GO:0046486	glycerolipid metabolic process	85/2754	372/16068	0.00259616	0.037881	0.0313845	2246/2247/3628/5293/2534/283/57104/3636/5359/3032/100996939/55650/51447/129303/23167/685/2819/117245/55500/1950/56994/64788/9807/159296/23171/51205/10380/5728/55326/128486/83394/80339/54947/2263/283871/6720/55300/2173/4023/84962/11057/8871/3084/84668/1839/84803/3815/2254/857/3030/5336/3991/5291/8660/5154/7784/3613/1374/11145/201164/114971/5155/256987/2876/3632/79718/6583/8895/1608/2252/22876/5833…	85
613	2	GO:0032434	regulation of proteasomal ubiquitin-dependent protein catabolic process	29/2754	101/16068	0.00261184	0.0380108	0.0314921	9817/4780/51035/1050/57761/90637/1453/2932/25898/10273/9709/1263/10399/10769/5347/55872/10134/3326/857/28951/1452/25897/144165/55212/5716/6880/9529/207/11315	29
614	2	GO:2000106	regulation of leukocyte apoptotic process	24/2754	79/16068	0.00262897	0.0380624	0.0315348	604/100/9693/4067/1942/5588/3665/1831/4208/2621/972/84524/3091/5728/558/4282/8660/6387/8915/7157/301/3958/7042/8772	24
615	2	GO:2000379	positive regulation of reactive oxygen species metabolic process	24/2754	79/16068	0.00262897	0.0380624	0.0315348	3643/1647/4780/706/8644/9759/7048/9722/23576/7057/3326/3553/4088/3565/5155/2950/7157/7099/3569/4835/5580/207/11315/1906	24
616	2	GO:0045088	regulation of innate immune response	79/2754	342/16068	0.00265138	0.0382879	0.0317216	1508/5971/4792/6397/2534/5817/4067/3303/1540/3133/23291/841/5696/79132/85363/5359/5567/5699/3665/5698/51135/3551/1690/7098/7321/7189/81622/51752/330/7128/5970/23643/3656/3385/3304/5894/5720/7311/9021/10211/4313/5702/6233/3326/5713/5694/3055/338382/857/4064/5336/23705/55914/4214/5063/10318/5716/8517/7322/8915/7099/115362/5687/7323/5708/4790/10622/2/6500/5062/5719/5580/8772/7314/5682/9861/10213/570…	79
617	2	GO:0016055	Wnt signaling pathway	101/2754	454/16068	0.00268922	0.0387345	0.0320917	85458/3675/7090/54764/23401/1540/8324/441478/50855/23291/6794/1649/5696/8994/5699/84327/84100/7483/5698/1453/2348/2932/1950/9209/9559/5308/1857/64840/128272/7320/59343/6468/79960/55681/8323/5728/5720/7311/51701/7855/259266/10399/51699/55789/79971/3728/2263/2782/6382/5702/387/6233/2239/10146/51421/5713/5694/595/25937/2254/857/5336/4088/7477/163/1452/145258/144165/80114/1173/10082/22943/5716/79718/…	101
618	2	GO:1990267	response to transition metal nanoparticle	34/2754	124/16068	0.00275071	0.0392406	0.032511	1543/3309/7779/4499/4501/26/3795/4493/7020/4494/30061/79901/706/1371/64924/5970/5728/891/8836/983/3552/411/2539/595/3565/682/572/4489/654/6649/4502/6285/760/11315	34
619	2	GO:0019674	NAD metabolic process	19/2754	58/16068	0.00277267	0.0392406	0.032511	230/5106/93100/2819/65220/23171/3098/2597/226/7167/3945/5223/5230/5315/3939/2023/5209/5210/57103	19
620	2	GO:0055013	cardiac muscle cell development	19/2754	58/16068	0.00277267	0.0392406	0.032511	4205/7422/10529/5308/817/10611/891/983/9472/91624/2539/4000/2274/6416/8470/6546/1482/80206/1906	19
621	2	GO:0071675	regulation of mononuclear cell migration	13/2754	34/16068	0.00277546	0.0392406	0.032511	4681/4067/1435/9353/5919/7057/6347/5054/3565/1240/10488/6387/3958	13
622	2	GO:0090342	regulation of cell aging	13/2754	34/16068	0.00277546	0.0392406	0.032511	604/9891/54708/7291/5728/26156/3159/1021/10783/4282/5074/4000/9521	13
623	2	GO:0034470	ncRNA processing	87/2754	383/16068	0.00277904	0.0392406	0.032511	16/23378/7737/64282/64118/28987/51093/25983/9790/3669/54802/9136/1453/79876/196074/55174/7311/6193/9349/26156/6217/5393/6191/6229/6122/51002/6146/6181/24140/6194/6129/6210/6135/3181/4736/6203/6233/6224/54974/57050/6134/25917/6137/6188/6152/6222/9045/6161/6156/6189/6202/6125/4088/6201/6187/6133/8575/6159/6165/6138/51493/6208/10412/64216/79080/56339/6207/131870/9092/54931/55226/84294/10885/55687/24…	87
624	2	GO:0052547	regulation of peptidase activity	86/2754	378/16068	0.00279452	0.0392406	0.032511	64065/5045/117584/8795/26355/842/51035/7422/5270/841/5696/114769/7483/5698/12/720/721/5104/1475/2621/10550/330/23786/8717/8996/9709/5894/1285/55081/26999/5720/2852/2192/1032/332/10399/23204/2810/1718/7057/9232/10542/11047/10134/135228/3491/1490/51232/5054/51377/51050/6188/857/259/5037/4088/4217/7980/5269/55031/572/4504/57630/831/84334/7078/2876/4102/284293/54205/5271/286204/8915/840/55122/3569/66…	86
625	2	GO:0001101	response to acid chemical	62/2754	258/16068	0.0028066	0.0392406	0.032511	16/440/493/64506/1843/4067/6899/8324/7494/3490/652968/83667/80315/2042/3199/7483/2348/3673/4208/10891/5724/8644/5970/389541/928/1032/27/891/56034/10542/4313/6347/3184/6720/4830/19/1490/4968/1719/23677/2743/231/824/7477/4916/64121/10626/572/3856/1374/4277/654/22943/2950/847/3569/1036/143686/4915/2730/1906/55004	62
626	2	GO:0001783	B cell apoptotic process	2754-10-01	23/16068	0.00281544	0.0392406	0.032511	604/100/4067/5585/972/5728/4282/10758/8660/8915	10
627	2	GO:0036003	positive regulation of transcription from RNA polymerase II promoter in response to stress	2754-10-01	23/16068	0.00281544	0.0392406	0.032511	4780/7422/22926/83667/1649/3309/3091/4582/4504/7157	10
628	2	GO:0006596	polyamine biosynthetic process	2754-07-01	13/16068	0.00282241	0.0392406	0.032511	6303/4947/6611/4946/196743/51582/4953	7
629	2	GO:0030213	hyaluronan biosynthetic process	2754-07-01	13/16068	0.00282241	0.0392406	0.032511	10057/1950/3373/3553/5155/3037/4790	7
630	2	GO:0090266	regulation of mitotic cell cycle spindle assembly checkpoint	2754-07-01	13/16068	0.00282241	0.0392406	0.032511	1843/51112/84101/10403/891/4085/51143	7
631	2	GO:1903504	regulation of mitotic spindle checkpoint	2754-07-01	13/16068	0.00282241	0.0392406	0.032511	1843/51112/84101/10403/891/4085/51143	7
632	2	GO:0060071	Wnt signaling pathway	planar cell polarity pathway	30/2754	106/16068	0.00283137	0.0392677	0.0325334	8324/50855/5696/5699/5698/1857/128272/8323/5720/7311/7855/5702/387/6233/2239/5713/5694/163/144165/1173/10082/5716/5687/5708/5719/7314/5682/9861/10213/5704	30
633	2	GO:0072001	renal system development	65/2754	273/16068	0.00285794	0.039484	0.0327126	3675/2246/2247/93/25976/3913/7422/2296/79810/9353/3764/28999/4208/26249/4358/7020/5613/1285/7849/7466/1739/1028/1063/2263/6382/5087/25937/947/231/182/6385/4088/7477/5154/3655/4763/84662/654/5155/3976/79633/284/3217/3037/79191/10272/55959/1948/84159/793/847/50484/3207/51196/55083/2625/760/79192/3691/84623/7042/1499/5915/5420/4953	65
634	2	GO:1902041	regulation of extrinsic apoptotic signaling pathway via death domain receptors	18/2754	54/16068	0.00286106	0.039484	0.0327126	117584/8795/6810/841/7128/8717/5894/4118/5728/7057/5054/7078/4763/2876/3958/658/11315/8772	18
635	2	GO:0198738	cell-cell signaling by wnt	101/2754	455/16068	0.00288667	0.0397396	0.0329244	85458/3675/7090/54764/23401/1540/8324/441478/50855/23291/6794/1649/5696/8994/5699/84327/84100/7483/5698/1453/2348/2932/1950/9209/9559/5308/1857/64840/128272/7320/59343/6468/79960/55681/8323/5728/5720/7311/51701/7855/259266/10399/51699/55789/79971/3728/2263/2782/6382/5702/387/6233/2239/10146/51421/5713/5694/595/25937/2254/857/5336/4088/7477/163/1452/145258/144165/80114/1173/10082/22943/5716/79718/…	101
636	2	GO:0038128	ERBB2 signaling pathway	14/2754	38/16068	0.00289867	0.039807	0.0329802	685/1950/10273/7311/6233/3084/1839/5801/55914/8895/5290/207/7314/4893	14
637	2	GO:0016236	macroautophagy	56/2754	229/16068	0.00292099	0.0399971	0.0331377	9821/54463/1201/79443/7405/5768/83667/23256/5565/23710/9868/58533/56270/29082/9559/10641/89849/9776/140735/3091/84971/533/523/5599/389541/7251/51100/7311/81876/2597/10542/6233/7416/3964/665/664/51422/64121/8878/23367/81631/823/23241/60592/57231/9804/55669/57103/54543/7879/55737/7314/9637/7345/5868/55004	56
638	2	GO:1903201	regulation of oxidative stress-induced cell death	17/2754	50/16068	0.00292679	0.0399971	0.0331377	4780/5034/5831/5660/2861/8382/3091/8996/10399/6421/5074/4233/2876/51765/9529/207/11315	17
639	2	GO:0090199	regulation of release of cytochrome c from mitochondria	15/2754	42/16068	0.00295632	0.0402786	0.033371	26355/8996/2852/10962/664/4000/572/84334/2876/5716/7157/4976/56947/55486/207	15
640	2	GO:0006283	transcription-coupled nucleotide-excision repair	22/2754	71/16068	0.00296177	0.0402786	0.033371	5981/6917/5436/5440/2873/51426/5437/7311/5441/5985/6233/51138/7507/10450/2074/902/1642/5984/57804/7314/27339/5432	22
641	2	GO:0048667	cell morphogenesis involved in neuron differentiation	105/2754	476/16068	0.00297226	0.0403235	0.0334081	10494/9024/23011/9693/2534/4205/64843/3913/7422/3475/1942/54664/11041/6794/23303/3908/79600/3199/5588/139065/2596/2017/84189/9353/5364/389549/5925/3196/2932/9037/4208/2044/5803/7101/8633/23767/2817/55607/10458/10611/4897/57010/5728/7080/79006/107/10211/10381/55740/2263/1123/7430/7414/22871/65059/5594/387/1072/9369/3897/10048/5818/3084/23242/9211/7408/4131/6152/26052/4916/323/23129/10090/4504/627/…	105
642	2	GO:0007009	plasma membrane organization	61/2754	254/16068	0.00306533	0.0413857	0.0342882	391/9482/6809/3675/23122/55690/9693/6810/481/340348/8500/5359/3551/129303/23167/1804/29082/2621/51125/27230/10458/5728/1739/51100/2852/10397/91663/10399/10211/7852/3728/2181/7430/11031/302/23208/3875/84668/483/857/8631/682/26262/858/745/9341/1173/79633/85377/63971/23241/10519/57048/29763/26509/7042/6281/1969/5580/207/55737	61
643	2	GO:0018209	peptidyl-serine modification	61/2754	254/16068	0.00306533	0.0413857	0.0342882	23645/493/9024/5585/7422/54541/5588/202374/5587/1453/3551/2932/10178/2621/2039/23171/817/5613/5599/5578/5894/7048/51701/6196/10142/10399/10769/891/983/5347/127933/5594/10783/4282/8260/1389/8440/857/4916/1452/5155/22943/3976/284/85440/5583/8536/5290/3569/23678/960/11235/4915/5062/79625/1756/100533105/28996/5580/207/11315	61
644	2	GO:0009612	response to mechanical stimulus	48/2754	191/16068	0.00316222	0.0425438	0.0352477	10746/440/4792/54407/1647/2534/8795/5270/841/84189/3673/23258/7098/7832/5970/5599/5894/9759/7048/1111/891/8061/3728/7057/6347/27063/3815/664/3553/7507/572/4214/6416/6387/654/6546/6262/8915/3725/7099/3569/4790/1301/1756/207/8772/9531/1906	48
645	2	GO:0001667	ameboidal-type cell migration	73/2754	314/16068	0.0031663	0.0425438	0.0352477	117584/3675/2246/23122/2247/23473/6899/4780/5585/7422/1942/340719/25930/5587/2348/9353/3673/9037/7101/5308/2039/79899/3091/7291/7763/5547/5613/5578/7048/5728/54566/54443/4627/23603/3676/7057/411/387/3373/1839/3815/6385/23332/5801/3565/23129/388/4233/5063/4763/5155/2876/9734/9839/6546/284/3037/8828/2252/1012/1948/84159/3725/10371/5290/10519/2625/11235/7042/1969/207/1235/1906	73
646	2	GO:0007094	mitotic spindle assembly checkpoint	2754-11-01	27/16068	0.00325213	0.043385	0.0359446	1843/51112/84101/7272/1063/10403/891/4085/5347/51143/9184	11
647	2	GO:0061615	glycolytic process through fructose-6-phosphate	2754-11-01	27/16068	0.00325213	0.043385	0.0359446	230/3098/2597/226/7167/5223/5230/5315/2023/5209/5210	11
648	2	GO:0061620	glycolytic process through glucose-6-phosphate	2754-11-01	27/16068	0.00325213	0.043385	0.0359446	230/3098/2597/226/7167/5223/5230/5315/2023/5209/5210	11
649	2	GO:0006970	response to osmotic stress	20/2754	63/16068	0.00329036	0.0437908	0.0362808	5971/677/10725/5585/51562/1831/23209/4638/3673/7098/706/1263/3326/9943/6558/3778/5269/8531/6513/310	20
650	2	GO:0090175	regulation of establishment of planar polarity	30/2754	107/16068	0.00330207	0.0438424	0.0363235	8324/50855/5696/5699/5698/1857/128272/8323/5720/7311/7855/5702/387/6233/2239/5713/5694/163/144165/1173/10082/5716/5687/5708/5719/7314/5682/9861/10213/5704	30
651	2	GO:0090002	establishment of protein localization to plasma membrane	35/2754	130/16068	0.00333938	0.0442059	0.0366248	391/3675/23122/55690/6810/481/340348/8500/3551/129303/23167/2621/51125/1739/2852/91663/10399/10211/3728/2181/7430/11031/302/3875/84668/682/26262/9341/63971/23241/10519/6281/1969/207/55737	35
652	2	GO:1900180	regulation of protein localization to nucleus	51/2754	206/16068	0.00334523	0.0442059	0.0366248	4794/4792/2534/56957/9817/1540/8324/23291/6794/83667/6717/2932/9037/1950/7098/2621/8996/11142/9516/983/5347/3728/1894/387/3326/9472/4968/3606/25937/4771/3553/4000/4088/8882/23625/81603/4763/84662/654/5716/3976/284/55959/56892/7099/3569/25805/7042/5580/207/11315	51
653	2	GO:0048706	embryonic skeletal system development	33/2754	121/16068	0.00344942	0.0454755	0.0376767	6899/3202/3199/7483/3204/10522/3214/4208/79925/7020/6913/7291/7048/1739/2263/5087/56243/3373/2254/4088/10265/145258/3215/3217/860/55959/3225/3200/3218/3207/50515/1301/1499	33
654	2	GO:0001959	regulation of cytokine-mediated signaling pathway	36/2754	135/16068	0.00350258	0.046068	0.0381675	117584/3303/1540/1435/841/3665/9353/3551/2621/972/3091/330/7128/246330/8717/8996/3656/3304/7311/9021/10399/6233/3326/7185/558/857/55072/3554/2950/284/8517/3569/8772/7837/7314/1906	36
655	2	GO:0030148	sphingolipid biosynthetic process	27/2754	94/16068	0.00357764	0.046853	0.0388179	55331/6609/6482/224/8439/5587/55304/10087/10399/7357/8612/3491/79071/166929/60481/79993/201562/259230/9218/171546/221/7368/9215/8560/5580/55627/29956	27
656	2	GO:0070059	intrinsic apoptotic signaling pathway in response to endoplasmic reticulum stress	18/2754	55/16068	0.00358323	0.046853	0.0388179	23645/9024/8795/3303/7494/1649/57761/2932/9709/7466/8440/4217/58515/10488/4102/4976/3708/11315	18
657	2	GO:0043534	blood vessel endothelial cell migration	22/2754	72/16068	0.00358735	0.046853	0.0388179	2247/4780/7422/1942/5587/9353/7101/5547/5578/4627/7057/387/4763/5155/2876/9734/284/1948/10519/11235/1969/207	22
658	2	GO:0034284	response to monosaccharide	45/2754	178/16068	0.00369869	0.0481948	0.0399295	9024/389692/93/6810/5106/7494/415116/83667/6717/55638/8893/3795/3673/4208/2621/2044/10891/3091/2752/5894/1285/7048/5728/2852/10399/7057/3956/6720/9324/4830/1490/4023/1967/3939/572/8660/2950/6546/5799/5906/25874/847/5290/91942/2730	45
659	2	GO:0005978	glycogen biosynthetic process	16/2754	47/16068	0.00378773	0.0489001	0.0405139	3643/9852/2932/2632/7311/8908/178/6233/7360/5236/2992/8660/5500/648791/207/7314	16
660	2	GO:0009250	glucan biosynthetic process	16/2754	47/16068	0.00378773	0.0489001	0.0405139	3643/9852/2932/2632/7311/8908/178/6233/7360/5236/2992/8660/5500/648791/207/7314	16
661	2	GO:0043039	tRNA aminoacylation	16/2754	47/16068	0.00378773	0.0489001	0.0405139	16/7453/833/9255/23438/7965/6897/51520/80755/55152/79731/5917/5464/9521/1615/55699	16
662	2	GO:0048641	regulation of skeletal muscle tissue development	16/2754	47/16068	0.00378773	0.0489001	0.0405139	9975/6899/10869/1831/4208/7291/2817/9759/10211/84466/57486/8531/22943/9734/6285/1499	16
663	2	GO:0070227	lymphocyte apoptotic process	21/2754	68/16068	0.0038084	0.0489715	0.0405731	604/100/4067/5585/1942/5588/1831/972/84524/3091/5728/6194/4282/10758/8660/8915/7157/3958/7042/207/8772	21
664	2	GO:0046164	alcohol catabolic process	14/2754	39/16068	0.00381948	0.0489715	0.0405731	3628/9784/8644/217/5728/7167/2820/127/4504/3613/3632/57016/221/2710	14
665	2	GO:2000378	negative regulation of reactive oxygen species metabolic process	14/2754	39/16068	0.00381948	0.0489715	0.0405731	493/23408/7020/706/3091/7416/2539/947/664/857/3565/4504/57103/1410	14
666	2	GO:0001935	endothelial cell proliferation	30/2754	108/16068	0.00383757	0.0490911	0.0406722	2247/283/7422/7494/441478/9255/5587/9037/3091/5613/5578/1739/7057/10344/6347/947/857/5291/858/4763/6387/654/5155/8828/1012/3725/55109/11235/1969/207	30

## Sheet: GO G7+TMZ
	Cluster (1=up regulated in kd; 2=down regulated in kd)	ID	Description	GeneRatio	BgRatio	pvalue	p.adjust	qvalue	geneID	Count
1	1	GO:0044772	mitotic cell cycle phase transition	189/3422	436/16068	8.59537e-26	4.81942e-22	3.8652e-22	10460/9787/9928/22974/10926/51512/699/2305/4172/84131/990/701/8091/1654/1033/9133/23594/1063/5427/9735/890/6790/4171/1104/5902/5557/11064/4174/6241/55215/1031/805/10657/7531/9700/5347/8318/995/596/1111/10403/28984/10383/54443/7272/113130/203068/7027/1062/983/10769/27338/891/4085/7465/128239/4751/23649/10733/2810/9088/128866/11040/324/6117/8317/5569/4660/351/472/3275/23194/90/91/3398/26058/60672/1…	189
2	1	GO:0044770	cell cycle phase transition	194/3422	462/16068	2.10688e-24	5.90664e-21	4.73716e-21	10460/9787/9928/22974/10926/51512/699/2305/4172/84131/990/701/8091/1654/1033/9133/23594/1063/5427/9735/890/6790/4171/1104/5902/5557/11064/4174/6241/55215/1031/805/79447/10657/7531/9700/5347/8318/995/596/1111/10403/28984/10383/54443/7272/113130/203068/7027/1062/983/10769/27338/891/4085/7465/128239/4751/23649/10733/2810/9088/128866/11040/324/6117/8317/5569/4660/351/472/3275/23194/90/91/3398/26058/6…	194
3	1	GO:0007067	mitotic nuclear division	179/3422	421/16068	2.53375e-23	4.73558e-20	3.79796e-20	9585/10460/10615/9787/9212/9928/22974/9918/57405/7443/24137/899/699/79075/55055/990/701/8091/147841/259266/3619/79892/1058/4288/9133/332/1063/9055/54908/29127/9735/890/221150/6790/1104/5902/3833/348235/387893/9493/10600/9700/5347/23397/995/83461/55143/54478/3832/1111/56992/10403/64151/28984/55839/54443/3835/83540/7272/113130/11004/1062/983/991/10381/27338/891/4085/7465/4751/1060/157313/9088/9232/…	179
4	1	GO:0007059	chromosome segregation	143/3422	313/16068	2.11687e-22	2.96732e-19	2.3798e-19	10460/10615/9787/9212/9928/157570/56852/9918/7153/55355/57405/24137/57122/699/79075/55055/990/701/1654/147841/3619/79892/1058/79682/4288/8780/332/1063/9055/54908/29127/9735/221150/1104/3833/348235/9319/2491/7514/79172/9493/64946/79019/9700/5347/23397/55143/151246/3832/2177/10403/64151/55839/3835/83540/7272/113130/11004/11144/1062/8313/991/891/4085/4751/1060/5905/1894/157313/9232/151648/128866/324…	143
5	1	GO:0000819	sister chromatid segregation	106/3422	208/16068	2.24584e-21	2.51848e-18	2.01984e-18	10460/10615/9787/9212/9928/9918/7153/57405/24137/57122/699/79075/55055/990/701/147841/3619/79892/1058/79682/332/1063/9055/54908/29127/9735/3833/348235/2491/7514/79172/9493/64946/79019/9700/5347/23397/55143/151246/10403/64151/55839/3835/83540/7272/113130/11004/1062/8313/991/891/4085/4751/1060/5905/151648/128866/324/472/1457/3834/55869/79980/80152/10735/54627/9525/8766/7175/148479/3837/5903/3796/40…	106
6	1	GO:0006260	DNA replication	122/3422	282/16068	5.50474e-17	5.14418e-14	4.12566e-14	157570/10926/5424/10432/7153/64710/4172/79075/990/79892/23594/5427/1763/4171/9768/5557/51659/4174/580/2237/6241/4678/3978/83695/8318/6418/995/6240/3159/1111/79733/4673/983/10535/23649/5985/84464/6117/8317/30968/23560/3980/5976/472/23054/7150/6464/5156/1956/51455/2736/4781/11177/653/10735/55022/8888/54881/83990/64785/29980/675/898/7270/5888/1017/51750/1854/8914/9134/9401/5111/11073/4175/253714/983…	122
7	1	GO:0098813	nuclear chromosome segregation	116/3422	266/16068	1.57973e-16	1.26536e-13	1.01483e-13	10460/10615/9787/9212/9928/9918/7153/57405/24137/57122/699/79075/55055/990/701/147841/3619/79892/1058/79682/332/1063/9055/54908/29127/9735/3833/348235/9319/2491/7514/79172/9493/64946/79019/9700/5347/23397/55143/151246/2177/10403/64151/55839/3835/83540/7272/113130/11004/11144/1062/8313/991/891/4085/4751/1060/5905/1894/9232/151648/128866/324/84464/472/1457/3834/55869/79980/80152/10735/54627/9525/87…	116
8	1	GO:0007062	sister chromatid cohesion	67/3422	121/16068	2.14319e-16	1.50211e-13	1.2047e-13	9212/57405/57122/699/79075/55055/701/147841/3619/79892/1058/79682/332/1063/54908/9735/348235/2491/7514/79172/64946/79019/9700/5347/55143/151246/10403/55839/3835/83540/113130/11004/1062/8313/991/4085/1060/5905/151648/55869/79980/80152/10735/5903/3796/401541/83903/57082/23047/79902/220134/54821/8243/9126/10664/23137/55719/5501/91687/84250/25836/23126/1663/546/4361/55166/11044	67
9	1	GO:0000086	G2/M transition of mitotic cell cycle	86/3422	177/16068	5.66922e-16	3.53193e-13	2.83262e-13	9928/22974/2305/84131/8091/9133/1063/890/6790/11064/55215/805/10657/7531/5347/995/1111/10383/203068/983/891/7465/4751/10733/9088/8317/5569/4660/351/472/23194/60672/4957/60561/55722/5218/9525/8454/1019/9662/8766/115106/7277/7283/1017/11073/55125/93323/55142/5116/10776/90381/84930/5566/6502/4218/1778/55835/9833/63967/993/79831/3320/994/1112/641/10540/84250/11190/55755/1639/3306/9738/23476/80169/101…	86
10	1	GO:0044839	cell cycle G2/M phase transition	88/3422	185/16068	1.33444e-15	7.48221e-13	6.00077e-13	9928/22974/51512/2305/84131/8091/9133/1063/890/6790/11064/55215/805/10657/7531/5347/995/1111/10383/203068/983/891/7465/4751/10733/9088/8317/5569/4660/351/472/23194/60672/4957/60561/55722/5218/9525/8454/1019/9662/8766/115106/7277/7283/1017/11073/55125/93323/55142/5116/10776/22976/90381/84930/5566/6502/4218/1778/55835/9833/63967/993/79831/3320/994/1112/641/10540/84250/11190/55755/1639/3306/9738/234…	88
11	1	GO:0006261	DNA-dependent DNA replication	69/3422	132/16068	4.0237e-15	2.05099e-12	1.6449e-12	5424/7153/64710/4172/79075/990/79892/23594/5427/1763/4171/5557/51659/4174/2237/3978/8318/3159/79733/10535/23649/5985/6117/8317/30968/3980/5976/11177/653/10735/55022/54881/64785/29980/675/898/5888/1017/51750/9134/5111/11073/4175/253714/9837/5426/90381/5422/5982/144455/4173/5558/8243/9126/652/55388/5983/81620/4796/641/84250/10721/10038/5428/84275/84893/546/4361/51507	69
12	1	GO:0000082	G1/S transition of mitotic cell cycle	97/3422	221/16068	2.94084e-14	1.37411e-11	1.10204e-11	9928/10926/51512/4172/990/1654/1033/23594/5427/6790/4171/1104/5902/5557/4174/6241/1031/8318/995/596/28984/113130/7027/983/10769/891/128239/23649/2810/9088/11040/6117/8317/472/3275/90/91/3398/26058/5325/1956/4863/4848/5530/8454/1820/1029/55022/6659/1019/2146/835/57472/898/1869/1017/581/9134/1977/5111/7298/9125/7161/4175/6597/5426/25959/26524/6502/55835/5422/144455/55159/84515/26271/993/4173/5591/5…	97
13	1	GO:0000070	mitotic sister chromatid segregation	66/3422	130/16068	9.86237e-14	3.97131e-11	3.18501e-11	10460/10615/9787/9212/9928/9918/24137/699/79075/990/701/1058/1063/9055/54908/29127/3833/9493/9700/5347/23397/55143/10403/64151/3835/7272/113130/11004/1062/891/4085/4751/128866/324/472/1457/3834/79980/54627/9525/8766/7175/148479/3837/83903/23047/283489/84722/10592/285753/90417/11065/146909/8243/9126/51203/91782/23137/55719/23310/84250/25836/23126/546/10459/11044	66
14	1	GO:0044843	cell cycle G1/S phase transition	99/3422	231/16068	9.91589e-14	3.97131e-11	3.18501e-11	9928/10926/51512/4172/990/1654/1033/23594/5427/6790/4171/1104/5902/5557/4174/6241/1031/79447/8318/995/596/28984/113130/7027/983/10769/891/128239/23649/2810/9088/11040/6117/8317/472/3275/90/91/3398/26058/5325/1956/4863/4848/5530/8454/1820/1029/55022/6659/1019/2146/835/57472/898/1869/1017/581/81610/9134/1977/5111/7298/9125/7161/4175/6597/5426/25959/26524/6502/55835/5422/144455/55159/84515/26271/993…	99
15	1	GO:0006338	chromatin remodeling	74/3422	155/16068	1.90898e-13	7.13576e-11	5.72292e-11	57492/55355/7913/8091/1058/79682/8932/23198/6602/2491/79172/4678/64946/79019/3159/1111/8364/55839/81611/1060/6603/23314/9557/84629/7150/2099/79697/80152/11177/11164/1029/22893/55636/27443/1616/7175/3065/7270/54108/6598/401541/387103/6599/3066/6597/8289/57082/6595/6594/9031/10943/54069/201161/10541/3020/3070/11339/55320/1108/79723/473/91687/5928/10014/9757/55011/2186/6601/11176/6604/546/57459/5516…	74
16	1	GO:0000075	cell cycle checkpoint	92/3422	216/16068	1.13719e-12	3.98512e-10	3.19609e-10	9212/7153/51512/699/55055/990/701/8091/10397/1063/54908/9735/890/6790/1763/55215/83695/5347/8318/995/1111/10403/28984/7272/3014/7027/983/10769/891/4085/2810/324/472/7158/26058/1457/79968/5325/60561/4848/1820/6659/83990/835/57472/7175/1869/1017/581/9134/5111/9125/11073/7161/6664/83903/57082/90381/8682/55835/144455/63967/55159/64858/672/4436/5591/8243/79035/51514/81620/5629/1112/641/84250/55755/554…	92
17	1	GO:0090068	positive regulation of cell cycle process	96/3422	230/16068	1.56835e-12	5.17277e-10	4.14859e-10	9585/9787/9212/9928/51512/990/8091/1654/10397/29127/6790/5902/9493/83695/79447/9700/8318/995/79733/10403/28984/113130/7027/983/10769/891/4085/1894/10733/2810/8317/7732/351/472/153090/3398/5325/7474/4848/3642/29766/54627/9525/1820/6840/6659/6665/1019/8766/835/57472/2191/7175/1869/1017/581/81610/5111/9125/1813/7161/5566/201161/55835/11065/144455/672/55023/51203/9475/23137/994/5629/55719/1761/84250/…	96
18	1	GO:0045787	positive regulation of cell cycle	118/3422	307/16068	3.84266e-12	1.19699e-09	9.5999e-10	9585/9787/9212/9928/51512/990/8091/1654/10397/29127/6790/5902/9493/83695/79447/9700/8318/995/79733/10403/28984/113130/1163/7027/983/10769/891/4085/1894/10733/2810/8061/8317/7732/351/472/8013/10795/153090/3398/2260/6733/6714/5325/1956/7474/4848/25/3642/29766/54627/9525/1820/6840/6659/6665/1019/23326/79366/8766/835/57472/2191/7175/675/1869/1017/581/81610/1977/5111/10370/9125/1813/7161/84722/5566/20…	118
19	1	GO:0010948	negative regulation of cell cycle process	89/3422	215/16068	1.7395e-11	5.13336e-09	4.11698e-09	9212/10432/51512/899/699/701/8091/1063/890/6790/55215/9700/5347/995/596/1111/79733/10403/28984/7272/7027/983/10769/891/4085/2810/324/472/3275/10795/153090/84936/26058/60672/1457/655/5325/60561/4848/10735/1820/6659/1019/79366/2146/678/835/57472/7175/1869/1017/581/5111/9125/11073/7161/6664/6597/25959/90381/55835/144455/63967/55159/26271/672/4436/5591/8243/9126/652/1761/1112/641/84250/55755/5810/485…	89
20	1	GO:0051056	regulation of small GTPase mediated signal transduction	105/3422	274/16068	7.23658e-11	2.02878e-08	1.62709e-08	9928/2305/29127/84986/55789/1902/84904/117178/9411/1894/6091/152273/9459/23229/50861/22821/9162/4952/64333/50650/9743/121512/153090/51291/6714/79658/348/10125/29984/55785/79822/25791/10395/5880/5909/57580/55103/115703/23221/10451/57706/382/221938/9912/153478/26230/9462/6453/2245/64857/10253/93663/57381/23636/9824/2150/10276/2149/26030/10252/4650/57636/26084/7074/2664/29/347273/7204/9855/143872/17…	105
21	1	GO:0000226	microtubule cytoskeleton organization	138/3422	396/16068	2.19907e-10	5.87152e-08	4.70899e-08	10460/10615/9212/50487/22974/8409/10432/24137/899/7516/150465/259266/1058/332/9055/54908/29127/63979/221150/6790/6491/9768/1104/5902/3833/348235/7514/9493/9700/5347/3832/1111/10403/7272/11004/10376/203068/2597/983/10112/10769/7430/117178/7465/283431/4751/10733/151648/128866/324/2258/50861/4747/27185/10426/4130/6900/79864/1946/25/79649/55722/54627/9525/1400/5747/89796/57519/23255/59341/9662/8766/7…	138
22	1	GO:0042770	signal transduction in response to DNA damage	55/3422	116/16068	3.23526e-10	8.24551e-08	6.61294e-08	51512/2305/10397/6790/387893/995/28984/7027/983/10769/891/23028/2810/472/5325/60561/4848/25/1820/6659/6591/835/57472/675/6615/1869/1017/581/5111/9125/7161/200734/1859/161742/5366/22976/3090/55835/144455/672/754/5591/8243/4646/4850/2309/1027/637/4194/4487/2885/546/23019/1026/10459	55
23	1	GO:1901991	negative regulation of mitotic cell cycle phase transition	63/3422	143/16068	7.72934e-10	1.88428e-07	1.5112e-07	51512/699/701/8091/1063/890/6790/55215/5347/995/596/10403/28984/7272/7027/983/10769/891/4085/2810/324/472/3275/26058/60672/1457/5325/60561/4848/1820/6659/2146/678/835/57472/7175/1869/1017/581/5111/9125/11073/7161/6597/25959/90381/55835/144455/63967/55159/5591/1112/641/84250/4850/2273/1027/4194/1030/4361/23019/1026/10459	63
24	1	GO:0001501	skeletal system development	156/3422	471/16068	1.04327e-09	2.43733e-07	1.95475e-07	80856/7046/8091/6678/10682/7468/2114/5734/9241/7045/8313/10507/2261/85301/60529/5950/124857/91461/8538/1745/1303/6781/23314/7289/10631/64399/4188/158326/51320/1300/7010/3224/64764/64175/11173/4856/9464/4982/2260/9507/10683/4060/79705/8642/655/8111/6714/5156/4256/4920/4882/56172/4323/4325/6715/2022/7476/7474/1278/5305/6422/2200/2736/22856/4781/7004/1290/2487/389058/284266/653/51715/3212/133522/543…	156
25	1	GO:0045665	negative regulation of neuron differentiation	74/3422	180/16068	1.25082e-09	2.80534e-07	2.2499e-07	10501/7533/259266/1902/10769/10507/3956/57540/2258/2048/1630/351/1910/124925/81618/4035/3398/9139/84894/28514/6900/5793/655/9745/1840/374946/25791/7474/9423/5909/10215/80031/5530/4776/1400/382/5747/59341/282969/1977/5376/7161/8829/3066/6049/5080/2664/6695/3397/4851/50807/4804/7025/55755/65078/2288/653464/2309/57534/2737/7070/4038/4854/54910/56963/55558/8934/440275/9706/6405/2672/23189/5800/10512	74
26	1	GO:0010721	negative regulation of cell development	98/3422	262/16068	1.4203e-09	3.06294e-07	2.45649e-07	10501/7533/259266/9270/596/1902/9241/23603/10769/10507/3956/57540/2258/1745/2048/10631/1630/4152/351/1910/124925/81618/4035/3398/9139/84894/28514/6900/5793/1620/10683/655/4882/9745/1840/374946/1946/25791/7476/7474/9423/5909/10215/2200/80031/2487/5530/4776/1400/382/5747/59341/282969/1746/1977/5376/7161/8829/6664/3066/359845/6049/1903/5080/2664/6695/3397/4851/50807/4804/6497/7025/55755/65078/2288/6…	98
27	1	GO:0045786	negative regulation of cell cycle	146/3422	436/16068	1.56303e-09	3.24589e-07	2.60322e-07	9585/9212/7046/10432/7153/51512/899/699/2305/55055/701/8091/1033/220042/1063/9735/890/6790/580/55215/1031/10657/9700/5347/995/596/1111/79733/10403/28984/7272/1718/7027/983/10769/891/4085/2810/7057/55437/324/7732/8872/472/3275/10795/153090/3398/1620/84936/26058/60672/1457/655/4882/5325/60561/55904/1956/4848/25/3642/463/10735/8454/1820/2620/4760/1029/6659/1019/79366/2146/678/835/57472/2191/7175/186…	146
28	1	GO:0031570	DNA integrity checkpoint	66/3422	155/16068	1.74164e-09	3.48763e-07	2.7971e-07	7153/51512/990/8091/890/6790/1763/55215/83695/5347/8318/995/1111/28984/3014/7027/983/10769/891/2810/472/7158/26058/79968/5325/60561/4848/1820/6659/83990/835/57472/1869/1017/581/5111/9125/11073/7161/90381/8682/55835/144455/63967/55159/672/4436/5591/51514/81620/1112/641/84250/5810/25988/4850/1027/4194/84444/1407/4361/5781/23019/1026/9575/51776	66
29	1	GO:0045930	negative regulation of mitotic cell cycle	81/3422	205/16068	1.99914e-09	3.86524e-07	3.09994e-07	7153/51512/699/55055/701/8091/1063/9735/890/6790/55215/5347/995/596/1111/10403/28984/7272/7027/983/10769/891/4085/2810/324/472/3275/1620/26058/60672/1457/655/5325/60561/1956/4848/25/1820/6659/2146/678/835/57472/7175/1869/1017/581/5111/9125/11073/7161/6597/25959/90381/10950/55835/144455/63967/55159/4436/5591/8243/652/79035/1112/641/84250/4824/5546/4850/2273/1027/51696/4194/2619/1030/546/4361/23019…	81
30	1	GO:0035239	tube morphogenesis	118/3422	337/16068	3.24232e-09	6.0599e-07	4.86007e-07	9585/5216/6491/7052/9270/596/9241/55366/5058/3237/7289/6356/64399/8013/5754/90/57216/51098/153090/3398/64220/9464/28514/1909/6789/8642/655/2668/2719/6714/5156/9355/4323/2022/1956/10395/2099/7474/9423/7490/6422/8463/2736/4781/9645/653/317/6943/4776/5076/8321/2637/1856/51804/3142/4435/6659/55636/3209/1282/51176/10253/581/2697/8914/8829/6664/4522/8289/6495/342184/10252/2118/4087/57167/5566/652/1460/…	118
31	1	GO:0051297	centrosome organization	48/3422	101/16068	3.87104e-09	7.00159e-07	5.61531e-07	8409/10432/899/7516/6790/6491/9768/5902/7514/5347/3832/1111/983/10769/117178/4751/10733/151648/128866/10426/55722/9525/9662/675/115106/1017/55125/64793/93323/55142/54875/55835/672/163786/9475/284403/9639/11190/55755/152185/9738/153241/23177/9371/4591/27229/22995/54801	48
32	1	GO:0006270	DNA replication initiation	25/3422	38/16068	4.25792e-09	7.43333e-07	5.96157e-07	4172/990/23594/5427/4171/5557/51659/4174/8318/23649/8317/54881/898/1017/9134/11073/4175/5426/90381/5422/4173/5558/55388/81620/84250	25
33	1	GO:0007346	regulation of mitotic cell cycle	150/3422	457/16068	4.37489e-09	7.43333e-07	5.96157e-07	9585/10460/9787/9928/22974/7153/51512/699/55055/990/701/8091/1654/4288/1063/9735/890/6790/23198/1104/5902/10055/55215/5688/9700/5347/8318/5707/995/596/3832/1111/10403/28984/54443/7272/113130/1163/7027/1062/983/991/10769/891/4085/4751/2810/9088/128866/11040/324/8317/5569/8872/351/472/3275/10795/3398/1620/26058/60672/1457/655/5325/60561/1956/51433/4848/25/29766/9525/8454/1820/55022/6659/1019/23326/…	150
34	1	GO:0051961	negative regulation of nervous system development	92/3422	247/16068	5.73203e-09	8.80489e-07	7.06157e-07	10501/7533/259266/1902/9241/10769/10507/3956/57540/2258/1745/2048/7289/1630/4152/351/1910/124925/81618/4035/3398/9139/84894/28514/6900/5793/1620/10683/655/9745/1840/374946/25791/7476/7474/9423/4761/5909/10215/27242/80031/6092/5530/4776/1400/382/5747/59341/282969/1746/1977/5376/7161/8829/6664/3066/6049/5080/2664/5566/6695/23432/3397/4851/50807/4804/6497/7025/55755/65078/2288/653464/2309/57534/2338…	92
35	1	GO:0072331	signal transduction by p53 class mediator	92/3422	247/16068	5.73203e-09	8.80489e-07	7.06157e-07	9212/22974/51512/2305/8805/60401/10397/6790/1763/387893/580/83695/995/1111/28984/7027/983/10769/891/23028/5985/2810/6117/472/8445/1457/5325/4848/1820/6659/3622/6591/83990/835/6882/57472/675/3065/6615/1869/1017/581/5111/9125/11073/7161/83596/3066/80010/200734/1859/161742/5366/22976/3090/666/22938/55835/5982/144455/672/754/4436/116028/1460/1108/5983/4646/9156/641/5928/5563/83860/5810/4850/2309/1027…	92
36	1	GO:0018205	peptidyl-lysine modification	130/3422	384/16068	5.79449e-09	8.80489e-07	7.06157e-07	9212/7153/57122/3007/3619/332/7468/387893/10055/7052/26147/64754/6418/3009/55143/1111/1789/3008/3006/23028/5905/6045/9063/23168/6117/5926/7158/339287/7799/26053/7150/23210/55677/4297/30827/93166/55904/79677/10735/9329/9631/8924/6659/9818/8295/54880/23326/4927/6591/2146/9972/23511/7175/675/6612/3065/79595/51176/1487/84733/11091/5903/55706/6598/5111/23636/27097/1786/3066/57691/10054/55257/10943/988…	130
37	1	GO:0030330	DNA damage response	signal transduction by p53 class mediator	48/3422	102/16068	5.81026e-09	8.80489e-07	7.06157e-07	51512/2305/10397/6790/387893/995/28984/7027/983/10769/891/23028/2810/472/5325/4848/1820/6659/6591/835/57472/675/6615/1869/1017/581/5111/9125/7161/200734/1859/161742/5366/22976/3090/55835/144455/672/754/4646/4850/2309/1027/4194/4487/546/23019/1026	48
38	1	GO:1901988	negative regulation of cell cycle phase transition	64/3422	153/16068	7.1501e-09	1.05502e-06	8.46128e-07	51512/699/701/8091/1063/890/6790/55215/5347/995/596/10403/28984/7272/7027/983/10769/891/4085/2810/324/472/3275/26058/60672/1457/5325/60561/4848/1820/6659/2146/678/835/57472/7175/1869/1017/581/5111/9125/11073/7161/6664/6597/25959/90381/55835/144455/63967/55159/5591/1112/641/84250/4850/2273/1027/4194/1030/4361/23019/1026/10459	64
39	1	GO:0048762	mesenchymal cell differentiation	72/3422	180/16068	8.42713e-09	1.21156e-06	9.71679e-07	7046/10501/8091/596/28984/9241/3182/8313/23603/10507/2078/23275/1910/1947/90/153090/9464/2260/1909/7049/655/2668/2022/7474/6422/80031/2487/2295/114990/653/6943/55223/8320/5076/2637/10439/8482/6591/2146/6615/51176/81610/753/8829/6664/3066/359845/55273/1277/4087/152007/7041/652/4851/26585/5595/650/4017/283149/54910/1601/4487/3516/54361/6405/147906/80139/1908/10512/4089/10459/130497	72
40	1	GO:0050768	negative regulation of neurogenesis	86/3422	228/16068	8.97634e-09	1.25826e-06	1.00913e-06	10501/7533/259266/1902/9241/10769/10507/3956/57540/2258/1745/2048/1630/4152/351/1910/124925/81618/4035/3398/9139/84894/28514/6900/5793/1620/10683/655/9745/1840/374946/25791/7476/7474/9423/5909/10215/80031/5530/4776/1400/382/5747/59341/282969/1746/1977/5376/7161/8829/6664/3066/6049/5080/2664/6695/3397/4851/50807/4804/6497/7025/55755/65078/2288/653464/2309/57534/23380/2737/7070/4038/4854/54910/5696…	86
41	1	GO:0016055	Wnt signaling pathway	148/3422	454/16068	9.22038e-09	1.26094e-06	1.01128e-06	1654/259266/5216/8932/23198/805/5688/55789/5707/79971/4919/9241/8313/51699/10399/6382/3728/219287/55366/54331/324/27185/23168/27123/2869/4188/123169/29969/4035/5754/57216/153090/166336/7091/79705/90268/6789/1457/2719/6714/81839/4920/348/374946/7476/7474/25/4772/6422/7088/2300/2487/5218/5530/4776/8454/8321/1856/4435/6659/10927/1000/5534/6591/898/3065/51176/3489/65062/1813/6597/154810/100133941/117…	148
42	1	GO:0198738	cell-cell signaling by wnt	148/3422	455/16068	1.08415e-08	1.44734e-06	1.16077e-06	1654/259266/5216/8932/23198/805/5688/55789/5707/79971/4919/9241/8313/51699/10399/6382/3728/219287/55366/54331/324/27185/23168/27123/2869/4188/123169/29969/4035/5754/57216/153090/166336/7091/79705/90268/6789/1457/2719/6714/81839/4920/348/374946/7476/7474/25/4772/6422/7088/2300/2487/5218/5530/4776/8454/8321/1856/4435/6659/10927/1000/5534/6591/898/3065/51176/3489/65062/1813/6597/154810/100133941/117…	148
43	1	GO:0007093	mitotic cell cycle checkpoint	62/3422	148/16068	1.14212e-08	1.48928e-06	1.19441e-06	7153/51512/699/55055/701/8091/1063/9735/890/6790/55215/5347/995/10403/28984/7272/7027/983/10769/891/4085/2810/324/472/26058/1457/5325/60561/4848/1820/6659/835/57472/7175/1869/1017/581/5111/9125/11073/7161/90381/55835/144455/63967/55159/4436/5591/8243/79035/1112/641/84250/5546/4850/1027/4194/1030/4361/23019/1026/10459	62
44	1	GO:0051983	regulation of chromosome segregation	39/3422	77/16068	1.18006e-08	1.50377e-06	1.20603e-06	10460/10615/9787/9212/56852/699/990/701/4288/1063/29127/9700/5347/10403/7272/113130/11004/1062/8313/891/4085/4751/1894/324/472/1457/55869/23369/79677/7175/90417/11065/10664/23137/55719/84250/9698/546/10459	39
45	1	GO:0071103	DNA conformation change	97/3422	268/16068	1.22499e-08	1.52633e-06	1.22413e-06	9918/7153/55355/3007/4172/8091/1654/1058/79682/23198/1763/4171/3149/7520/51659/4174/2491/79172/4678/64946/79019/23397/8318/64754/6418/3009/3159/8364/64151/55839/113130/81611/3148/3014/4673/983/891/3008/3006/1060/404672/9557/84629/7150/80152/1029/22893/128854/55506/5887/83990/1616/7175/148479/5888/51750/3146/9401/54892/401541/387103/4175/9837/57082/5965/54069/201161/10541/3020/8208/10592/3070/5572…	97
46	1	GO:0007051	spindle organization	46/3422	98/16068	1.32555e-08	1.61572e-06	1.29582e-06	10615/9212/22974/24137/259266/332/9055/29127/6790/1104/5902/3833/9493/5347/3832/7272/203068/7430/4751/128866/10426/55722/54627/9525/57519/8766/7175/115106/3837/3796/440145/55125/4605/93323/55142/90417/26271/1108/9639/152185/153241/9371/27229/54801/28989/126731	46
47	1	GO:0060485	mesenchyme development	87/3422	235/16068	2.0519e-08	2.44787e-06	1.9632e-06	7046/10501/8091/596/28984/9241/3182/8313/23603/10507/2078/23275/1910/1947/5754/90/153090/9464/2260/10683/1909/7049/59/8642/655/2668/2022/7474/7490/6422/80031/8463/2487/2295/114990/653/6943/55223/8320/5076/2637/51804/10439/8482/6591/2146/6615/51176/81610/753/72/10370/8829/6664/3066/359845/6495/55273/1277/4087/152007/7041/54796/652/4851/26585/659/5595/650/4017/283149/54910/1601/4487/3516/54361/6405…	87
48	1	GO:0051493	regulation of cytoskeleton organization	129/3422	389/16068	2.68572e-08	3.13726e-06	2.5161e-06	7046/10432/899/5216/221150/6790/51474/6491/5902/348235/7514/5734/9948/7168/5347/9270/2934/3832/1111/1902/28984/10769/27/91663/4751/10733/128866/85464/324/2258/5058/50861/10788/6356/7010/5295/4035/57216/5066/6548/83700/55971/51466/5156/29984/7454/79822/1946/10395/25/6422/57580/60312/29766/284266/4908/9525/382/5747/59341/11013/23671/2764/10095/7175/6624/29109/93663/11034/10109/7456/55604/1515/29085…	129
49	1	GO:1902749	regulation of cell cycle G2/M phase transition	32/3422	59/16068	2.88115e-08	3.29686e-06	2.6441e-06	9928/51512/8091/1063/890/55215/5347/983/8317/5569/351/472/60672/60561/9525/1019/8766/11073/22976/90381/63967/1112/641/84250/3306/23476/80169/2273/219736/6604/25942/4361	32
50	1	GO:0006310	DNA recombination	88/3422	241/16068	3.59234e-08	4.02813e-06	3.23058e-06	29893/5424/10432/7153/7516/64710/5427/63979/7468/1763/3149/7520/5557/51659/9319/580/2237/3978/83695/79447/8318/3838/1111/84057/11144/3148/3014/55010/23028/23649/5985/64919/84464/6117/8317/3980/472/23054/6929/9466/8741/64421/79677/29844/7247/83990/675/51176/5888/51750/4841/3146/9401/5111/55317/253714/80010/5426/5965/22976/5422/5982/84515/10635/672/4436/2956/5591/5558/116028/8438/80119/79035/23137/…	88
51	1	GO:0007052	mitotic spindle organization	27/3422	46/16068	3.71631e-08	4.02813e-06	3.23058e-06	10460/9212/22974/57405/24137/9055/29127/6790/6491/1104/9493/3832/10403/7272/10769/891/54627/3796/5116/84722/1778/8243/9126/284403/10540/29899/9371	27
52	1	GO:0031023	microtubule organizing center organization	49/3422	110/16068	3.73574e-08	4.02813e-06	3.23058e-06	8409/10432/899/7516/6790/6491/9768/5902/7514/5347/3832/1111/983/10769/117178/4751/10733/151648/128866/10426/79864/55722/9525/9662/675/115106/1017/55125/64793/93323/55142/54875/55835/672/163786/9475/284403/9639/11190/55755/152185/9738/153241/23177/9371/4591/27229/22995/54801	49
53	1	GO:0016571	histone methylation	54/3422	126/16068	3.90862e-08	4.13503e-06	3.31631e-06	3007/7468/387893/26147/64754/3009/1789/23512/2091/3008/3006/23028/23168/5926/3275/7799/26053/55677/4297/30827/93166/55904/54880/2146/11091/6598/1786/22976/22938/672/10664/54623/54496/79723/6018/64324/80312/5929/9757/55011/94104/54904/10919/58508/84444/84787/9739/84193/2672/140690/22823/546/4089/28989	54
54	1	GO:0007265	Ras protein signal transduction	104/3422	299/16068	4.06009e-08	4.21573e-06	3.38104e-06	9928/2305/890/1902/8727/84904/1718/10769/117178/9411/128239/1894/6091/152273/9459/23229/50861/22821/9162/50650/121512/57216/153090/6464/348/10125/29984/55785/25791/10395/1278/9423/57580/55103/10451/25780/57706/382/1029/221938/153478/26230/9462/6453/2245/64857/10253/1017/3837/57381/23636/51495/1786/2150/10276/2149/26030/10252/4650/26084/7074/5899/2664/29/347273/7204/9855/143872/9475/6093/9639/6433…	104
55	1	GO:0000077	DNA damage checkpoint	60/3422	146/16068	4.53654e-08	4.6248e-06	3.70911e-06	51512/8091/890/6790/55215/83695/5347/995/1111/28984/3014/7027/983/10769/891/2810/472/7158/26058/79968/5325/60561/4848/1820/6659/83990/835/57472/1869/1017/581/5111/9125/11073/7161/8682/55835/144455/63967/55159/672/4436/5591/51514/1112/641/84250/5810/25988/4850/1027/4194/84444/1407/4361/5781/23019/1026/9575/51776	60
56	1	GO:0010977	negative regulation of neuron projection development	51/3422	117/16068	4.74479e-08	4.75072e-06	3.8101e-06	10501/7533/1902/10769/10507/3956/2258/2048/1630/124925/81618/4035/9139/84894/5793/374946/25791/7474/9423/80031/5530/4776/1400/382/5747/59341/5376/8829/3066/6049/2664/6695/3397/50807/4804/7025/65078/2288/653464/7070/4038/54910/56963/55558/8934/9706/6405/2672/23189/5800/10512	51
57	1	GO:0007507	heart development	153/3422	484/16068	5.036e-08	4.95383e-06	3.973e-06	4091/7046/6678/8932/7468/6491/1289/7168/3776/9241/8313/983/891/2078/6091/5950/10203/4015/9510/7010/4152/472/23054/5754/90/57216/51098/5066/3398/64220/9464/6548/28514/2260/63917/1909/7049/6789/23768/8642/23210/655/6464/2719/5156/57493/790/6331/1525/157378/2022/10395/7474/7490/2200/8463/1848/2736/9794/57158/4628/2300/9645/653/6444/4776/8320/8321/5747/1856/10439/6659/53820/55636/7139/80274/54880/659…	153
58	1	GO:0010389	regulation of G2/M transition of mitotic cell cycle	29/3422	52/16068	5.6275e-08	5.44024e-06	4.3631e-06	9928/8091/1063/890/55215/983/8317/5569/351/472/60672/60561/9525/1019/8766/11073/90381/63967/1112/641/84250/3306/23476/80169/2273/219736/6604/25942/4361	29
59	1	GO:0031345	negative regulation of cell projection organization	57/3422	137/16068	5.8512e-08	5.56062e-06	4.45965e-06	10501/7533/1902/10769/10507/3956/2258/2048/1630/124925/81618/4035/9139/84894/5793/51466/374946/25791/7474/9423/5909/80031/84260/5530/4776/1400/382/5747/59341/10253/5376/8829/3066/6049/2664/6695/3397/50807/4804/7025/23329/9738/65078/2288/653464/7070/4038/54910/56963/55558/8934/9706/6405/2672/23189/5800/10512	57
60	1	GO:0034968	histone lysine methylation	45/3422	99/16068	6.36046e-08	5.94385e-06	4.767e-06	3007/7468/387893/26147/64754/3009/1789/3008/3006/23028/23168/5926/7799/26053/55677/4297/30827/93166/55904/54880/2146/11091/6598/1786/22976/22938/672/79723/6018/64324/5929/9757/55011/54904/10919/58508/84444/84787/9739/84193/2672/140690/22823/546/4089	45
61	1	GO:0043044	ATP-dependent chromatin remodeling	37/3422	75/16068	6.7899e-08	6.24114e-06	5.00542e-06	55355/1058/79682/8932/23198/2491/79172/4678/64946/79019/8364/55839/81611/1060/6603/80152/27443/3065/6598/401541/387103/6599/3066/6597/8289/57082/6594/54069/10541/11339/55320/1108/91687/5928/6601/57459/55166	37
62	1	GO:0022604	regulation of cell morphogenesis	142/3422	445/16068	8.08881e-08	7.31516e-06	5.86679e-06	3987/7443/80005/150465/10501/6678/7533/7168/1808/9270/1902/23603/7430/91663/10507/161176/1136/6091/127833/85464/152273/2258/4747/2048/27185/6586/8317/10631/6356/1630/6284/57611/30011/755/26039/10810/121512/84894/54873/6900/1523/6714/348/374946/55785/1946/25791/10395/7476/7474/773/9423/25/80031/57580/4628/1002/5454/84260/6092/5530/4776/23025/2620/5747/10439/8482/91584/9662/4651/8766/9203/2245/1042…	142
63	1	GO:0044774	mitotic DNA integrity checkpoint	45/3422	100/16068	9.19427e-08	8.05504e-06	6.46018e-06	7153/51512/8091/890/6790/55215/995/28984/7027/983/10769/891/2810/472/26058/5325/60561/4848/1820/6659/835/57472/1869/1017/581/5111/9125/11073/7161/90381/55835/144455/63967/55159/4436/5591/1112/641/84250/4850/1027/4194/4361/23019/1026	45
64	1	GO:0071156	regulation of cell cycle arrest	45/3422	100/16068	9.19427e-08	8.05504e-06	6.46018e-06	51512/2305/8091/6790/995/28984/7027/983/10769/891/2810/7732/472/10795/153090/3398/5325/4848/3642/1820/4760/6659/1019/79366/835/57472/2191/1869/1017/581/5111/9125/7161/5566/55835/144455/672/4850/84275/1027/4194/115426/51085/23019/1026	45
65	1	GO:0007098	centrosome cycle	36/3422	73/16068	1.03061e-07	8.89017e-06	7.12996e-06	10432/899/6790/6491/5902/7514/3832/1111/983/10769/4751/10733/128866/10426/55722/9525/9662/675/1017/55125/64793/55835/672/163786/9475/284403/9639/11190/55755/152185/9738/153241/9371/4591/27229/22995	36
66	1	GO:1901990	regulation of mitotic cell cycle phase transition	100/3422	290/16068	1.19214e-07	1.01278e-05	8.12251e-06	9787/9928/51512/699/990/701/8091/1654/1063/9735/890/6790/23198/55215/5688/9700/5347/8318/5707/995/596/10403/28984/54443/7272/113130/7027/1062/983/991/10769/891/4085/2810/324/8317/5569/351/472/3275/3398/26058/60672/1457/5325/60561/1956/51433/4848/29766/9525/8454/1820/55022/6659/1019/2146/678/8766/835/57472/7175/1869/1017/581/5111/9125/11073/7161/6597/25959/90381/55835/11065/144455/63967/55159/2627…	100
67	1	GO:0000910	cytokinesis	53/3422	127/16068	1.49699e-07	1.25278e-05	1.00474e-05	9585/9212/9928/24137/990/3619/1058/9055/29127/6790/9493/805/9700/5347/55165/79733/54443/10112/1894/128866/324/5289/84936/57448/4628/54627/6840/23157/54902/27443/8766/675/1813/5899/201161/144455/26586/51203/9475/994/51429/9738/56907/9371/54784/5581/28964/23503/257364/201163/57026/8502/9101	53
68	1	GO:0071158	positive regulation of cell cycle arrest	38/3422	80/16068	1.61292e-07	1.32995e-05	1.06663e-05	51512/8091/6790/995/28984/7027/983/10769/891/2810/7732/472/153090/3398/5325/4848/3642/1820/6659/835/57472/2191/1869/1017/581/5111/9125/7161/5566/55835/144455/672/4850/1027/4194/115426/23019/1026	38
69	1	GO:0046578	regulation of Ras protein signal transduction	69/3422	182/16068	2.0379e-07	1.61306e-05	1.29368e-05	9928/2305/1902/84904/117178/1894/6091/152273/9459/23229/50861/22821/9162/50650/121512/153090/348/10125/55785/25791/10395/57580/55103/10451/57706/382/221938/153478/26230/9462/6453/2245/64857/10253/23636/2150/10276/2149/26030/10252/4650/26084/7074/29/347273/7204/9855/143872/9639/4853/27128/2889/23096/5863/9267/7126/10564/115557/1398/201163/100271927/7409/23189/57221/27342/23263/10160/3845/5159	69
70	1	GO:0006913	nucleocytoplasmic transport	137/3422	432/16068	2.04224e-07	1.61306e-05	1.29368e-05	7046/5784/51512/57122/11030/3178/5902/10892/7514/580/6636/10204/10250/10657/6428/6418/3838/81611/8313/983/9516/5905/23649/1894/2810/3728/55437/29118/10140/3965/5569/4188/5976/5295/29969/10553/153090/29107/4856/6548/8445/655/55677/1956/5514/7545/84811/51715/5530/8321/4760/2923/9631/4435/6659/9818/8888/8200/3843/4927/5534/6591/9972/23511/10523/7175/84321/64328/5052/3837/6632/8683/5903/55706/50628/2…	137
71	1	GO:0006281	DNA repair	151/3422	486/16068	2.04257e-07	1.61306e-05	1.29368e-05	157570/56852/5424/2187/10432/7913/2305/7516/64710/8091/29089/5427/63979/7468/23198/1763/9768/7520/51659/9319/580/2237/55215/3978/83695/79447/8318/1111/2177/8364/84057/3835/113130/11144/3148/3014/8313/983/5441/2175/55010/10535/23028/5985/9232/84464/55339/6117/8317/404672/3980/9557/5976/472/7158/23054/9716/55247/9318/1956/51455/25/64421/79677/29844/2139/8924/8295/5887/83990/675/6612/2176/5888/1017/…	151
72	1	GO:0051169	nuclear transport	139/3422	440/16068	2.14276e-07	1.66867e-05	1.33828e-05	7046/5784/51512/57122/11030/3178/5902/10892/7514/580/6636/10204/10250/10657/6428/6418/3838/3159/81611/8313/983/9516/5905/23649/1894/2810/3728/55437/29118/10140/3965/5569/4188/5976/5295/29969/10553/153090/29107/4856/6548/8445/655/55677/1956/5514/7545/84811/51715/5530/8321/4760/2923/9631/4435/6659/9818/8888/8200/3843/4927/5534/6591/9972/23511/10523/7175/84321/64328/5052/3837/6632/8683/5903/55706/50…	139
73	1	GO:0001837	epithelial to mesenchymal transition	47/3422	109/16068	2.33624e-07	1.79443e-05	1.43914e-05	7046/8091/28984/9241/3182/8313/2078/23275/90/153090/7049/655/2022/7474/6422/2295/114990/653/55223/8320/10439/6591/2146/6615/51176/81610/753/3066/359845/55273/1277/4087/152007/7041/4851/26585/650/4017/283149/1601/4487/3516/54361/147906/80139/4089/10459	47
74	1	GO:0019083	viral transcription	65/3422	169/16068	2.4691e-07	1.87085e-05	1.50043e-05	6176/6155/6136/6144/57122/64710/8091/6234/5216/6218/11224/6130/6128/6204/6230/6124/6217/6146/5441/6122/23521/6205/6135/6129/10410/6352/29969/25920/55223/9631/9818/4927/9972/6882/23511/7175/3065/51176/6139/51497/5903/55706/6598/23636/6227/6597/9883/23225/5434/8021/22938/23165/79902/6154/6173/10762/6169/6170/6147/4851/5433/10206/7392/6667/1105	65
75	1	GO:1901987	regulation of cell cycle phase transition	104/3422	310/16068	3.13227e-07	2.34169e-05	1.87804e-05	9787/9928/51512/699/990/701/8091/1654/1063/9735/890/6790/23198/55215/5688/79447/9700/5347/8318/5707/995/596/10403/28984/54443/7272/113130/7027/1062/983/991/10769/891/4085/2810/324/8317/5569/351/472/3275/3398/26058/60672/1457/5325/60561/1956/51433/4848/29766/9525/8454/1820/55022/6659/1019/2146/678/8766/835/57472/7175/1869/1017/581/81610/5111/9125/11073/7161/6664/6597/25959/22976/90381/55835/11065/…	104
76	1	GO:0060562	epithelial tube morphogenesis	101/3422	299/16068	3.19713e-07	2.35872e-05	1.89171e-05	9585/5216/6491/596/9241/55366/5058/3237/7289/6356/64399/5754/90/57216/51098/9464/28514/1909/6789/8642/655/2668/2719/6714/9355/4323/2022/10395/2099/7474/9423/7490/6422/8463/2736/9645/653/317/6943/4776/5076/8321/2637/1856/51804/4435/6659/1282/51176/10253/581/2697/8914/8829/6664/4522/8289/6495/342184/10252/2118/57167/5566/652/1460/4851/9968/7798/133/26585/6497/7421/1512/4824/65009/650/374/5916/64783…	101
77	1	GO:0051568	histone H3-K4 methylation	27/3422	50/16068	3.90562e-07	2.844e-05	2.2809e-05	3007/1789/3008/3006/23028/23168/5926/26053/4297/30827/55904/54880/11091/1786/22976/22938/672/6018/5929/9757/55011/58508/9739/84193/2672/140690/4089	27
78	1	GO:0010975	regulation of neuron projection development	124/3422	387/16068	4.16375e-07	2.9931e-05	2.40048e-05	8826/150465/10501/7533/5792/1808/1902/991/10769/27/10507/23028/3956/1136/7436/6091/127833/85464/2258/4747/2048/27185/6586/9638/1272/27020/1630/1268/57611/124925/81618/26039/4035/5754/153090/9139/84894/6900/5793/2260/1523/655/348/374946/57118/1946/25791/7476/7474/773/9423/25/6422/80031/57580/1002/5454/653/6616/6092/5530/4776/1400/23025/382/5747/10439/51761/8482/59341/5396/23413/91584/2146/8766/537…	124
79	1	GO:0090329	regulation of DNA-dependent DNA replication	24/3422	42/16068	4.26968e-07	3.03039e-05	2.43039e-05	79075/79733/5985/8317/30968/3980/653/10735/55022/54881/675/1017/90381/5982/144455/8243/9126/652/5983/81620/641/84893/546/4361	24
80	1	GO:0044773	mitotic DNA damage checkpoint	42/3422	95/16068	4.43187e-07	3.10619e-05	2.49118e-05	51512/8091/890/6790/55215/995/28984/7027/983/10769/891/2810/472/26058/5325/60561/4848/1820/6659/835/57472/1869/1017/581/5111/9125/11073/7161/55835/144455/55159/4436/5591/1112/641/84250/4850/1027/4194/4361/23019/1026	42
81	1	GO:0048568	embryonic organ development	128/3422	403/16068	4.64492e-07	3.21532e-05	2.5787e-05	7046/8932/6491/79733/9241/23028/5919/10733/60529/5950/91461/57623/2048/23314/7289/4188/4647/55584/10049/55084/8013/5754/90/57216/51098/3398/64220/9464/28514/2260/9935/6789/655/5156/4297/668/4920/4323/4325/2022/1956/7474/7545/9423/57448/2200/8463/2736/9645/2487/2295/653/3212/6943/8320/5076/2637/1856/4760/51804/51294/3142/51761/2034/4435/3236/55636/1746/5396/5887/2778/6615/51176/10253/6647/3216/269…	128
82	1	GO:0019080	viral gene expression	67/3422	179/16068	5.25891e-07	3.59594e-05	2.88396e-05	6176/6155/6136/6144/57122/64710/8091/6234/5216/6218/11224/6130/6128/6204/6230/6124/6217/6146/5441/6122/23521/6205/6135/6129/10410/6352/29969/25920/55223/9631/9818/4927/9972/6882/23511/7175/3065/51176/6139/51497/5903/55706/6598/23636/6227/6597/9883/23225/5434/8021/22938/23165/79902/6154/6173/10762/6169/6170/6147/4851/5094/5433/10206/7392/440275/6667/1105	67
83	1	GO:0051225	spindle assembly	37/3422	80/16068	5.41416e-07	3.65749e-05	2.93333e-05	9212/22974/24137/259266/332/29127/6790/1104/3833/9493/5347/3832/203068/4751/128866/10426/54627/9525/57519/8766/7175/115106/3837/3796/440145/55125/4605/93323/55142/26271/1108/9639/152185/9371/27229/54801/126731	37
84	1	GO:0001763	morphogenesis of a branching structure	70/3422	190/16068	5.90599e-07	3.94225e-05	3.1617e-05	7052/596/9241/55366/5058/3237/6356/64399/90/57216/2260/1909/6789/8642/655/2668/2719/6714/4323/2022/2099/7474/7490/6422/2736/6943/4776/5076/2637/51804/4435/1746/6591/1282/51176/10253/581/8914/639/1813/8829/6495/10252/2118/1305/652/55727/4851/5629/133/26585/473/7421/1512/4824/650/374/64783/2737/4613/255743/54361/2885/10672/5228/10512/183/4089/3845/367	70
85	1	GO:0001667	ameboidal-type cell migration	104/3422	314/16068	6.26717e-07	4.13412e-05	3.31559e-05	9564/7046/80005/10501/6678/10487/5216/6273/9270/28984/54443/23603/10507/7057/6091/5335/90355/6781/7424/7010/1910/1947/90/91/153090/4856/9464/2196/5793/25960/2260/51466/2668/6714/1634/348/7476/7474/80031/199953/91862/2637/5747/4223/8482/8766/23511/2191/7857/51176/55612/3146/2113/8829/154810/949/23224/83442/2050/27286/22976/152007/201161/2013/1793/652/1460/9475/3397/4851/29941/5629/26585/659/1512/3…	104
86	1	GO:0000083	regulation of transcription involved in G1/S transition of mitotic cell cycle	17/3422	25/16068	6.71972e-07	4.3811e-05	3.51366e-05	990/6241/8318/983/3398/4863/898/1869/5111/7298/5422/144455/26271/81620/25988/23476/2672	17
87	1	GO:0016570	histone modification	131/3422	418/16068	7.73393e-07	4.98439e-05	3.9975e-05	9212/10432/7443/3007/8091/7468/6790/387893/10600/26147/64754/6418/3009/1111/1789/23512/2091/983/891/3008/3006/23028/6045/23168/8242/472/5926/123169/3275/339287/7799/26053/64426/23210/55677/4297/30827/93166/55904/55869/79697/9329/2139/8295/3622/54880/23326/6591/2146/675/3065/79595/51176/1487/1017/11091/6598/29128/27097/1786/3066/83903/55257/23186/9031/10943/22976/8089/22938/56655/672/9767/79831/11…	131
88	1	GO:0048514	blood vessel morphogenesis	146/3422	477/16068	8.55403e-07	5.45028e-05	4.37115e-05	7046/6678/4691/9270/79733/28984/2821/9241/7045/3953/7057/6091/10203/5335/2048/7424/6356/221981/7010/10553/4035/90/153090/64220/4856/9464/28514/25960/2260/83700/6733/1909/7049/90268/6789/23210/6464/5156/1634/348/57493/79805/4323/2022/7476/7474/2321/7490/6422/51162/8463/54538/1464/10451/6943/4776/2637/5747/4223/2034/4435/6659/55636/5396/1000/1284/5316/1282/2191/7857/51176/581/2697/639/2113/8829/910…	146
89	1	GO:0044033	multi-organism metabolic process	73/3422	203/16068	9.9721e-07	6.28242e-05	5.03853e-05	6176/6155/7153/6136/6144/57122/64710/8091/6234/5216/6218/11224/6130/6128/6204/6230/6124/6217/6146/5441/6122/23521/6205/6135/6129/10410/6352/29969/25920/55223/9631/9818/4927/9972/6882/23511/7175/3065/51176/6139/51497/5903/55706/6598/23636/6227/6597/9883/23225/5434/8021/22938/23165/79902/6154/6173/10762/6169/6170/9475/6147/4851/5606/5094/3576/5433/10206/8934/7392/440275/6667/5609/1105	73
90	1	GO:0051783	regulation of nuclear division	59/3422	154/16068	1.01152e-06	6.30174e-05	5.05403e-05	9585/10460/9787/699/990/701/4288/1063/9735/6790/1104/5902/9700/5347/995/3832/1111/10403/28984/54443/7272/113130/1062/991/891/4085/4751/9088/128866/324/5139/472/1457/655/7474/9525/7175/64793/11065/26271/4436/55023/652/51203/23137/55719/1761/84250/5810/84687/4487/57026/54361/546/4762/1908/5159/10459/126731	59
91	1	GO:0007050	cell cycle arrest	81/3422	232/16068	1.04341e-06	6.42903e-05	5.15611e-05	9585/7046/51512/2305/8091/1033/220042/6790/580/1031/10657/995/28984/1718/7027/983/10769/891/2810/7057/55437/324/7732/8872/472/10795/153090/3398/1620/5325/55904/4848/25/3642/463/8454/1820/2620/4760/1029/6659/1019/79366/835/57472/2191/1869/1017/581/5036/5111/9125/7161/5566/55835/144455/672/4436/6934/4853/5563/4824/3576/58528/4850/7248/84275/1027/4194/84687/115426/51085/440275/2619/203/1030/22846/28…	81
92	1	GO:0046777	protein autophosphorylation	77/3422	218/16068	1.14464e-06	6.97608e-05	5.59485e-05	8826/9212/7443/8805/6790/805/7525/27/4751/2261/11040/5058/7424/2869/2675/7010/472/54822/91/2260/6789/6714/5156/51755/790/84206/2022/1956/2321/25/1636/814/2444/5747/1612/65268/80310/1445/11261/50488/1859/7301/9770/23235/9748/1965/2050/5566/9833/27347/5167/54206/23043/23178/26585/79834/5595/5292/2872/27102/7070/22848/7297/1455/25989/25865/440275/9706/4293/4921/3716/4215/65125/6850/4361/5159/6793	77
93	1	GO:0051052	regulation of DNA metabolic process	112/3422	348/16068	1.17217e-06	7.06704e-05	5.66781e-05	9212/157570/7153/7913/2305/64710/79075/990/8091/5216/63979/8932/7468/1763/3178/7520/6950/3776/3838/1111/79733/28984/3014/8313/983/55010/4751/23028/5985/84464/8317/30968/23560/3980/4152/472/6464/6714/5156/9466/1956/8741/2736/55869/653/317/10735/25849/55022/2139/54881/81931/10694/675/7270/5888/1017/51750/581/3146/2697/5111/29128/7335/1786/51053/22976/90381/54069/5982/144455/10635/672/7398/4436/2956…	112
94	1	GO:0051098	regulation of binding	93/3422	277/16068	1.24867e-06	7.17739e-05	5.75631e-05	9212/7046/55355/51512/64710/8091/8932/6790/5792/805/5347/9270/596/113130/9241/3148/10769/4751/23028/124857/64641/23560/4188/351/9618/58499/153090/3398/9464/7049/6789/6714/9355/79822/7474/25/5909/1636/55869/6590/5530/4776/1400/4760/55118/51176/1869/581/3146/8829/6664/3066/23394/7186/4087/1965/7074/5899/5566/3955/652/1460/3397/409/54496/6093/6934/6497/5595/7009/4824/64324/650/5465/2035/10014/26119/…	93
95	1	GO:0007088	regulation of mitotic nuclear division	52/3422	131/16068	1.251e-06	7.17739e-05	5.75631e-05	9585/10460/9787/699/990/701/4288/1063/9735/6790/1104/5902/9700/5347/995/3832/1111/10403/28984/54443/7272/113130/1062/891/4085/4751/9088/128866/324/472/1457/655/9525/7175/64793/11065/26271/55023/652/51203/23137/55719/1761/84250/84687/57026/546/4762/1908/5159/10459/126731	52
96	1	GO:0030335	positive regulation of cell migration	120/3422	379/16068	1.25651e-06	7.17739e-05	5.75631e-05	9585/8826/9564/7046/5328/51512/80005/10501/6678/5216/9270/596/1902/84904/10399/91663/10507/9547/5919/7057/324/9480/5058/5335/7424/10631/7941/3965/6356/7010/5295/6352/57214/7130/10795/83706/90/91/153090/25960/2260/6714/5156/4920/9732/29984/4323/57118/1956/7476/7474/2321/5880/3642/80031/4908/5747/8482/59341/6591/80310/8766/3912/6615/51176/3146/2113/8829/55604/2150/154810/6354/2149/949/196527/1277/2…	120
97	1	GO:0072413	signal transduction involved in mitotic cell cycle checkpoint	30/3422	61/16068	1.26728e-06	7.17739e-05	5.75631e-05	51512/6790/995/28984/7027/983/10769/891/2810/472/5325/60561/4848/1820/6659/835/57472/1869/1017/581/5111/9125/55835/144455/5591/4850/1027/4194/23019/1026	30
98	1	GO:1902402	signal transduction involved in mitotic DNA damage checkpoint	30/3422	61/16068	1.26728e-06	7.17739e-05	5.75631e-05	51512/6790/995/28984/7027/983/10769/891/2810/472/5325/60561/4848/1820/6659/835/57472/1869/1017/581/5111/9125/55835/144455/5591/4850/1027/4194/23019/1026	30
99	1	GO:1902403	signal transduction involved in mitotic DNA integrity checkpoint	30/3422	61/16068	1.26728e-06	7.17739e-05	5.75631e-05	51512/6790/995/28984/7027/983/10769/891/2810/472/5325/60561/4848/1820/6659/835/57472/1869/1017/581/5111/9125/55835/144455/5591/4850/1027/4194/23019/1026	30
100	1	GO:0072395	signal transduction involved in cell cycle checkpoint	31/3422	64/16068	1.28816e-06	7.22274e-05	5.79267e-05	51512/6790/995/28984/7027/983/10769/891/2810/472/5325/60561/4848/1820/6659/835/57472/1869/1017/581/5111/9125/6664/55835/144455/5591/4850/1027/4194/23019/1026	31
101	1	GO:0048754	branching morphogenesis of an epithelial tube	56/3422	145/16068	1.40108e-06	7.77808e-05	6.23806e-05	596/9241/55366/5058/3237/6356/64399/90/57216/1909/6789/8642/655/2668/2719/6714/4323/2022/2099/7474/7490/2736/6943/4776/5076/2637/51804/4435/1282/51176/10253/581/8914/8829/6495/10252/2118/652/4851/26585/7421/1512/4824/650/374/64783/2737/4613/255743/54361/10672/5228/183/4089/3845/367	56
102	1	GO:0010718	positive regulation of epithelial to mesenchymal transition	21/3422	36/16068	1.42186e-06	7.7983e-05	6.25428e-05	7046/28984/8313/90/2022/10439/2146/6615/51176/3066/1277/4087/152007/7041/4851/6934/650/283149/1601/80139/4089	21
103	1	GO:0043583	ear development	70/3422	194/16068	1.43254e-06	7.7983e-05	6.25428e-05	6678/890/3776/596/9241/9547/2048/4647/55584/55084/8013/5754/57216/64220/28514/2260/3777/9935/8642/4920/7474/7545/9423/5205/2736/2487/54360/5076/2637/1856/4760/51804/51761/55636/5396/10253/6647/3638/6495/491/10541/29/652/6169/4851/5629/5595/25836/220/650/9497/83605/2737/1027/4613/4487/3516/3714/4610/219736/1749/55283/2535/4762/1280/6935/64072/5781/5159/130497	70
104	1	GO:0006333	chromatin assembly or disassembly	66/3422	180/16068	1.48732e-06	8.01867e-05	6.43101e-05	55355/3007/8091/1058/79682/4171/6602/2491/79172/4678/64946/79019/64754/6418/3009/3159/8364/55839/81611/3148/3014/4673/3008/3006/1060/6603/84629/55869/80152/1029/22893/128854/55506/1616/7175/6598/401541/387103/6599/9874/6597/8289/57082/9031/54069/201161/10541/3020/8208/3070/55723/11339/10036/55320/10664/54623/79723/91687/5928/7994/196528/6601/6604/546/29855/55166	66
105	1	GO:2000147	positive regulation of cell motility	123/3422	392/16068	1.55749e-06	8.31697e-05	6.67026e-05	9585/8826/9564/7046/5328/51512/80005/10501/6678/5216/9270/596/1902/84904/10399/91663/10507/9547/5919/7057/324/9480/5058/5335/7424/10631/7941/3965/6356/7010/5295/6352/57214/7130/10795/83706/90/91/153090/25960/2260/6714/5156/4920/9732/29984/4323/57118/1956/7476/7474/2321/5880/9423/3642/80031/4908/5747/8482/59341/9806/6591/80310/8766/3912/6615/51176/3146/2113/8829/55604/29085/2150/154810/6354/2149/9…	123
106	1	GO:1902850	microtubule cytoskeleton organization involved in mitosis	26/3422	50/16068	1.67031e-06	8.83533e-05	7.08598e-05	10460/9212/22974/24137/332/29127/3833/9493/5347/3832/4751/128866/10426/54627/9525/8766/7175/3837/3796/440145/4605/9639/152185/9371/27229/126731	26
107	1	GO:0018022	peptidyl-lysine methylation	45/3422	109/16068	1.81038e-06	9.48672e-05	7.6084e-05	3007/7468/387893/26147/64754/3009/1789/3008/3006/23028/23168/5926/7799/26053/55677/4297/30827/93166/55904/54880/2146/11091/6598/1786/22976/22938/672/79723/6018/64324/5929/9757/55011/54904/10919/58508/84444/84787/9739/84193/2672/140690/22823/546/4089	45
108	1	GO:0030111	regulation of Wnt signaling pathway	98/3422	298/16068	1.86714e-06	9.69357e-05	7.77429e-05	259266/8932/23198/5688/55789/5707/79971/9241/8313/10399/3728/219287/55366/324/27185/27123/4188/29969/4035/57216/153090/79705/6789/1457/2719/6714/4920/348/374946/7476/7474/25/4772/6422/7088/2300/2487/5218/4776/8321/1856/4435/6659/10927/1000/6591/3065/51176/3489/65062/6597/1277/10287/26524/10042/3485/3090/7074/23240/64359/84133/4851/9968/6934/26585/6497/85409/81029/9736/527/2889/650/3487/2309/7089/…	98
109	1	GO:0031571	mitotic G1 DNA damage checkpoint	32/3422	68/16068	1.94678e-06	9.92327e-05	7.95851e-05	51512/6790/995/28984/7027/983/10769/891/2810/472/26058/5325/4848/1820/6659/835/57472/1869/1017/581/5111/9125/7161/55835/144455/55159/5591/4850/1027/4194/23019/1026	32
110	1	GO:0044819	mitotic G1/S transition checkpoint	32/3422	68/16068	1.94678e-06	9.92327e-05	7.95851e-05	51512/6790/995/28984/7027/983/10769/891/2810/472/26058/5325/4848/1820/6659/835/57472/1869/1017/581/5111/9125/7161/55835/144455/55159/5591/4850/1027/4194/23019/1026	32
111	1	GO:2000134	negative regulation of G1/S transition of mitotic cell cycle	39/3422	90/16068	2.08553e-06	0.000103954	8.33719e-05	51512/6790/995/596/28984/7027/983/10769/891/2810/472/3275/26058/5325/4848/1820/6659/2146/835/57472/1869/1017/581/5111/9125/7161/6597/25959/55835/144455/55159/5591/4850/2273/1027/4194/1030/23019/1026	39
112	1	GO:0061138	morphogenesis of a branching epithelium	65/3422	178/16068	2.09447e-06	0.000103954	8.33719e-05	7052/596/9241/55366/5058/3237/6356/64399/90/57216/2260/1909/6789/8642/655/2668/2719/6714/4323/2022/2099/7474/7490/6422/2736/6943/4776/5076/2637/51804/4435/6591/1282/51176/10253/581/8914/8829/6495/10252/2118/652/55727/4851/5629/133/26585/7421/1512/4824/650/374/64783/2737/4613/255743/54361/2885/10672/5228/10512/183/4089/3845/367	65
113	1	GO:0048667	cell morphogenesis involved in neuron differentiation	144/3422	476/16068	2.09503e-06	0.000103954	8.33719e-05	150465/10501/7533/1808/596/9241/10381/7430/107/10507/10752/1136/2115/7436/6091/85464/10417/6507/2258/64919/5058/4747/2048/27185/84570/6586/9638/1630/4647/57611/351/9253/1742/1947/26039/8013/57216/64221/3398/84894/6900/1523/51466/494470/23768/655/348/9355/374946/1946/25791/7476/7474/773/9423/25/23162/6812/80031/2736/4781/4628/1002/23543/5454/90249/6092/5530/4776/1400/5076/2637/5747/10439/51761/475…	144
114	1	GO:0007266	Rho protein signal transduction	56/3422	147/16068	2.319e-06	0.000114058	9.14752e-05	1902/8727/84904/9411/1894/6091/152273/9459/23229/50650/121512/57216/348/29984/55785/25791/10395/1278/9423/57580/10451/153478/26230/6453/2245/64857/57381/51495/2150/10276/2149/26030/4650/26084/7074/29/347273/7204/9855/143872/9475/6093/9639/643338/7126/115557/201163/7409/23189/10672/10435/148170/23263/395/10160/5159	56
115	1	GO:0048562	embryonic organ morphogenesis	92/3422	277/16068	2.38965e-06	0.000116511	9.34423e-05	7046/6491/9241/60529/5950/2048/23314/7289/4188/4647/55584/55084/8013/5754/90/57216/51098/3398/64220/9464/28514/2260/9935/655/5156/668/4920/4323/4325/2022/7474/7545/9423/2200/8463/2736/9645/2487/2295/3212/6943/5076/2637/1856/4760/51804/3142/51761/3236/55636/1746/5396/2778/10253/6647/3216/2697/3638/6664/4522/8289/6495/491/4087/5080/29/652/6169/4851/5629/9968/5595/25836/65009/220/5916/57534/2737/770…	92
116	1	GO:0035107	appendage morphogenesis	55/3422	144/16068	2.59054e-06	0.000124147	9.95664e-05	80856/9241/60529/91461/7289/51098/9464/2260/494470/655/2719/4920/7476/7474/3899/2736/6659/3236/55636/5396/8200/2778/3065/80144/51176/581/2697/2776/6664/3066/342184/57167/652/4851/8434/26585/6497/25836/5916/2737/4038/1387/4613/4487/5125/1749/546/10512/4089/1280/6909/56603/130497/1382/51776	55
117	1	GO:0035108	limb morphogenesis	55/3422	144/16068	2.59054e-06	0.000124147	9.95664e-05	80856/9241/60529/91461/7289/51098/9464/2260/494470/655/2719/4920/7476/7474/3899/2736/6659/3236/55636/5396/8200/2778/3065/80144/51176/581/2697/2776/6664/3066/342184/57167/652/4851/8434/26585/6497/25836/5916/2737/4038/1387/4613/4487/5125/1749/546/10512/4089/1280/6909/56603/130497/1382/51776	55
118	1	GO:0040017	positive regulation of locomotion	125/3422	404/16068	2.8446e-06	0.000130424	0.0001046	9585/8826/9564/7046/5328/51512/80005/10501/6678/5216/9270/596/1902/84904/10399/91663/10507/9547/5919/7057/324/9480/5058/5335/7424/10631/7941/3965/6356/7010/5295/6352/57214/7130/10795/83706/90/91/153090/25960/2260/6714/5156/4920/9732/29984/4323/57118/1956/7476/7474/2321/5880/9423/3642/80031/4908/5747/8482/59341/9806/6591/80310/8766/3912/7857/6615/51176/3146/2113/8829/55604/29085/2150/154810/6354/2…	125
119	1	GO:0010717	regulation of epithelial to mesenchymal transition	32/3422	69/16068	2.89307e-06	0.000130424	0.0001046	7046/28984/9241/8313/23275/90/153090/2022/6422/114990/653/55223/10439/2146/6615/51176/753/3066/1277/4087/152007/7041/4851/6934/26585/650/283149/1601/147906/80139/4089/10459	32
120	1	GO:0044783	G1 DNA damage checkpoint	32/3422	69/16068	2.89307e-06	0.000130424	0.0001046	51512/6790/995/28984/7027/983/10769/891/2810/472/26058/5325/4848/1820/6659/835/57472/1869/1017/581/5111/9125/7161/55835/144455/55159/5591/4850/1027/4194/23019/1026	32
121	1	GO:1901888	regulation of cell junction assembly	32/3422	69/16068	2.89307e-06	0.000130424	0.0001046	8826/3987/9270/23603/7057/7010/6548/6714/29984/4323/1946/10395/6422/1636/1307/5747/6591/6615/2697/342184/9748/5566/9475/6093/26585/4641/2889/7248/347/54361/183/395	32
122	1	GO:0016925	protein sumoylation	49/3422	124/16068	2.91739e-06	0.000130424	0.0001046	9212/7153/57122/3619/332/10055/55143/5905/6045/9063/6117/7158/7150/79677/10735/9631/8924/9818/4927/9972/23511/7175/6612/84733/5903/55706/5111/23636/57691/10054/9883/23225/8021/23165/79902/6613/10762/672/8243/9126/23137/641/387082/7703/23551/10210/29843/83746/1958	49
123	1	GO:0043542	endothelial cell migration	56/3422	148/16068	2.965e-06	0.000130424	0.0001046	9564/7046/6678/6273/9270/28984/7057/6091/5335/6781/7424/7010/153090/4856/25960/2260/1634/348/7476/7474/5747/4223/2191/7857/3146/2113/8829/154810/949/83442/2050/27286/22976/2013/652/1460/9475/3397/4851/5629/26585/659/3164/5743/4017/5646/1545/10014/147372/25865/23328/11156/6776/1960/183/22846	56
124	1	GO:0072431	signal transduction involved in mitotic G1 DNA damage checkpoint	29/3422	60/16068	2.97482e-06	0.000130424	0.0001046	51512/6790/995/28984/7027/983/10769/891/2810/472/5325/4848/1820/6659/835/57472/1869/1017/581/5111/9125/55835/144455/5591/4850/1027/4194/23019/1026	29
125	1	GO:1902400	intracellular signal transduction involved in G1 DNA damage checkpoint	29/3422	60/16068	2.97482e-06	0.000130424	0.0001046	51512/6790/995/28984/7027/983/10769/891/2810/472/5325/4848/1820/6659/835/57472/1869/1017/581/5111/9125/55835/144455/5591/4850/1027/4194/23019/1026	29
126	1	GO:0072401	signal transduction involved in DNA integrity checkpoint	30/3422	63/16068	2.97882e-06	0.000130424	0.0001046	51512/6790/995/28984/7027/983/10769/891/2810/472/5325/60561/4848/1820/6659/835/57472/1869/1017/581/5111/9125/55835/144455/5591/4850/1027/4194/23019/1026	30
127	1	GO:0072422	signal transduction involved in DNA damage checkpoint	30/3422	63/16068	2.97882e-06	0.000130424	0.0001046	51512/6790/995/28984/7027/983/10769/891/2810/472/5325/60561/4848/1820/6659/835/57472/1869/1017/581/5111/9125/55835/144455/5591/4850/1027/4194/23019/1026	30
128	1	GO:0048839	inner ear development	62/3422	169/16068	2.98958e-06	0.000130424	0.0001046	6678/890/3776/9547/2048/4647/55584/55084/8013/5754/57216/28514/2260/3777/9935/8642/4920/7474/7545/9423/5205/2736/2487/54360/5076/2637/1856/4760/51804/51761/55636/5396/10253/6647/3638/6495/491/10541/29/652/4851/5629/220/650/9497/83605/2737/1027/4613/3516/3714/4610/219736/1749/55283/2535/4762/1280/6935/64072/5781/5159	62
129	1	GO:0007548	sex differentiation	86/3422	256/16068	3.00983e-06	0.000130424	0.0001046	7046/7337/7022/259266/10046/2491/4678/63950/6240/596/11144/3148/1718/2175/6382/55366/5950/4257/6586/9510/5926/91/64220/1271/5156/668/4920/4323/6715/7476/2099/7474/2706/7490/8894/3625/6422/2295/653/6092/6943/51804/55636/7425/6665/3622/835/675/581/84733/6647/10370/9125/1515/7301/666/3020/3955/4521/4436/409/8204/1761/8892/4824/25836/3383/2288/2309/9757/8648/1299/128637/54361/10461/5927/10409/546/408…	86
130	1	GO:0016049	cell growth	142/3422	471/16068	3.02391e-06	0.000130424	0.0001046	8826/9564/9928/7046/150465/2137/10501/1654/6790/22850/1031/22803/1808/596/3009/10399/10507/2810/127833/11054/2258/55210/347252/27185/6586/84717/10631/1630/51320/57611/351/3275/57446/91/4856/6548/957/7049/1457/1154/668/348/9355/4323/374946/1946/1956/7474/773/9423/7490/25/6422/8527/80031/2786/2487/1002/84260/23025/1029/10439/23404/8482/2395/91584/8766/51176/3489/952/2697/7298/8829/27346/6597/10276/…	142
131	1	GO:0001558	regulation of cell growth	117/3422	374/16068	3.26611e-06	0.000139794	0.000112116	9564/9928/7046/150465/2137/10501/1654/22850/1031/1808/596/3009/10399/10507/2810/127833/11054/2258/347252/27185/6586/84717/1630/57611/57446/91/4856/6548/1457/1154/348/4323/374946/1946/1956/7474/9423/7490/25/6422/80031/2786/2487/1002/84260/23025/1029/10439/23404/8482/2395/91584/8766/51176/3489/952/2697/8829/27346/6597/10276/6049/4686/23394/6595/112398/3485/23327/84722/3020/6695/6197/3621/5167/3488/…	117
132	1	GO:0060021	palate development	37/3422	85/16068	3.31716e-06	0.000140487	0.000112671	7046/60529/124857/91461/2048/23314/9464/7049/7476/7474/2295/6943/8321/4223/55636/5396/54880/6591/6615/80144/51176/3638/6664/4087/10541/54796/6497/10220/2737/4487/3714/1749/2535/4089/1280/6909/130497	37
133	1	GO:0007099	centriole replication	17/3422	27/16068	3.36284e-06	0.000140487	0.000112671	10432/6491/10769/10733/55722/9525/9662/1017/55835/672/163786/284403/55755/152185/9738/4591/22995	17
134	1	GO:0006479	protein methylation	59/3422	159/16068	3.38251e-06	0.000140487	0.000112671	3007/7468/387893/26147/64754/3009/1789/23512/2091/3008/3006/23028/23168/5926/3275/7799/26053/55677/4297/30827/93166/55904/54880/2146/11091/6598/6628/1786/22976/22938/672/5110/10664/54623/54496/79723/6018/9545/2935/64324/80312/5929/9757/55011/94104/54904/10919/58508/84444/84787/9739/84193/2672/140690/22823/546/4089/5865/28989	59
135	1	GO:0008213	protein alkylation	59/3422	159/16068	3.38251e-06	0.000140487	0.000112671	3007/7468/387893/26147/64754/3009/1789/23512/2091/3008/3006/23028/23168/5926/3275/7799/26053/55677/4297/30827/93166/55904/54880/2146/11091/6598/6628/1786/22976/22938/672/5110/10664/54623/54496/79723/6018/9545/2935/64324/80312/5929/9757/55011/94104/54904/10919/58508/84444/84787/9739/84193/2672/140690/22823/546/4089/5865/28989	59
136	1	GO:0051170	nuclear import	91/3422	276/16068	3.80727e-06	0.000156966	0.000125888	7046/57122/11030/3178/5902/6636/10204/3838/8313/983/9516/23649/1894/3728/10140/3965/5569/4188/5295/29969/10553/153090/4856/6548/8445/655/1956/5514/7545/51715/5530/8321/2923/9631/9818/8888/8200/3843/4927/5534/6591/9972/23511/10523/7175/5052/3837/6632/5903/50628/2776/6628/23636/11261/2149/10287/5598/9883/8021/23165/79902/11124/6633/10762/754/3839/652/3320/10526/4796/55705/11142/26585/473/8877/5595/…	91
137	1	GO:0010631	epithelial cell migration	75/3422	217/16068	3.94766e-06	0.000161566	0.000129577	9564/7046/80005/6678/5216/6273/9270/28984/54443/23603/7057/6091/5335/6781/7424/7010/153090/4856/2196/5793/25960/2260/51466/6714/1634/348/7476/7474/91862/5747/4223/8766/23511/2191/7857/55612/3146/2113/8829/154810/949/83442/2050/27286/22976/152007/2013/1793/652/1460/9475/3397/4851/29941/5629/26585/659/1512/3164/5743/4017/5646/1545/10014/5581/147372/25865/4163/23328/11156/6776/1960/183/22846/5781	75
138	1	GO:0030900	forebrain development	108/3422	341/16068	4.14102e-06	0.000167119	0.00013403	10460/9928/259266/6491/22803/1808/7531/63950/6240/1902/9241/3014/23028/5592/6091/2258/1745/64919/6751/4747/2048/23314/27185/351/9253/3746/8013/4035/6752/153090/3398/6900/2260/26047/6714/6331/9355/374946/6715/1956/10395/7476/7474/23162/10215/2736/4781/2618/4628/5454/317/6092/8320/2637/4760/2018/8482/55636/55118/1746/80055/1000/91584/2146/3912/10579/51176/1869/581/2776/2113/1813/8829/3251/8289/7301…	108
139	1	GO:0090307	mitotic spindle assembly	25/3422	49/16068	4.14296e-06	0.000167119	0.00013403	9212/22974/24137/332/29127/3833/9493/5347/3832/4751/128866/10426/54627/9525/8766/7175/3837/3796/440145/4605/9639/152185/9371/27229/126731	25
140	1	GO:0006323	DNA packaging	68/3422	192/16068	4.24349e-06	0.000169952	0.000136302	9918/7153/55355/3007/8091/1058/79682/23198/4171/2491/79172/4678/64946/79019/23397/64754/6418/3009/3159/8364/64151/55839/113130/81611/3148/3014/4673/983/891/3008/3006/1060/84629/80152/1029/22893/128854/55506/1616/7175/148479/54892/401541/387103/57082/54069/201161/10541/3020/8208/10592/3070/55723/11339/51203/10036/55320/10664/54623/23310/91687/5928/7994/6732/546/29855/55166/11044	68
141	1	GO:0022616	DNA strand elongation	18/3422	30/16068	4.65012e-06	0.000184916	0.000148304	5424/64710/1763/5557/51659/2237/3978/10535/23649/64785/5111/9837/5422/64858/5558/5983/10038/4361	18
142	1	GO:0000732	strand displacement	16/3422	25/16068	4.83012e-06	0.000190722	0.00015296	7516/1763/580/472/83990/675/5888/51750/80010/10635/672/116028/9156/641/7156/4361	16
143	1	GO:0001655	urogenital system development	99/3422	308/16068	5.095e-06	0.000199774	0.00016022	4091/8826/7046/7337/1063/596/9241/6382/55366/5950/23371/11231/2048/3237/445/9510/51301/57216/5175/3398/64220/28514/2260/59/8642/23210/655/2668/2719/5156/1634/2650/6715/2099/7474/7490/6422/2200/2736/1636/4311/6092/6943/5076/51804/4435/2018/6659/80310/1282/80144/581/7161/8829/6664/6599/4811/100133941/6495/342184/10252/4087/652/4851/5629/384/26585/1512/4824/25836/10220/650/5916/2288/2737/7248/1027/4…	99
144	1	GO:0090130	tissue migration	77/3422	226/16068	5.41273e-06	0.000210758	0.000169029	9564/7046/80005/6678/5216/6273/9270/28984/54443/23603/7057/6091/5335/6781/7424/7010/153090/4856/2196/5793/25960/2260/51466/59/6714/1634/348/7476/7474/91862/5747/4223/8766/23511/2191/7857/55612/72/3146/2113/8829/154810/949/83442/2050/27286/22976/152007/2013/1793/652/1460/9475/3397/4851/29941/5629/26585/659/1512/3164/5743/4017/5646/1545/10014/5581/147372/25865/4163/23328/11156/6776/1960/183/22846/5…	77
145	1	GO:0051272	positive regulation of cellular component movement	123/3422	401/16068	5.46407e-06	0.00021129	0.000169456	9585/8826/9564/7046/5328/51512/80005/10501/6678/5216/9270/596/1902/84904/10399/91663/10507/9547/5919/7057/324/9480/5058/5335/7424/10631/7941/3965/6356/7010/5295/6352/57214/7130/10795/83706/90/91/153090/25960/2260/6714/5156/4920/9732/29984/4323/57118/1956/7476/7474/2321/5880/9423/3642/80031/4908/5747/8482/59341/9806/6591/80310/8766/3912/6615/51176/3146/2113/8829/55604/29085/2150/154810/6354/2149/9…	123
146	1	GO:1902807	negative regulation of cell cycle G1/S phase transition	39/3422	93/16068	5.50421e-06	0.000211384	0.000169531	51512/6790/995/596/28984/7027/983/10769/891/2810/472/3275/26058/5325/4848/1820/6659/2146/835/57472/1869/1017/581/5111/9125/7161/6597/25959/55835/144455/55159/5591/4850/2273/1027/4194/1030/23019/1026	39
147	1	GO:0006312	mitotic recombination	23/3422	44/16068	5.8951e-06	0.000221614	0.000177736	5424/7153/7516/5427/1763/5557/2237/3978/11144/23649/5985/6117/79677/675/5888/5111/5426/5422/5982/5558/23137/5983/4361	23
148	1	GO:0000722	telomere maintenance via recombination	19/3422	33/16068	5.9259e-06	0.000221614	0.000177736	5424/5427/1763/5557/2237/3978/23649/5985/6117/79677/675/5888/5111/5426/5422/5982/5558/23137/5983	19
149	1	GO:0044786	cell cycle DNA replication	19/3422	33/16068	5.9259e-06	0.000221614	0.000177736	1763/51659/3978/8318/79733/8317/5976/10735/29980/51750/5111/9837/144455/8243/9126/81620/546/4361/51507	19
150	1	GO:0001503	ossification	111/3422	355/16068	5.92869e-06	0.000221614	0.000177736	4091/6678/63979/5734/27316/596/9241/2091/8313/10507/6205/2261/55366/4330/91461/9063/6781/10140/23314/23560/1300/7010/1291/90/3398/9464/8642/655/2719/4256/4882/56172/4323/4325/1956/7474/1591/6422/2736/22856/1290/79697/653/133522/8321/5747/4435/1758/8482/90993/6272/54880/6591/1009/2778/6615/51176/2697/865/6664/26578/359845/23020/196527/1277/9770/1305/7171/5566/3020/1893/652/6169/5167/9260/3397/4851…	111
151	1	GO:0034329	cell junction assembly	65/3422	183/16068	6.13172e-06	0.000227563	0.000182507	8826/3987/9948/9270/596/23603/1894/7057/3728/324/7010/7082/6548/6714/57493/29984/84552/4323/1946/10395/2706/6422/1636/91862/1307/5747/59341/6591/1003/6615/6624/2697/87/8506/10052/342184/9748/3915/10979/5566/6801/9475/55679/6093/26585/4641/84612/2889/64398/7248/347/7070/5339/201163/204851/54361/3678/8502/23396/80139/5800/183/395/54751/56288	65
152	1	GO:0048608	reproductive structure development	122/3422	398/16068	6.16899e-06	0.000227563	0.000182507	7046/7337/899/7022/259266/10046/4678/6240/596/79733/11144/9241/3148/1718/2175/10733/6382/8061/55366/5950/57623/6781/4257/6586/4188/9510/5926/10049/64220/6789/655/6714/5156/1634/668/4920/4323/6715/1956/7476/2099/7474/2706/7490/8894/57448/3625/6422/2736/2295/653/6092/6943/8320/5747/51804/51294/2034/4435/55636/7425/6665/3622/835/675/6615/51176/581/6647/639/10370/50814/1515/6599/8289/7301/666/3020/39…	122
153	1	GO:0051893	regulation of focal adhesion assembly	24/3422	47/16068	6.31605e-06	0.000229962	0.00018443	8826/3987/9270/23603/7057/7010/6548/6714/29984/4323/1946/10395/6422/1307/5747/342184/9748/9475/6093/26585/7248/347/54361/395	24
154	1	GO:0090109	regulation of cell-substrate junction assembly	24/3422	47/16068	6.31605e-06	0.000229962	0.00018443	8826/3987/9270/23603/7057/7010/6548/6714/29984/4323/1946/10395/6422/1307/5747/342184/9748/9475/6093/26585/7248/347/54361/395	24
155	1	GO:0007178	transmembrane receptor protein serine/threonine kinase signaling pathway	97/3422	302/16068	6.54189e-06	0.000236648	0.000189793	4091/7046/10432/11030/7272/9241/7057/124857/285704/9480/10140/23090/5829/23089/9315/90/91/60436/4856/644815/7049/494470/655/2719/6714/5046/4920/2022/7474/1278/25/3625/6422/2200/114990/653/8321/121551/5747/4756/4435/8200/3622/1003/51176/7791/753/10923/10370/6664/55273/4087/51496/8239/10979/170261/22938/4052/7041/652/1460/3397/409/4851/1761/9518/26585/659/6497/94031/5595/867/10220/650/283149/331/64…	97
156	1	GO:0034508	centromere complex assembly	26/3422	53/16068	6.80009e-06	0.000243741	0.000195482	55355/1058/79682/1063/2491/79172/64946/79019/8364/55839/1062/1060/80152/401541/387103/57082/54069/201161/3020/3070/11339/55320/91687/5928/23126/55166	26
157	1	GO:0006977	DNA damage response	signal transduction by p53 class mediator resulting in cell cycle arrest	28/3422	59/16068	6.86745e-06	0.000243741	0.000195482	51512/6790/995/28984/7027/983/10769/891/2810/472/5325/4848/1820/6659/835/57472/1869/1017/581/5111/9125/55835/144455/4850/1027/4194/23019/1026	28
158	1	GO:0006271	DNA strand elongation involved in DNA replication	15/3422	23/16068	6.8684e-06	0.000243741	0.000195482	5424/1763/5557/51659/2237/3978/10535/23649/64785/5111/9837/5422/5558/5983/10038	15
159	1	GO:0090132	epithelium migration	75/3422	220/16068	6.95556e-06	0.000245282	0.000196717	9564/7046/80005/6678/5216/6273/9270/28984/54443/23603/7057/6091/5335/6781/7424/7010/153090/4856/2196/5793/25960/2260/51466/6714/1634/348/7476/7474/91862/5747/4223/8766/23511/2191/7857/55612/3146/2113/8829/154810/949/83442/2050/27286/22976/152007/2013/1793/652/1460/9475/3397/4851/29941/5629/26585/659/1512/3164/5743/4017/5646/1545/10014/5581/147372/25865/4163/23328/11156/6776/1960/183/22846/5781	75
160	1	GO:0031507	heterochromatin assembly	3422-09-01	10/16068	7.22877e-06	0.000253323	0.000203167	8091/3159/84629/1029/22893/7175/201161/3020/3070	9
161	1	GO:0010639	negative regulation of organelle organization	83/3422	250/16068	7.41369e-06	0.00025819	0.000207069	10432/899/699/701/1063/5216/51474/3178/7520/9700/5347/2934/1111/10403/28984/7272/891/4085/91663/4751/128866/324/2258/9638/3980/79142/472/114088/10449/1457/655/6714/79822/10395/29766/84260/55022/2395/11013/23671/2764/7175/51750/3638/55604/50810/822/3020/79929/26271/672/26586/4436/56893/652/80119/6709/409/11151/1761/55755/9530/255027/5810/23329/9738/130271/2288/29767/84079/4591/10163/201163/283514/…	83
162	1	GO:0072001	renal system development	89/3422	273/16068	8.04354e-06	0.000278396	0.000223275	4091/8826/7046/1063/596/9241/6382/55366/5950/23371/11231/3237/445/9510/51301/57216/5175/3398/64220/28514/2260/59/8642/23210/655/2668/2719/5156/1634/2650/7474/7490/6422/2200/2736/1636/4311/6092/6943/5076/51804/4435/2018/6659/80310/1282/80144/581/7161/8829/6664/4811/100133941/6495/342184/10252/4087/652/4851/5629/384/26585/1512/4824/25836/10220/650/2737/7248/4038/65266/4854/201163/255743/9244/5125/5…	89
163	1	GO:0007411	axon guidance	72/3422	210/16068	8.40375e-06	0.000287529	0.000230599	10501/1808/9241/10381/7430/10507/10752/2115/6091/10417/64919/2048/6586/9638/1630/351/1947/8013/57216/64221/6900/51466/494470/23768/655/9355/374946/1946/7474/9423/23162/80031/2736/4781/4628/1002/90249/6092/1400/2637/5747/4756/140883/91584/4684/8829/2118/5080/56896/6709/4804/3799/9252/659/5595/2737/54910/55558/2676/1749/6405/2885/26153/5786/6324/5800/10512/4089/1949/4147/3800/3845	72
164	1	GO:0034504	protein localization to nucleus	107/3422	342/16068	8.40997e-06	0.000287529	0.000230599	7046/51512/57122/11030/5902/6950/7514/10204/5347/3838/8313/983/9516/23649/1894/6135/3728/10140/3965/5569/4188/5295/10049/29969/153090/4856/6548/8445/655/6714/1956/5514/7545/51715/5530/8321/51804/2923/9631/9818/8888/8200/3843/4927/5534/6591/9972/83593/23511/10523/7175/10694/5052/3837/5903/2776/23636/11261/2149/6495/1277/23224/10287/5598/9883/8021/23165/79902/11124/10762/754/3839/652/3320/11143/480…	107
165	1	GO:0030509	BMP signaling pathway	51/3422	135/16068	8.48302e-06	0.000288006	0.000230982	4091/9241/285704/10140/23090/90/644815/7049/494470/655/2719/5046/4920/2022/7474/25/6422/2200/653/8321/4756/8200/51176/6664/55273/4087/51496/8239/170261/652/3397/4851/26585/659/6497/94031/5595/650/331/649/4038/56963/4487/3516/348093/2657/1749/4086/4093/4089/1958	51
166	1	GO:0007389	pattern specification process	128/3422	424/16068	8.52666e-06	0.000288006	0.000230982	4091/7046/7516/6790/2114/6491/63950/79971/9241/8313/60529/324/6045/1745/6781/23314/3237/7289/29880/64399/4188/472/3224/1947/90/57216/51098/9464/28514/2260/63917/10683/1909/9935/6789/8642/655/2668/2719/5046/4297/4920/9355/2022/7476/7474/23648/7545/7490/6422/1848/2736/22856/9645/653/3212/4776/8320/5076/2637/1856/4760/4223/4435/2018/3236/53820/1746/80055/54880/1282/6615/51176/581/3216/2697/10370/882…	128
167	1	GO:0071407	cellular response to organic cyclic compound	143/3422	484/16068	9.1517e-06	0.000307267	0.00024643	10432/7337/8805/7533/890/8932/79039/79447/64754/1789/8313/7430/891/107/23028/3956/3728/108/54331/55885/9612/9063/5058/5139/6751/6781/445/351/6352/3275/8013/23054/6752/2770/6548/478/655/6714/6715/1946/1956/2099/1591/7490/4848/25/3709/6422/2736/2494/389058/23543/5142/6943/133522/29102/115004/6591/2146/678/1616/29079/898/3065/51176/5888/6647/51593/3269/9125/3066/6597/8289/6049/25959/490/10518/1277/4…	143
168	1	GO:0031055	chromatin remodeling at centromere	23/3422	45/16068	9.635e-06	0.000321568	0.000257899	55355/1058/79682/2491/79172/64946/79019/8364/55839/1060/80152/401541/387103/57082/54069/201161/3020/3070/11339/55320/91687/5928/55166	23
169	1	GO:0010810	regulation of cell-substrate adhesion	61/3422	171/16068	1.00059e-05	0.000331972	0.000266243	8826/3987/5328/80005/9270/596/23603/91663/7057/3956/133584/9480/136227/27185/7424/10631/7010/5295/6548/6714/29984/4323/1946/10395/5880/6422/57580/1307/2199/5747/1029/1758/9806/151887/10109/55604/4811/10276/50488/342184/1277/9748/6695/2013/1793/9475/4851/6093/26585/4287/25890/7248/347/5581/1398/255743/54361/3678/23189/5800/395	61
170	1	GO:0045216	cell-cell junction organization	72/3422	211/16068	1.01329e-05	0.000332253	0.000266468	8826/3987/7046/9948/9270/596/23603/11228/1894/7057/3728/324/1004/7010/9253/7082/6548/6714/57493/29984/1525/84552/4323/1946/10395/2706/6422/1636/91862/1002/1307/5747/59341/1000/6591/1009/1003/6615/6624/51762/2697/87/1445/8506/10052/342184/9748/10979/5566/6801/9475/55679/6093/26585/4641/84612/64398/83605/7248/347/7070/999/201163/204851/54361/8502/23396/80139/5800/183/395/56288	72
171	1	GO:0097485	neuron projection guidance	72/3422	211/16068	1.01329e-05	0.000332253	0.000266468	10501/1808/9241/10381/7430/10507/10752/2115/6091/10417/64919/2048/6586/9638/1630/351/1947/8013/57216/64221/6900/51466/494470/23768/655/9355/374946/1946/7474/9423/23162/80031/2736/4781/4628/1002/90249/6092/1400/2637/5747/4756/140883/91584/4684/8829/2118/5080/56896/6709/4804/3799/9252/659/5595/2737/54910/55558/2676/1749/6405/2885/26153/5786/6324/5800/10512/4089/1949/4147/3800/3845	72
172	1	GO:0061458	reproductive system development	122/3422	402/16068	1.04592e-05	0.000340959	0.00027345	7046/7337/899/7022/259266/10046/4678/6240/596/79733/11144/9241/3148/1718/2175/10733/6382/8061/55366/5950/57623/6781/4257/6586/4188/9510/5926/10049/64220/6789/655/6714/5156/1634/668/4920/4323/6715/1956/7476/2099/7474/2706/7490/8894/57448/3625/6422/2736/2295/653/6092/6943/8320/5747/51804/51294/2034/4435/55636/7425/6665/3622/835/675/6615/51176/581/6647/639/10370/50814/1515/6599/8289/7301/666/3020/39…	122
173	1	GO:0021537	telencephalon development	73/3422	215/16068	1.07496e-05	0.000348399	0.000279418	10460/9928/259266/22803/1808/7531/63950/1902/3014/23028/6091/2258/1745/64919/4747/2048/27185/9253/8013/4035/153090/3398/6900/26047/6331/9355/6715/1956/7474/4781/2618/4628/5454/6092/8320/4760/2018/8482/55636/55118/1746/1000/91584/2146/3912/10579/51176/581/1813/8829/3251/5080/7804/55970/4900/63827/652/284403/5629/6497/220/650/653464/153241/23380/2737/7248/8648/55558/50937/6506/471/89927	73
174	1	GO:0048640	negative regulation of developmental growth	34/3422	79/16068	1.10351e-05	0.000355598	0.000285191	10501/3776/9241/10507/2261/5950/2258/1630/5641/6789/374946/7474/9423/6422/80031/5747/2395/2697/7161/8829/10743/6049/60485/652/65078/6788/54910/55558/55841/9706/6405/85407/10512/2931	34
175	1	GO:0003013	circulatory system process	141/3422	478/16068	1.15499e-05	0.000370058	0.000296788	80005/10059/3759/805/7168/7531/89797/9270/7525/3728/781/5592/5742/59342/5139/6781/7424/10631/9254/1268/30820/7010/1910/55799/7082/3398/6548/28514/6271/478/1909/3777/59/53826/6714/348/57493/4882/489/6331/9732/157378/6543/1956/3274/783/1278/55800/25/3709/3750/1636/4311/8862/5142/9424/8913/151/3212/27092/6444/10242/4223/9631/2034/59341/55636/64167/7139/4843/10659/444/146/952/6647/2697/3269/1813/8654…	141
176	1	GO:0048638	regulation of developmental growth	91/3422	283/16068	1.18502e-05	0.000377522	0.000302775	7046/150465/10501/1808/3776/596/9241/983/7430/891/10507/2261/2593/127833/5950/2258/27185/9254/1630/57611/351/5641/28514/2260/7049/6789/348/374946/1946/7474/9423/7490/25/6422/80031/1848/1002/5454/23025/5747/51804/10439/3142/51761/8482/55636/2395/6665/8200/91584/8766/6647/2697/1813/7161/8829/10743/6049/6495/23394/5357/26524/60485/23327/5591/652/4851/5629/659/25836/65078/8153/6788/2844/4137/54910/55…	91
177	1	GO:0060412	ventricular septum morphogenesis	20/3422	37/16068	1.2377e-05	0.000392077	0.000314448	7046/7468/9241/90/57216/3398/7049/7474/8321/6659/10370/6664/60485/652/4851/5629/659/64783/2535/4089	20
178	1	GO:0008015	blood circulation	140/3422	475/16068	1.29726e-05	0.000408636	0.000327728	80005/10059/3759/805/7168/7531/89797/9270/7525/3728/781/5592/5742/59342/5139/6781/7424/10631/9254/1268/30820/7010/1910/55799/7082/3398/6548/28514/6271/478/1909/3777/59/53826/6714/348/4882/489/6331/9732/157378/6543/1956/3274/783/1278/55800/25/3709/3750/1636/4311/8862/5142/9424/8913/151/3212/27092/6444/10242/4223/9631/2034/59341/55636/64167/7139/4843/10659/444/146/952/6647/2697/3269/1813/8654/3710/…	140
179	1	GO:0032963	collagen metabolic process	42/3422	106/16068	1.34198e-05	0.000420362	0.000337132	1289/28984/1303/23371/4239/136227/84570/1300/4320/10536/1292/64175/1291/4323/4325/4314/2022/1278/1293/1290/1284/1282/2191/5184/3066/50509/2149/1277/1305/652/54206/1306/3397/4324/9902/54361/9509/114757/1296/4312/1280/5159	42
180	1	GO:0046822	regulation of nucleocytoplasmic transport	69/3422	202/16068	1.47633e-05	0.000459878	0.000368824	7046/5784/51512/11030/7514/580/10204/10657/8313/983/9516/5905/1894/2810/3728/3965/5569/4188/5295/29969/153090/4856/6548/8445/655/55677/1956/7545/51715/5530/8321/6659/9818/3843/5534/6591/9972/10523/7175/64328/5052/2776/23636/11261/51496/10287/5598/5566/10541/11124/652/3320/4796/11142/6934/26585/5501/8877/5743/2737/5138/347/999/1601/147906/23189/4089/5781/1026	69
181	1	GO:0072132	mesenchyme morphogenesis	23/3422	46/16068	1.54e-05	0.000477059	0.000382604	7046/9241/90/2260/59/8642/655/2022/7474/653/6591/6615/51176/72/55273/4087/4851/650/4487/3516/4089/6909/130497	23
182	1	GO:1903391	regulation of adherens junction organization	24/3422	49/16068	1.57996e-05	0.000483061	0.000387417	8826/3987/9270/23603/7057/7010/6548/6714/29984/4323/1946/10395/6422/1307/5747/342184/9748/9475/6093/26585/7248/347/54361/395	24
183	1	GO:0031060	regulation of histone methylation	26/3422	55/16068	1.58522e-05	0.000483061	0.000387417	26147/3009/1789/23028/23168/26053/55677/4297/54880/6598/1786/22976/22938/672/10664/54623/64324/80312/9757/55011/94104/2672/140690/22823/546/4089	26
184	1	GO:0006336	DNA replication-independent nucleosome assembly	25/3422	52/16068	1.59383e-05	0.000483061	0.000387417	55355/1058/79682/2491/79172/4678/64946/79019/8364/55839/1060/80152/401541/387103/57082/54069/3020/55723/11339/55320/91687/5928/546/29855/55166	25
185	1	GO:0034724	DNA replication-independent nucleosome organization	25/3422	52/16068	1.59383e-05	0.000483061	0.000387417	55355/1058/79682/2491/79172/4678/64946/79019/8364/55839/1060/80152/401541/387103/57082/54069/3020/55723/11339/55320/91687/5928/546/29855/55166	25
186	1	GO:0071772	response to BMP	53/3422	145/16068	1.70803e-05	0.000512135	0.000410735	4091/9241/285704/10140/23090/11173/90/644815/7049/494470/655/2719/5046/4920/2022/7474/25/6422/2200/653/8321/4756/8200/51176/6664/55273/4087/51496/8239/170261/652/3397/4851/26585/659/6497/94031/5595/650/331/649/4038/56963/4487/3516/348093/2657/1749/4086/4093/4089/1280/1958	53
187	1	GO:0071773	cellular response to BMP stimulus	53/3422	145/16068	1.70803e-05	0.000512135	0.000410735	4091/9241/285704/10140/23090/11173/90/644815/7049/494470/655/2719/5046/4920/2022/7474/25/6422/2200/653/8321/4756/8200/51176/6664/55273/4087/51496/8239/170261/652/3397/4851/26585/659/6497/94031/5595/650/331/649/4038/56963/4487/3516/348093/2657/1749/4086/4093/4089/1280/1958	53
188	1	GO:0001822	kidney development	84/3422	259/16068	1.7711e-05	0.000519926	0.000416983	4091/8826/7046/1063/596/9241/6382/55366/23371/3237/445/9510/51301/57216/5175/3398/64220/28514/2260/59/8642/23210/655/2668/2719/5156/1634/2650/7490/6422/2200/2736/1636/4311/6092/6943/5076/51804/4435/6659/80310/80144/581/7161/8829/6664/4811/100133941/6495/342184/10252/4087/652/4851/5629/384/26585/1512/4824/25836/10220/650/2737/7248/4038/65266/4854/201163/255743/9244/5125/54361/9788/4086/4093/10409/…	84
189	1	GO:0006606	protein import into nucleus	84/3422	259/16068	1.7711e-05	0.000519926	0.000416983	7046/57122/11030/5902/10204/3838/8313/983/9516/23649/1894/3728/10140/3965/5569/4188/5295/29969/153090/4856/6548/8445/655/1956/5514/7545/51715/5530/8321/2923/9631/9818/8888/8200/3843/4927/5534/6591/9972/23511/10523/7175/5052/3837/5903/2776/23636/11261/2149/10287/5598/9883/8021/23165/79902/11124/10762/754/3839/652/3320/10526/4796/55705/11142/26585/473/8877/5595/4985/5743/2737/5138/347/999/1601/1479…	84
190	1	GO:0044744	protein targeting to nucleus	84/3422	259/16068	1.7711e-05	0.000519926	0.000416983	7046/57122/11030/5902/10204/3838/8313/983/9516/23649/1894/3728/10140/3965/5569/4188/5295/29969/153090/4856/6548/8445/655/1956/5514/7545/51715/5530/8321/2923/9631/9818/8888/8200/3843/4927/5534/6591/9972/23511/10523/7175/5052/3837/5903/2776/23636/11261/2149/10287/5598/9883/8021/23165/79902/11124/10762/754/3839/652/3320/10526/4796/55705/11142/26585/473/8877/5595/4985/5743/2737/5138/347/999/1601/1479…	84
191	1	GO:1902593	single-organism nuclear import	84/3422	259/16068	1.7711e-05	0.000519926	0.000416983	7046/57122/11030/5902/10204/3838/8313/983/9516/23649/1894/3728/10140/3965/5569/4188/5295/29969/153090/4856/6548/8445/655/1956/5514/7545/51715/5530/8321/2923/9631/9818/8888/8200/3843/4927/5534/6591/9972/23511/10523/7175/5052/3837/5903/2776/23636/11261/2149/10287/5598/9883/8021/23165/79902/11124/10762/754/3839/652/3320/10526/4796/55705/11142/26585/473/8877/5595/4985/5743/2737/5138/347/999/1601/1479…	84
192	1	GO:0021987	cerebral cortex development	39/3422	97/16068	1.80702e-05	0.000527707	0.000423223	10460/9928/259266/7531/63950/3014/23028/6091/2258/4747/27185/4035/153090/26047/9355/6715/1956/2618/5454/8320/2018/1000/3912/10579/581/8829/5080/7804/55970/284403/653464/153241/23380/2737/7248/8648/50937/471/89927	39
193	1	GO:0031577	spindle checkpoint	19/3422	35/16068	1.88306e-05	0.000547062	0.000438747	9212/699/701/10397/1063/54908/5347/10403/7272/891/4085/324/472/1457/7175/83903/57082/55755/10459	19
194	1	GO:0031589	cell-substrate adhesion	92/3422	290/16068	1.9302e-05	0.000557867	0.000447412	4091/8826/3987/9928/5328/80005/9270/596/967/23603/91663/7057/3956/133584/9480/136227/27185/7424/10631/5829/158326/7010/5295/83706/54822/6548/83700/6714/29984/4323/1946/10395/5880/25/6422/57580/1307/2199/5747/1029/1758/84168/9806/3912/151887/7791/87/10109/55604/4811/10276/50509/50488/342184/7301/1277/9748/3915/1305/7074/10979/6695/2013/1793/11149/9475/3397/4851/6093/11151/26585/79834/4287/25890/23…	92
195	1	GO:0001525	angiogenesis	121/3422	403/16068	1.96304e-05	0.00056445	0.000452692	7046/6678/4691/9270/79733/28984/2821/7045/3953/7057/6091/10203/5335/2048/7424/6356/221981/7010/10553/90/153090/4856/9464/28514/25960/2260/83700/6733/1909/90268/6789/23210/6464/5156/1634/79805/4323/2022/7476/7474/2321/6422/51162/54538/1464/10451/6943/4776/2637/5747/4223/2034/1284/5316/1282/2191/7857/51176/581/2113/8829/91010/2004/55273/5598/2050/27286/144455/1893/2013/672/652/26051/9475/1306/3397/…	121
196	1	GO:0044259	multicellular organismal macromolecule metabolic process	43/3422	111/16068	2.05772e-05	0.000588655	0.000472104	1289/28984/1303/23371/4239/136227/84570/1300/4320/10536/1292/64175/1291/4323/4325/4314/2022/1278/1293/1636/1290/1284/1282/2191/5184/3066/50509/2149/1277/1305/652/54206/1306/3397/4324/9902/54361/9509/114757/1296/4312/1280/5159	43
197	1	GO:0003272	endocardial cushion formation	14/3422	22/16068	2.1298e-05	0.000606183	0.000486162	7046/9241/90/8642/655/2022/653/6591/6615/55273/4851/4487/3516/4089	14
198	1	GO:0046605	regulation of centrosome cycle	21/3422	41/16068	2.24692e-05	0.000636287	0.000510305	10432/899/6790/6491/5902/7514/3832/1111/10769/4751/10733/128866/9525/64793/55835/672/9475/55755/152185/153241/4591	21
199	1	GO:0070507	regulation of microtubule cytoskeleton organization	42/3422	108/16068	2.29087e-05	0.000642802	0.000515531	10432/899/221150/6790/6491/5902/348235/7514/5347/3832/1111/10769/4751/10733/128866/324/2258/50861/1946/25/9525/59341/7175/50810/64793/84722/55835/79929/220134/672/26586/9475/11190/55755/152185/2288/153241/1027/4137/4591/89927/126731	42
200	1	GO:0051298	centrosome duplication	27/3422	59/16068	2.29286e-05	0.000642802	0.000515531	10432/899/6491/7514/10769/10733/128866/10426/55722/9525/9662/675/1017/55125/55835/672/163786/9475/284403/9639/55755/152185/9738/153241/4591/27229/22995	27
201	1	GO:0072075	metanephric mesenchyme development	3422-11-01	15/16068	2.32249e-05	0.000647871	0.000519596	655/7490/6943/5076/51804/6495/54361/10409/4089/5159/130497	11
202	1	GO:0007077	mitotic nuclear envelope disassembly	22/3422	44/16068	2.3521e-05	0.000652883	0.000523616	7443/57122/9133/5347/983/891/91754/9631/9818/4927/9972/23511/7175/5903/55706/23636/9883/23225/8021/23165/79902/10762	22
203	1	GO:0090100	positive regulation of transmembrane receptor protein serine/threonine kinase signaling pathway	39/3422	98/16068	2.39043e-05	0.000658601	0.000528201	7046/11030/7272/7057/23090/90/91/7049/494470/655/2719/2022/3625/653/4756/4435/8200/3622/10370/6664/4087/22938/7041/652/1460/4851/9518/659/10220/650/649/201163/1601/4487/255743/3516/2657/1030/4089	39
204	1	GO:0000725	recombinational repair	36/3422	88/16068	2.39619e-05	0.000658601	0.000528201	7516/64710/63979/51659/2237/83695/8318/1111/11144/3014/55010/23028/84464/6117/8317/3980/472/79677/675/5888/51750/55317/253714/5965/84515/10635/672/8438/79035/23137/4796/641/10721/23503/84893/4361	36
205	1	GO:0008360	regulation of cell shape	50/3422	136/16068	2.44068e-05	0.000665674	0.000533874	7443/7168/1902/7430/10507/161176/152273/8317/6356/6284/30011/755/10810/121512/54873/55785/10395/4628/2620/5747/4651/2245/10428/93663/57381/7456/51177/91010/6354/3074/10979/55023/11149/11151/643338/29780/23433/3383/146057/53944/54014/1455/254065/5064/10672/10435/58480/148170/54751/23191	50
206	1	GO:0034333	adherens junction assembly	32/3422	75/16068	2.45185e-05	0.000665674	0.000533874	8826/3987/9270/596/23603/7057/3728/7010/6548/6714/29984/4323/1946/10395/6422/1307/5747/87/342184/9748/10979/9475/6093/26585/7248/347/7070/204851/54361/23396/80139/395	32
207	1	GO:0098534	centriole assembly	17/3422	30/16068	2.45754e-05	0.000665674	0.000533874	10432/6491/10769/10733/55722/9525/9662/1017/55835/672/163786/284403/55755/152185/9738/4591/22995	17
208	1	GO:0061564	axon development	126/3422	425/16068	2.56734e-05	0.000692072	0.000555045	150465/10501/5792/1808/596/9241/10381/7430/107/10507/10752/2115/6091/85464/10417/2258/64919/5058/4747/2048/27185/84570/6586/9638/4741/1630/1268/57611/351/9253/1947/8013/9315/57216/64221/84894/6900/83700/51466/494470/23768/655/348/9355/374946/1946/7476/7474/773/9423/25/23162/6812/80031/2736/4781/4628/1002/5454/90249/6092/1400/5076/2637/5747/10439/51761/4756/8482/55118/140883/219527/349667/91584/87…	126
209	1	GO:0048736	appendage development	58/3422	165/16068	2.68574e-05	0.000717092	0.000575111	80856/9241/60529/91461/7289/51098/5066/9464/2260/494470/655/2719/4920/7476/7474/3899/2736/4223/6659/3236/55636/5396/8200/2778/3065/80144/51176/581/2697/2776/6664/3066/342184/57167/652/4851/8434/26585/659/6497/25836/5916/2737/4038/1387/4613/4487/5125/1749/546/10512/4089/1280/6909/56603/130497/1382/51776	58
210	1	GO:0060173	limb development	58/3422	165/16068	2.68574e-05	0.000717092	0.000575111	80856/9241/60529/91461/7289/51098/5066/9464/2260/494470/655/2719/4920/7476/7474/3899/2736/4223/6659/3236/55636/5396/8200/2778/3065/80144/51176/581/2697/2776/6664/3066/342184/57167/652/4851/8434/26585/659/6497/25836/5916/2737/4038/1387/4613/4487/5125/1749/546/10512/4089/1280/6909/56603/130497/1382/51776	58
211	1	GO:0010720	positive regulation of cell development	126/3422	426/16068	2.8929e-05	0.000768744	0.000616537	9585/8826/3987/80005/7516/259266/6790/7520/7852/63950/596/1902/1789/27/91663/10507/23028/1894/7436/6091/127833/5139/4747/2048/27185/7424/9638/1272/27020/7732/1268/57611/9253/124925/6938/26039/5754/153090/60436/3398/9139/1620/2260/1523/6929/655/8111/348/57118/1946/6925/7474/9423/4761/25/23162/10215/23531/2736/57580/1002/653/151/6092/23025/4760/51761/221938/8482/8200/2146/8766/1003/3065/51593/1813/…	126
212	1	GO:0042471	ear morphogenesis	42/3422	109/16068	2.96722e-05	0.000784774	0.000629393	9241/2048/4647/55584/55084/8013/5754/57216/2260/9935/4920/7474/7545/9423/2736/2487/5076/2637/1856/51804/51761/55636/5396/10253/6647/3638/6495/491/29/6169/5629/5595/25836/220/4487/219736/1749/2535/4762/1280/6935/130497	42
213	1	GO:0030518	intracellular steroid hormone receptor signaling pathway	44/3422	116/16068	3.05295e-05	0.000803656	0.000644537	10432/7337/7533/79039/79447/55885/9063/5058/3275/23054/6714/2099/4848/6422/23543/6943/133522/1616/29079/898/3065/9125/6597/8289/6049/25959/112398/9282/6502/7041/672/409/8204/9968/4824/2288/9969/8648/1601/1407/8202/23019/367/9575	44
214	1	GO:0034330	cell junction organization	77/3422	236/16068	3.08637e-05	0.000806565	0.000646869	8826/3987/7046/9948/9270/596/23603/11228/1894/7057/3728/324/1004/7010/9253/7082/6548/6714/57493/29984/1525/84552/4323/1946/10395/2706/6422/1636/91862/1002/1307/5747/59341/1000/6591/1009/1003/6615/6624/51762/2697/87/1445/8506/10052/342184/9748/3915/10979/5566/6801/9475/55679/6093/26585/4641/84612/2889/64398/83605/7248/347/7070/999/5339/201163/204851/54361/3678/8502/23396/80139/5800/183/395/54751/5…	77
215	1	GO:0061351	neural precursor cell proliferation	46/3422	123/16068	3.09277e-05	0.000806565	0.000646869	9928/259266/79801/29127/63950/6240/57650/23028/57540/2258/27185/7424/64399/9253/3398/2260/7476/7474/3642/5454/2637/2018/1000/51176/1813/8624/2787/7005/5080/9833/55679/4851/5629/473/2889/2309/153241/2737/50937/2308/388610/6604/6095/9739/8326/58158	46
216	1	GO:0003281	ventricular septum development	28/3422	63/16068	3.16811e-05	0.000822389	0.00065956	4091/7046/7468/9241/5754/90/57216/3398/64220/7049/57493/7474/8321/6659/639/10370/6664/57167/60485/4052/652/4851/5629/7798/659/64783/2535/4089	28
217	1	GO:0002009	morphogenesis of an epithelium	144/3422	499/16068	3.18369e-05	0.000822625	0.000659749	9585/5216/23198/6491/5688/7052/1289/5707/596/2934/768/4919/9241/55366/5058/3237/7424/7289/6356/64399/5754/90/57216/51098/166336/9464/28514/2260/1909/6789/8642/655/2668/2719/6714/81839/4920/9355/4323/2022/1956/10395/7476/2099/7474/9423/7490/25/6422/8463/2736/9645/2487/2295/653/317/3212/6943/4776/5076/8321/2637/1856/51804/4435/6659/6591/23671/1282/6615/80144/51176/10253/581/2697/8914/8829/6664/1515…	144
218	1	GO:0042472	inner ear morphogenesis	36/3422	89/16068	3.20633e-05	0.000824674	0.000661393	2048/4647/55584/55084/8013/5754/57216/2260/9935/4920/7474/7545/9423/2736/2487/5076/2637/1856/51804/51761/55636/5396/10253/6647/3638/6495/491/29/5629/220/219736/1749/2535/4762/1280/6935	36
219	1	GO:0035023	regulation of Rho protein signal transduction	41/3422	106/16068	3.30861e-05	0.000841617	0.000674981	1902/84904/1894/6091/152273/9459/23229/50650/121512/348/55785/25791/10395/57580/10451/153478/26230/6453/2245/64857/2150/10276/2149/26030/4650/26084/7074/29/347273/7204/9855/143872/9639/7126/115557/201163/7409/23189/23263/10160/5159	41
220	1	GO:0007015	actin filament organization	97/3422	313/16068	3.31014e-05	0.000841617	0.000674981	9564/7046/10487/5216/51474/5734/9948/7168/9270/596/2934/1902/28984/7430/91663/85464/5058/10788/6356/5295/10810/6548/285527/55971/51466/6714/29984/7454/79822/10395/5880/25/6422/64780/57580/9645/29766/133522/382/10486/59341/7139/11013/57477/23671/2764/10095/4430/6624/29109/93663/7791/87/11034/10109/7456/55604/2150/359845/342184/83442/5357/822/11133/27295/2013/2195/9475/3397/6709/6093/5629/11151/963…	97
221	1	GO:0033045	regulation of sister chromatid segregation	27/3422	60/16068	3.32827e-05	0.000841617	0.000674981	10460/9787/699/990/701/1063/9700/5347/10403/7272/113130/1062/8313/891/4085/324/472/1457/55869/7175/11065/10664/23137/55719/84250/546/10459	27
222	1	GO:0006302	double-strand break repair	64/3422	188/16068	3.33224e-05	0.000841617	0.000674981	157570/7913/2305/7516/64710/8091/63979/7468/1763/7520/51659/9319/580/2237/8318/1111/8364/84057/113130/11144/3014/55010/23028/84464/6117/8317/3980/472/7158/64421/79677/8924/83990/675/5888/51750/9401/55317/253714/5965/9031/22976/5422/84515/64858/10635/672/4436/5591/8438/79035/23137/55719/4796/641/84250/10721/23503/84893/2140/4361/55183/10459/11044	64
223	1	GO:0010212	response to ionizing radiation	51/3422	141/16068	3.37971e-05	0.000849777	0.000681525	7516/64710/8091/63979/7520/121457/83695/6240/596/2177/1789/11144/3014/23028/1894/404672/472/7158/6422/64421/6591/675/5888/581/11073/7161/10276/6354/5366/22976/90381/55159/10635/672/4436/5591/8438/79035/1788/641/25836/3383/5810/5428/10206/2885/2140/1026/1535/1958/9575	51
224	1	GO:0061640	cytoskeleton-dependent cytokinesis	20/3422	39/16068	3.43545e-05	0.000859935	0.000689672	9585/9212/24137/1058/29127/9493/5347/55165/54443/10112/128866/324/4628/26586/51203/51429/56907/54784/257364/9101	20
225	1	GO:0001657	ureteric bud development	38/3422	96/16068	3.48181e-05	0.000860021	0.000689741	4091/596/9241/6382/55366/3237/2260/8642/655/2668/2719/7490/6422/6092/6943/5076/51804/4435/6495/342184/10252/4087/652/384/26585/10220/650/2737/255743/9244/54361/4086/4093/10409/5228/183/4089/130497	38
226	1	GO:0072163	mesonephric epithelium development	38/3422	96/16068	3.48181e-05	0.000860021	0.000689741	4091/596/9241/6382/55366/3237/2260/8642/655/2668/2719/7490/6422/6092/6943/5076/51804/4435/6495/342184/10252/4087/652/384/26585/10220/650/2737/255743/9244/54361/4086/4093/10409/5228/183/4089/130497	38
227	1	GO:0072164	mesonephric tubule development	38/3422	96/16068	3.48181e-05	0.000860021	0.000689741	4091/596/9241/6382/55366/3237/2260/8642/655/2668/2719/7490/6422/6092/6943/5076/51804/4435/6495/342184/10252/4087/652/384/26585/10220/650/2737/255743/9244/54361/4086/4093/10409/5228/183/4089/130497	38
228	1	GO:0033674	positive regulation of kinase activity	138/3422	476/16068	3.62303e-05	0.00089098	0.00071457	8826/6176/9928/22974/7046/990/10892/805/7852/9270/1902/28984/1163/1062/983/107/128239/2261/1894/7057/1136/7436/55437/108/2914/2258/5058/5335/5770/4188/7010/6352/57214/9217/9618/29969/57216/153090/2260/6789/6464/6714/5156/10125/388121/1946/1956/7474/2321/25/23162/23531/1848/1636/1464/4908/151/10451/5747/1856/221938/2146/80310/1616/10253/56911/1847/581/6647/114898/1813/51495/7161/8654/9064/1445/214…	138
229	1	GO:0010771	negative regulation of cell morphogenesis involved in differentiation	34/3422	83/16068	3.86269e-05	0.000941645	0.000755204	10501/7533/9270/23603/10507/2258/2048/10631/1630/84894/374946/1946/25791/7474/9423/80031/5530/4776/5747/8829/6049/2664/3397/4804/65078/7070/4038/54910/55558/9706/6405/23189/5800/10512	34
230	1	GO:0050769	positive regulation of neurogenesis	110/3422	365/16068	3.86883e-05	0.000941645	0.000755204	9585/8826/7516/259266/7520/7852/63950/596/1902/1789/27/10507/23028/1894/7436/6091/127833/4747/2048/27185/7424/9638/1272/27020/7732/1268/57611/9253/124925/6938/26039/5754/153090/60436/3398/9139/1620/2260/1523/6929/655/348/57118/1946/6925/7474/9423/4761/25/23162/10215/23531/2736/1002/653/151/6092/23025/4760/51761/221938/8482/8200/2146/8766/3065/51593/1813/7161/8829/6664/3066/23394/5080/7074/7804/23…	110
231	1	GO:1901796	regulation of signal transduction by p53 class mediator	55/3422	156/16068	3.89503e-05	0.000941645	0.000755204	9212/22974/8805/6790/1763/387893/580/83695/1111/23028/5985/6117/472/8445/1457/3622/6591/83990/6882/3065/6615/1017/11073/7161/83596/3066/80010/200734/1859/161742/5366/3090/5982/672/754/116028/1460/1108/5983/9156/641/5928/5563/83860/5810/10919/7994/4194/204851/4487/624/6877/7156/51230/4361	55
232	1	GO:0030326	embryonic limb morphogenesis	46/3422	124/16068	3.91303e-05	0.000941645	0.000755204	80856/9241/60529/7289/51098/9464/2260/655/2719/4920/7476/7474/3899/2736/3236/55636/5396/8200/2778/3065/80144/51176/581/2697/2776/3066/57167/652/4851/8434/26585/6497/25836/5916/2737/4038/1387/4613/4487/1749/4089/6909/56603/130497/1382/51776	46
233	1	GO:0035113	embryonic appendage morphogenesis	46/3422	124/16068	3.91303e-05	0.000941645	0.000755204	80856/9241/60529/7289/51098/9464/2260/655/2719/4920/7476/7474/3899/2736/3236/55636/5396/8200/2778/3065/80144/51176/581/2697/2776/3066/57167/652/4851/8434/26585/6497/25836/5916/2737/4038/1387/4613/4487/1749/4089/6909/56603/130497/1382/51776	46
234	1	GO:0045860	positive regulation of protein kinase activity	130/3422	445/16068	4.11198e-05	0.000985294	0.00079021	8826/6176/9928/22974/7046/990/10892/805/7852/9270/1902/28984/1163/1062/983/107/128239/1894/7057/1136/7436/55437/108/2914/2258/5058/5335/5770/4188/6352/57214/9217/9618/29969/57216/153090/2260/6789/6464/6714/10125/1946/1956/7474/2321/25/23162/23531/1848/1636/1464/4908/151/5747/1856/221938/2146/80310/1616/10253/56911/1847/581/6647/114898/1813/51495/7161/8654/9064/1445/2149/100133941/23394/7186/84231…	130
235	1	GO:0000281	mitotic cytokinesis	17/3422	31/16068	4.36336e-05	0.00104108	0.000834952	9585/24137/1058/29127/9493/5347/55165/54443/10112/128866/324/4628/26586/51203/51429/257364/9101	17
236	1	GO:0032392	DNA geometric change	32/3422	77/16068	4.60858e-05	0.00109493	0.000878138	7153/4172/1654/1763/4171/3149/7520/51659/4174/8318/3159/3148/404672/9557/5887/83990/5888/51750/3146/9401/4175/9837/5965/4173/80119/1108/641/84893/1663/546/4361/1105	32
237	1	GO:0000724	double-strand break repair via homologous recombination	35/3422	87/16068	4.69824e-05	0.00111152	0.000891444	7516/64710/63979/51659/2237/8318/1111/11144/3014/55010/23028/84464/6117/8317/3980/472/79677/675/5888/51750/55317/253714/5965/84515/10635/672/8438/79035/23137/4796/641/10721/23503/84893/4361	35
238	1	GO:0032970	regulation of actin filament-based process	95/3422	308/16068	4.85454e-05	0.00114367	0.000917232	7046/122786/5216/3759/51474/5734/9948/7168/9270/2934/1902/28984/27/91663/3728/85464/5058/6781/10788/6356/7010/5295/4035/57216/5066/6548/83700/55971/51466/5156/6331/29984/7454/79822/1946/10395/25/6422/57580/29766/5142/284266/4908/382/7139/11013/23671/2764/10095/6624/29109/93663/1265/11034/10109/7456/55604/1515/29085/2150/342184/83442/488/822/9475/3397/6709/6093/5629/11151/9639/643338/4641/23433/95…	95
239	1	GO:0090596	sensory organ morphogenesis	77/3422	239/16068	4.99756e-05	0.00117244	0.000940303	1289/596/9241/5950/2048/54549/4647/55584/55084/8013/5754/57216/64220/28514/2260/9935/655/668/4920/84465/7474/7545/9423/2200/2736/1290/2487/2295/5076/2637/1856/51804/51761/55636/5396/3065/10253/581/6647/639/3638/6664/3066/8289/6495/491/5080/29/652/6169/5629/6497/5595/25836/10220/220/5916/2737/7070/50937/128637/204851/4487/219736/1749/2535/10210/85407/8412/4762/1296/23554/1280/6935/6909/56603/130497	77
240	1	GO:0034502	protein localization to chromosome	26/3422	58/16068	5.02292e-05	0.00117348	0.000941136	9212/157570/701/1058/54908/6950/5347/3009/113130/983/2099/55869/55506/2146/10694/675/83903/57082/283489/79035/10664/55719/84250/55011/546/55166	26
241	1	GO:0007409	axonogenesis	116/3422	391/16068	5.11689e-05	0.00118939	0.000953899	150465/10501/1808/596/9241/10381/7430/107/10507/10752/2115/6091/85464/10417/2258/64919/5058/4747/2048/27185/84570/6586/9638/1630/57611/351/9253/1947/8013/57216/64221/84894/6900/51466/494470/23768/655/348/9355/374946/1946/7476/7474/773/9423/25/23162/6812/80031/2736/4781/4628/1002/5454/90249/6092/1400/5076/2637/5747/10439/51761/4756/8482/140883/219527/91584/8766/1009/4684/1813/8829/6049/23394/2118/…	116
242	1	GO:0043393	regulation of protein binding	56/3422	161/16068	5.13346e-05	0.00118939	0.000953899	9212/7046/51512/6790/5792/5347/9270/596/9241/10769/23028/124857/23560/351/9618/153090/7049/6789/6714/7474/25/1636/6590/4776/1400/55118/51176/581/8829/23394/7186/7074/5899/5566/3955/652/3397/409/54496/6093/6934/5595/7009/4824/650/5465/2035/10014/26119/6788/166/1601/50937/6604/9043/84525	56
243	1	GO:1902275	regulation of chromatin organization	51/3422	143/16068	5.18786e-05	0.00119705	0.000960041	29028/4288/8318/26147/6418/3009/3159/1111/1789/891/23028/23168/472/26053/55677/4297/3622/54880/6591/7175/1487/6598/29128/1786/9874/22976/22938/672/10664/54623/9252/6497/5595/25836/64324/80312/57708/9757/55011/23133/94104/201163/25865/115426/5927/2672/25942/140690/22823/546/4089	51
244	1	GO:0042063	gliogenesis	74/3422	228/16068	5.29539e-05	0.00121685	0.000975923	10397/1031/9948/7852/1902/9241/983/1745/27185/7732/10893/4152/10810/153090/3398/28514/6900/1840/4323/1956/56978/25/10215/27242/4781/1464/92737/5454/5076/6659/1746/1000/2146/3912/3065/51176/6647/10100/7161/6664/3066/1445/3074/5080/7074/666/22938/85414/118738/4851/9968/9639/1938/8892/6497/4664/5595/26227/650/374/64398/653464/23380/53616/2737/4613/58158/163175/10319/4147/5781/3845/89927/56288	74
245	1	GO:0032956	regulation of actin cytoskeleton organization	86/3422	274/16068	5.45977e-05	0.00124856	0.00100135	7046/5216/51474/5734/9948/7168/9270/2934/1902/28984/27/91663/85464/5058/10788/6356/7010/5295/4035/57216/5066/6548/83700/55971/51466/5156/29984/7454/79822/1946/10395/25/6422/57580/29766/284266/4908/382/11013/23671/2764/10095/6624/29109/93663/11034/10109/7456/55604/1515/29085/2150/342184/83442/822/9475/3397/6709/6093/5629/11151/9639/643338/4641/23433/9530/3383/130271/56907/23647/29767/7248/5581/139…	86
246	1	GO:2000045	regulation of G1/S transition of mitotic cell cycle	47/3422	129/16068	5.47789e-05	0.00124856	0.00100135	9928/51512/990/1654/6790/8318/995/596/28984/7027/983/10769/891/2810/472/3275/3398/26058/5325/1956/4848/1820/55022/6659/2146/835/57472/1869/1017/581/5111/9125/7161/6597/25959/55835/144455/55159/5591/4850/2273/1027/637/4194/1030/23019/1026	47
247	1	GO:0010972	negative regulation of G2/M transition of mitotic cell cycle	15/3422	26/16068	5.60112e-05	0.00126635	0.00101562	8091/890/55215/983/472/60672/60561/11073/90381/63967/1112/641/84250/2273/4361	15
248	1	GO:0051569	regulation of histone H3-K4 methylation	15/3422	26/16068	5.60112e-05	0.00126635	0.00101562	1789/23028/23168/26053/4297/54880/1786/22976/22938/672/9757/55011/2672/140690/4089	15
249	1	GO:0007095	mitotic G2 DNA damage checkpoint	3422-11-01	16/16068	5.99469e-05	0.00134684	0.00108017	8091/890/55215/983/472/60561/11073/1112/641/84250/4361	11
250	1	GO:0061448	connective tissue development	73/3422	225/16068	6.00518e-05	0.00134684	0.00108017	80856/7046/8091/1289/9241/7045/8313/2261/85301/91461/8538/64641/6781/23314/51320/1300/64764/11173/3398/4856/9464/2260/4060/59/655/4256/4920/7476/7474/7490/2736/22856/4781/2487/653/54360/1746/5396/8200/6591/80310/2778/6615/7298/359845/1277/22976/652/4851/114789/26585/659/5595/65985/81029/650/4017/5745/5916/9658/2737/649/4613/4487/1396/4086/4093/7076/1280/6935/5159/1958/130497	73
251	1	GO:0035148	tube formation	48/3422	133/16068	6.04697e-05	0.00135081	0.00108336	9585/5216/6491/7052/9270/9241/7289/5754/57216/51098/153090/6789/655/2668/9355/10395/7474/6422/8463/4781/653/317/5076/8321/1856/51804/6659/6664/4522/8289/6495/57167/5566/652/4851/9968/7798/133/26585/6497/5916/57534/6788/7248/54910/54361/2535/130497	48
252	1	GO:0010001	glial cell differentiation	59/3422	173/16068	6.25429e-05	0.00138647	0.00111195	10397/1031/9948/7852/1902/9241/983/1745/7732/10893/4152/10810/3398/28514/6900/1840/1956/56978/25/10215/27242/4781/92737/5454/5076/6659/1746/1000/3065/51176/6647/10100/7161/6664/3066/1445/5080/666/85414/118738/4851/9968/9639/8892/6497/4664/5595/26227/650/64398/53616/2737/4613/58158/163175/10319/5781/3845/56288	59
253	1	GO:0007045	cell-substrate adherens junction assembly	28/3422	65/16068	6.30549e-05	0.00138647	0.00111195	8826/3987/9270/596/23603/7057/7010/6548/6714/29984/4323/1946/10395/6422/1307/5747/87/342184/9748/10979/9475/6093/26585/7248/347/7070/54361/395	28
254	1	GO:0030574	collagen catabolic process	28/3422	65/16068	6.30549e-05	0.00138647	0.00111195	1289/1303/136227/84570/1300/4320/1292/1291/4323/4325/4314/1278/1293/1290/1284/1282/2191/5184/50509/1277/1305/1306/4324/9902/9509/1296/4312/1280	28
255	1	GO:0048041	focal adhesion assembly	28/3422	65/16068	6.30549e-05	0.00138647	0.00111195	8826/3987/9270/596/23603/7057/7010/6548/6714/29984/4323/1946/10395/6422/1307/5747/87/342184/9748/10979/9475/6093/26585/7248/347/7070/54361/395	28
256	1	GO:0003203	endocardial cushion morphogenesis	16/3422	29/16068	6.64543e-05	0.0014555	0.00116732	7046/9241/90/8642/655/2022/653/6591/6615/55273/4851/650/4487/3516/4089/6909	16
257	1	GO:0032465	regulation of cytokinesis	27/3422	62/16068	6.74494e-05	0.00147155	0.00118019	9585/9212/9928/990/29127/6790/9493/805/79733/1894/5289/84936/57448/54627/6840/675/1813/201161/144455/994/9738/9371/5581/28964/201163/57026/8502	27
258	1	GO:1903902	positive regulation of viral life cycle	34/3422	85/16068	6.875e-05	0.00149411	0.00119829	7153/64710/1654/5216/5478/5441/3956/128866/3965/6352/9217/29969/25920/6733/2494/9525/6882/51176/51497/6598/51495/6597/5434/22938/4851/5886/2040/5433/128637/6732/6667/6780/1105/104	34
259	1	GO:0071396	cellular response to lipid	136/3422	474/16068	7.00143e-05	0.00151179	0.00121247	10432/7337/8805/7533/890/22850/79039/7520/6602/79447/64754/1902/1789/7525/3148/891/107/27/9516/108/55885/10417/9063/5058/6751/6781/445/5976/1910/6352/3275/8013/23054/5754/6752/153090/2770/1620/478/655/6714/23097/6715/1946/55904/1956/2099/7474/1591/4848/25/6422/8463/2494/23543/5142/6943/133522/5076/55022/4843/6591/678/1616/29079/7035/898/3065/51176/1869/639/9125/3066/6597/8289/6049/25959/490/949/1…	136
260	1	GO:0071897	DNA biosynthetic process	61/3422	181/16068	7.01027e-05	0.00151179	0.00121247	9212/5424/7516/79075/1063/5427/1763/9768/3178/5478/6950/580/3978/3776/28984/4751/23649/5985/7083/6117/3980/472/6714/51455/25849/55505/83990/10694/675/5888/54108/2697/5111/7298/80010/5426/5982/56655/10635/672/116028/80119/409/51514/5983/9156/26585/641/659/10721/5595/5428/80169/25865/5609/7156/4361/5159/1026/10459/11044	61
261	1	GO:0051216	cartilage development	59/3422	174/16068	7.52459e-05	0.00161649	0.00129643	80856/7046/8091/9241/7045/8313/2261/85301/91461/8538/6781/23314/51320/1300/64764/11173/4856/9464/2260/4060/655/4256/4920/7476/7474/2736/22856/4781/2487/653/54360/1746/5396/8200/6591/2778/6615/7298/359845/1277/652/26585/659/5595/81029/650/4017/5745/5916/2737/649/4613/4487/4086/4093/7076/1280/6935/130497	59
262	1	GO:0034332	adherens junction organization	42/3422	113/16068	7.90608e-05	0.00169196	0.00135696	8826/3987/9270/596/23603/11228/7057/3728/1004/7010/9253/6548/6714/29984/4323/1946/10395/6422/1002/1307/5747/1000/1009/1003/51762/87/1445/342184/9748/10979/9475/6093/26585/7248/347/7070/999/204851/54361/23396/80139/395	42
263	1	GO:0051271	negative regulation of cellular component movement	77/3422	242/16068	7.95152e-05	0.00169522	0.00135957	10501/5734/7168/9270/596/28984/9241/23603/10507/7057/6091/90355/6781/23560/4035/153090/4856/5793/60672/7049/51466/1634/348/7454/2022/10395/7474/6422/80031/91862/653/4223/23671/753/3146/87/10370/1813/8829/10076/29/1460/4851/8434/3488/26585/57522/65009/1545/10014/653464/10221/23380/347/1027/7070/57406/54910/55558/201163/196528/114882/4163/27202/54361/6405/114757/130399/23189/7076/5800/10512/27342/2…	77
264	1	GO:0002040	sprouting angiogenesis	29/3422	69/16068	8.0763e-05	0.00170866	0.00137035	9270/79733/7057/6091/7010/28514/25960/90268/23210/4223/51176/8829/2050/27286/144455/652/26051/4851/4804/26585/3164/5743/4017/10014/147372/3678/3716/5228/1960	29
265	1	GO:0046599	regulation of centriole replication	3422-10-01	14/16068	8.08155e-05	0.00170866	0.00137035	10432/6491/10769/10733/9525/55835/672/55755/152185/4591	10
266	1	GO:0009952	anterior/posterior pattern specification	64/3422	193/16068	8.13648e-05	0.00170866	0.00137035	7046/7516/6790/2114/79971/9241/8313/60529/6045/7289/472/3224/57216/28514/10683/2719/5046/4297/4920/7474/23648/7490/6422/2736/3212/2637/4760/4223/2018/3236/80055/51176/3216/23237/4087/10287/5080/3955/5591/652/4851/9968/659/6497/4824/10220/650/5916/57534/1952/2737/7703/2186/50937/204851/4487/3516/5125/85407/10409/10512/5090/4089/130497	64
267	1	GO:0030178	negative regulation of Wnt signaling pathway	64/3422	193/16068	8.13648e-05	0.00170866	0.00137035	23198/5688/5707/9241/8313/10399/219287/324/27123/4188/4035/153090/6789/2719/4920/348/374946/7474/4772/6422/7088/2487/4776/8321/1856/4435/1000/6591/3065/51176/3489/10287/26524/10042/3485/3090/23240/64359/84133/4851/9968/6934/26585/85409/81029/2889/650/3487/2309/7089/6788/2737/166/4038/1601/2308/4163/54361/147906/85407/5800/2931/1958/10459	64
268	1	GO:0061437	renal system vasculature development	14/3422	24/16068	8.44046e-05	0.00175581	0.00140817	5175/59/655/5156/7490/6943/80310/8829/652/4851/4854/5159/1958/130497	14
269	1	GO:0061440	kidney vasculature development	14/3422	24/16068	8.44046e-05	0.00175581	0.00140817	5175/59/655/5156/7490/6943/80310/8829/652/4851/4854/5159/1958/130497	14
270	1	GO:0030397	membrane disassembly	22/3422	47/16068	8.48626e-05	0.00175581	0.00140817	7443/57122/9133/5347/983/891/91754/9631/9818/4927/9972/23511/7175/5903/55706/23636/9883/23225/8021/23165/79902/10762	22
271	1	GO:0051081	nuclear envelope disassembly	22/3422	47/16068	8.48626e-05	0.00175581	0.00140817	7443/57122/9133/5347/983/891/91754/9631/9818/4927/9972/23511/7175/5903/55706/23636/9883/23225/8021/23165/79902/10762	22
272	1	GO:1903522	regulation of blood circulation	87/3422	281/16068	8.5291e-05	0.00175819	0.00141007	80005/3759/805/7168/7531/3728/781/59342/6781/9254/30820/55799/6548/6271/478/3777/53826/4882/489/6331/9732/1525/157378/6543/1956/3274/783/55800/25/3709/3750/1636/8862/5142/9424/8913/151/27092/10242/9631/2034/7139/4843/10659/444/146/952/2697/3269/1813/8654/3710/2150/2149/10052/490/491/488/27345/5566/143872/3320/11149/133/3752/659/7137/3383/5743/482/486/5025/784/782/156/624/6640/3768/6324/84525/1908…	87
273	1	GO:0003279	cardiac septum development	37/3422	96/16068	8.5715e-05	0.00175976	0.00141133	4091/7046/7468/9241/5754/90/57216/3398/64220/7049/655/57493/2022/7474/9794/4628/653/8321/6659/55636/639/10370/6664/57167/60485/4052/652/4851/5629/7798/659/4853/64783/5125/2535/4089/6909	37
274	1	GO:0048806	genitalia development	20/3422	41/16068	8.59949e-05	0.00175976	0.00141133	1718/55366/5950/64220/4920/6715/2099/7474/2706/7490/2295/653/55636/581/7301/25836/10461/5781/367/6932	20
275	1	GO:0001838	embryonic epithelial tube formation	43/3422	117/16068	8.84922e-05	0.00180428	0.00144704	9585/5216/6491/9241/7289/5754/57216/51098/6789/655/2668/9355/10395/7474/6422/8463/653/317/5076/8321/1856/51804/6659/6664/4522/8289/6495/57167/5566/652/9968/7798/133/26585/6497/5916/57534/6788/7248/54910/54361/2535/130497	43
276	1	GO:0003205	cardiac chamber development	53/3422	153/16068	9.09168e-05	0.00184245	0.00147766	4091/7046/7468/7168/3776/9241/5950/9510/7010/5754/90/57216/3398/64220/9464/7049/655/57493/6331/157378/2022/7474/9794/4628/653/8321/6659/55636/7139/639/10370/6664/8289/57167/60485/4052/652/4851/5629/7798/659/4853/7137/64783/1363/3516/5125/6604/2535/10512/4089/6909/2931	53
277	1	GO:0034728	nucleosome organization	56/3422	164/16068	9.13005e-05	0.00184245	0.00147766	55355/3007/1058/79682/23198/4171/6602/2491/79172/4678/64946/79019/64754/6418/3009/3159/8364/55839/81611/3148/3014/4673/3008/3006/1060/6603/80152/128854/55506/1616/6598/401541/387103/6599/6597/8289/57082/54069/10541/3020/8208/55723/11339/10036/55320/10664/54623/91687/5928/7994/196528/6601/6604/546/29855/55166	56
278	1	GO:0051962	positive regulation of nervous system development	123/3422	424/16068	9.13504e-05	0.00184245	0.00147766	9585/8826/7516/259266/7520/7852/63950/596/1902/1789/991/27/10507/23028/1894/7436/6091/127833/57633/4747/2048/27185/7424/9638/1272/27020/7732/1268/79953/57611/9253/124925/6938/26039/10810/5754/153090/60436/3398/9139/1620/2260/1523/6929/23768/655/348/57118/1946/7476/6925/7474/9423/4761/25/23162/10215/23531/2736/1002/653/151/6092/5076/23025/4760/51761/221938/8482/8200/2146/8766/347902/3065/51593/181…	123
279	1	GO:0071559	response to transforming growth factor beta	67/3422	205/16068	9.23191e-05	0.00185532	0.00148797	4091/3987/7046/7525/7057/124857/9480/5139/10631/5829/23089/9315/90/7049/6714/2022/7476/7474/1278/25/6422/2200/114990/463/317/5747/4435/8200/3622/1284/80310/678/1003/7791/753/10370/6664/3066/1277/4087/5598/8239/10979/22938/4052/6625/7041/3397/409/9518/6497/94031/867/283149/5138/201163/1601/255743/54361/9392/4086/4093/1030/80139/4089/6935/56288	67
280	1	GO:0090287	regulation of cellular response to growth factor stimulus	72/3422	224/16068	9.35898e-05	0.0018723	0.00150159	4091/7046/967/9241/7057/55816/9480/10140/23090/7424/5770/27020/64399/23089/9315/153090/28514/25960/2260/7049/494470/2719/5046/1634/2022/7474/2321/25/6422/2200/1848/114990/8321/4756/4435/8200/3622/10253/753/10370/6664/10252/4087/51496/22938/4052/7041/652/4851/26585/659/6497/94031/4641/283149/331/201163/147372/1601/25865/4487/255743/3516/348093/54361/3678/11156/1030/80139/183/4089/6935	72
281	1	GO:0007423	sensory organ development	139/3422	489/16068	9.41221e-05	0.0018723	0.00150159	7046/6678/890/22803/1289/3776/6240/596/9241/9547/5950/64919/2048/7289/54549/4647/55584/55084/8013/5754/57216/60436/64220/9464/28514/2260/3777/9935/8642/23210/655/5156/668/4920/84465/9355/1956/1497/7476/7474/7545/4212/9423/7490/5205/2200/2736/1290/4628/2487/2295/54360/5076/2637/1856/4760/51804/51761/55636/5396/1019/5316/1282/835/3065/51176/10253/581/6647/2697/639/3638/57381/8829/6664/3066/6597/828…	139
282	1	GO:0060411	cardiac septum morphogenesis	27/3422	63/16068	9.42756e-05	0.0018723	0.00150159	4091/7046/7468/9241/90/57216/3398/7049/655/2022/7474/653/8321/6659/55636/10370/6664/60485/652/4851/5629/659/4853/64783/2535/4089/6909	27
283	1	GO:0072074	kidney mesenchyme development	3422-12-01	19/16068	9.44999e-05	0.0018723	0.00150159	655/7490/6943/5076/51804/6495/652/54361/10409/4089/5159/130497	12
284	1	GO:0003002	regionalization	97/3422	321/16068	9.65983e-05	0.00190714	0.00152953	4091/7046/7516/6790/2114/63950/79971/9241/8313/60529/6045/1745/3237/7289/64399/4188/472/3224/90/57216/51098/28514/2260/10683/9935/2668/2719/5046/4297/4920/9355/7476/7474/23648/7490/6422/1848/2736/22856/3212/8320/5076/2637/1856/4760/4223/2018/3236/1746/80055/6615/51176/3216/10370/8829/6495/10252/23237/4087/10287/5080/5566/3955/5591/23432/652/4851/9968/26585/659/6497/4824/10220/650/5916/57534/1952/…	97
285	1	GO:0001823	mesonephros development	38/3422	100/16068	9.86474e-05	0.00194076	0.0015565	4091/596/9241/6382/55366/3237/2260/8642/655/2668/2719/7490/6422/6092/6943/5076/51804/4435/6495/342184/10252/4087/652/384/26585/10220/650/2737/255743/9244/54361/4086/4093/10409/5228/183/4089/130497	38
286	1	GO:0006275	regulation of DNA replication	42/3422	114/16068	9.97001e-05	0.00195461	0.00156761	157570/64710/79075/990/1763/79733/983/5985/8317/30968/23560/3980/6464/5156/1956/2736/653/10735/55022/54881/675/7270/1017/5111/51053/90381/5982/144455/8243/9126/652/5983/81620/641/374/80169/7126/10919/84893/546/4361/55704	42
287	1	GO:1902806	regulation of cell cycle G1/S phase transition	49/3422	139/16068	0.000100596	0.00196421	0.00157531	9928/51512/990/1654/6790/79447/8318/995/596/28984/7027/983/10769/891/2810/472/3275/3398/26058/5325/1956/4848/1820/55022/6659/2146/835/57472/1869/1017/581/81610/5111/9125/7161/6597/25959/55835/144455/55159/5591/4850/2273/1027/637/4194/1030/23019/1026	49
288	1	GO:0008608	attachment of spindle microtubules to kinetochore	15/3422	27/16068	0.000101241	0.00196421	0.00157531	10615/9212/29127/10403/11004/1062/891/4751/1894/151648/324/79980/57082/283489/90417	15
289	1	GO:1902750	negative regulation of cell cycle G2/M phase transition	15/3422	27/16068	0.000101241	0.00196421	0.00157531	8091/890/55215/983/472/60672/60561/11073/90381/63967/1112/641/84250/2273/4361	15
290	1	GO:0001701	in utero embryonic development	93/3422	306/16068	0.000105844	0.00204644	0.00164126	7046/7516/9133/6491/4904/4678/7168/79733/2821/9241/891/4751/23028/5919/10733/8061/4245/57623/5335/23168/4188/4952/10049/7082/90/91/321/9464/2260/1909/6789/655/57493/1956/4848/23162/8894/57448/8178/2736/4628/653/8320/51294/2034/4435/55636/675/6615/51176/2697/6598/639/54892/50814/9837/55273/4087/57167/26524/9470/144455/4436/10365/4851/23764/133/29924/650/80312/25988/3726/57534/6788/83605/2737/8985/…	93
291	1	GO:0060541	respiratory system development	63/3422	191/16068	0.000109542	0.00210745	0.00169019	6678/9241/5950/91461/9678/7289/64399/445/4015/5754/57216/64220/2260/23210/2719/57493/4323/1956/7474/7490/23162/2736/4781/6943/51804/2034/55636/51176/10253/8914/1977/6664/23152/6495/10252/4087/60485/652/54206/3397/10365/4851/5629/171023/3488/659/6497/1512/10905/5595/220/29899/5916/2737/8985/147372/4613/3516/9509/1749/10409/84525/3845	63
292	1	GO:0090066	regulation of anatomical structure size	130/3422	454/16068	0.000110375	0.00210745	0.00169019	80005/150465/10501/56262/5216/51474/9948/1808/9270/2934/7430/91663/10507/128239/23028/5592/85464/59342/2258/4747/10788/27185/6356/1630/57611/1910/6900/1909/55971/51466/59/348/9732/374946/7454/1946/1956/3274/7476/7474/9423/25/80031/57580/1636/1002/29766/8862/151/10451/5076/10242/382/10439/8482/360/59341/11013/4843/1019/57403/91584/8766/2764/10095/146/952/93663/6647/2697/11034/3269/8829/10109/7456/…	130
293	1	GO:0001841	neural tube formation	37/3422	97/16068	0.00011045	0.00210745	0.00169019	9585/5216/6491/9241/7289/5754/57216/51098/6789/655/9355/10395/7474/6422/8463/653/317/5076/8321/1856/6659/6664/4522/8289/57167/5566/652/9968/7798/133/6497/5916/57534/6788/7248/54910/2535	37
294	1	GO:0045931	positive regulation of mitotic cell cycle	43/3422	118/16068	0.000110879	0.00210745	0.00169019	9585/9787/990/1654/6790/5902/9700/8318/10403/28984/113130/983/891/4085/8317/351/25/29766/9525/1019/23326/8766/7175/675/1977/11065/55023/51203/23137/994/55719/1761/84250/8877/4824/23476/219736/6604/25942/4762/1908/5781/5159	43
295	1	GO:0072175	epithelial tube formation	43/3422	118/16068	0.000110879	0.00210745	0.00169019	9585/5216/6491/9241/7289/5754/57216/51098/6789/655/2668/9355/10395/7474/6422/8463/653/317/5076/8321/1856/51804/6659/6664/4522/8289/6495/57167/5566/652/9968/7798/133/26585/6497/5916/57534/6788/7248/54910/54361/2535/130497	43
296	1	GO:0045995	regulation of embryonic development	41/3422	111/16068	0.000112293	0.00212712	0.00170596	1289/983/10399/91663/23028/7289/5754/57216/60436/28514/2260/6789/655/2668/7474/6422/1848/1290/3910/8321/1856/51804/6615/6495/5598/5566/3955/9904/23432/652/4851/25836/6788/54361/219736/2535/85407/6909/367/126731/130497	41
297	1	GO:0019058	viral life cycle	123/3422	426/16068	0.000113847	0.00214469	0.00172005	6176/6155/7153/6136/7913/3609/6144/57122/64710/8091/1654/6234/5216/6218/11224/5478/7514/6130/6128/7852/6204/596/3838/2934/6230/6124/6217/6146/5441/6122/23521/6205/6135/6129/3956/128866/3965/10410/6352/9217/29969/25920/6733/348/1525/57617/2494/3916/6590/388419/55223/9525/9631/9818/4927/9972/27336/6882/23511/7175/3065/51176/1487/84321/6139/51497/3837/5903/4684/55706/6598/23636/51495/6227/6597/7301/…	123
298	1	GO:1904950	negative regulation of establishment of protein localization	64/3422	195/16068	0.000114229	0.00214469	0.00172005	29934/580/5734/9270/28984/8313/7430/9516/5905/55366/9515/91461/3745/5569/4188/307/29969/7327/153090/4856/8445/55432/655/90007/3625/6422/27242/51715/5530/8321/55022/6659/6591/7447/5211/3065/1813/1445/2150/11261/2149/284297/5598/2664/11124/4796/11142/7009/23433/64285/9530/5525/8622/5138/347/10961/94121/283514/27202/80725/147906/130399/27342/5781	64
299	1	GO:0043486	histone exchange	24/3422	54/16068	0.000114368	0.00214469	0.00172005	55355/1058/79682/23198/2491/79172/4678/64946/79019/8364/55839/81611/1060/80152/401541/387103/57082/54069/10541/11339/55320/91687/5928/55166	24
300	1	GO:0044057	regulation of system process	136/3422	479/16068	0.000117985	0.00220363	0.00176732	80005/3759/805/57616/7168/7531/3728/781/1136/5592/59342/10203/6781/309/1143/9254/30820/4660/1910/8013/55799/10810/6752/4856/9464/6548/2260/6271/478/3777/53826/9312/668/4882/489/6331/9732/1525/157378/6543/1956/3274/783/55800/25/3709/3625/3750/27242/1636/8862/5142/9424/8913/151/27092/5530/10242/4760/9631/55/2034/7139/4843/10659/444/2778/146/51762/952/6647/2697/3269/1813/8654/3710/2150/2149/10052/49…	136
301	1	GO:0051100	negative regulation of binding	46/3422	129/16068	0.000118558	0.00220363	0.00176732	9212/51512/8091/6790/5792/9270/9241/4751/23028/124857/23560/4188/58499/3398/9464/9355/79822/5909/1636/6590/5530/4776/1400/55118/51176/1869/581/6664/3066/23394/5899/3397/409/6093/5595/7009/4824/5465/166/84893/1601/4487/22927/25942/9043/10459	46
302	1	GO:0045446	endothelial cell differentiation	34/3422	87/16068	0.00011869	0.00220363	0.00176732	7430/91663/6781/7082/90/28514/57493/2022/7476/80274/1003/8829/2150/55273/9414/1903/26084/652/26051/9475/3397/4851/6093/5629/659/81575/3383/9294/2889/83605/5138/8985/3516/4089	34
303	1	GO:0014812	muscle cell migration	28/3422	67/16068	0.000119963	0.00221992	0.00178039	8826/5328/80005/7168/9270/596/1902/10631/6352/4035/4856/6714/9732/80031/1636/51804/80310/8829/51177/10276/6495/6093/3488/65009/10221/7060/183/5159	28
304	1	GO:0071417	cellular response to organonitrogen compound	130/3422	455/16068	0.000122631	0.00226181	0.00181398	9564/64710/4644/990/890/2790/7430/107/23028/5919/5905/3728/108/54331/5058/5139/6781/5770/5829/445/351/5295/197131/8013/1291/6548/55971/6464/6714/1154/6715/1956/1278/7490/25/3709/3625/6422/2200/1290/2786/5142/1307/5747/55022/3843/2146/80310/1282/5888/6647/3269/6599/1786/2787/3066/1445/10518/1277/140710/23235/5566/4218/55970/672/5591/55023/5167/23545/54206/3397/10365/4804/1788/3488/641/4641/5595/50…	130
305	1	GO:0071560	cellular response to transforming growth factor beta stimulus	66/3422	203/16068	0.000123374	0.00226807	0.001819	4091/3987/7046/7525/7057/124857/9480/5139/10631/5829/23089/9315/90/7049/6714/2022/7476/7474/1278/25/6422/2200/114990/317/5747/4435/8200/3622/1284/80310/678/1003/7791/753/10370/6664/3066/1277/4087/5598/8239/10979/22938/4052/6625/7041/3397/409/9518/6497/94031/867/283149/5138/201163/1601/255743/54361/9392/4086/4093/1030/80139/4089/6935/56288	66
306	1	GO:0003158	endothelium development	40/3422	108/16068	0.000126435	0.00231108	0.0018535	7430/91663/6781/7082/90/5175/28514/6789/57493/2022/7476/80274/1003/2697/8829/2150/55273/9414/1903/26084/652/1460/26051/9475/3397/4851/6093/5629/659/81575/3383/9294/2889/6788/83605/5138/8985/25865/3516/4089	40
307	1	GO:0044818	mitotic G2/M transition checkpoint	13/3422	22/16068	0.000126951	0.00231108	0.0018535	8091/890/55215/983/472/60561/11073/90381/63967/1112/641/84250/4361	13
308	1	GO:0072012	glomerulus vasculature development	13/3422	22/16068	0.000126951	0.00231108	0.0018535	5175/59/655/5156/7490/6943/80310/652/4851/4854/5159/1958/130497	13
309	1	GO:0034080	CENP-A containing nucleosome assembly	20/3422	42/16068	0.000131487	0.00237319	0.00190331	55355/1058/79682/2491/79172/64946/79019/8364/55839/1060/80152/401541/387103/57082/54069/11339/55320/91687/5928/55166	20
310	1	GO:0061641	CENP-A containing chromatin organization	20/3422	42/16068	0.000131487	0.00237319	0.00190331	55355/1058/79682/2491/79172/64946/79019/8364/55839/1060/80152/401541/387103/57082/54069/11339/55320/91687/5928/55166	20
311	1	GO:0003197	endocardial cushion development	19/3422	39/16068	0.000131632	0.00237319	0.00190331	7046/9241/2078/90/8642/655/2022/653/6591/6615/55273/652/4851/659/650/4487/3516/4089/6909	19
312	1	GO:0031497	chromatin assembly	53/3422	155/16068	0.000133346	0.00239639	0.00192191	55355/3007/8091/1058/79682/4171/2491/79172/4678/64946/79019/64754/6418/3009/3159/8364/55839/81611/3148/3014/4673/3008/3006/1060/84629/80152/1029/22893/128854/55506/1616/7175/401541/387103/57082/54069/201161/10541/3020/8208/3070/55723/11339/10036/55320/10664/54623/91687/5928/7994/546/29855/55166	53
313	1	GO:0061337	cardiac conduction	45/3422	126/16068	0.00013413	0.00240277	0.00192704	3759/805/7531/3728/781/9254/30820/55799/6548/478/3777/53826/4882/489/6331/1525/157378/6543/783/55800/3709/3750/9424/8913/27092/9631/444/2697/3710/10052/490/491/488/5566/3752/7137/482/486/784/782/3768/6324/3761/183/3775	45
314	1	GO:0003198	epithelial to mesenchymal transition involved in endocardial cushion formation	3422-11-01	17/16068	0.000137063	0.00243201	0.00195048	7046/9241/90/2022/6591/6615/55273/4851/4487/3516/4089	11
315	1	GO:0006337	nucleosome disassembly	3422-11-01	17/16068	0.000137063	0.00243201	0.00195048	6602/6418/3159/6603/6598/6599/6597/8289/196528/6601/6604	11
316	1	GO:0032986	protein-DNA complex disassembly	3422-11-01	17/16068	0.000137063	0.00243201	0.00195048	6602/6418/3159/6603/6598/6599/6597/8289/196528/6601/6604	11
317	1	GO:0060348	bone development	57/3422	170/16068	0.000139125	0.0024608	0.00197357	6678/7468/5734/8313/10507/2261/85301/6781/7289/158326/1300/7010/64175/79705/8642/8111/6714/4882/4323/4325/6715/2022/5305/2200/22856/389058/284266/51715/10234/2778/3638/359845/196527/1277/1305/652/171023/1112/26585/659/6497/4664/650/5916/80169/2737/10163/4487/1749/4086/4093/249/1280/338773/56603/54808/5781	57
318	1	GO:0042733	embryonic digit morphogenesis	26/3422	61/16068	0.000140865	0.00247839	0.00198768	80856/9241/60529/7289/51098/9464/4920/7476/7474/2736/3065/581/2697/2776/3066/652/4851/2737/4038/1387/4613/4487/4089/6909/130497/51776	26
319	1	GO:0051224	negative regulation of protein transport	61/3422	185/16068	0.000141104	0.00247839	0.00198768	29934/580/5734/9270/28984/8313/7430/9516/5905/55366/9515/91461/3745/5569/4188/307/29969/7327/153090/4856/8445/55432/655/90007/3625/6422/27242/51715/5530/8321/6659/6591/7447/5211/3065/1813/1445/2150/11261/2149/284297/5598/2664/11124/4796/11142/7009/64285/9530/8622/5138/347/10961/94121/283514/27202/80725/147906/130399/27342/5781	61
320	1	GO:0048524	positive regulation of viral process	37/3422	98/16068	0.000141445	0.00247839	0.00198768	7153/64710/1654/5216/5478/5441/3956/128866/3965/6352/9217/29969/25920/6733/348/2494/23369/9525/6882/51176/51497/6598/51495/6597/5434/22938/4851/5886/2040/9698/5433/128637/6732/6667/6780/1105/104	37
321	1	GO:0009755	hormone-mediated signaling pathway	66/3422	204/16068	0.000144985	0.0025325	0.00203108	10432/7337/7533/79039/79447/55885/9063/5058/6751/3275/8013/23054/6752/7200/655/6714/2099/4848/6422/2494/23543/6943/133522/1616/29079/898/3065/51176/9125/23636/6597/8289/6049/25959/26524/112398/9282/6502/7041/672/652/1460/409/8204/9968/7421/7025/4824/3164/5916/2288/5465/9969/8648/1601/6095/1407/6776/7253/8202/79602/85315/5781/23019/367/9575	66
322	1	GO:0051168	nuclear export	59/3422	178/16068	0.000153242	0.00266842	0.00214008	5784/51512/57122/3178/5902/10892/7514/580/10204/10250/10657/6428/5905/2810/55437/29118/5976/29107/55677/84811/9631/6659/9818/4927/9972/23511/7175/84321/64328/8683/5903/55706/1977/23636/84324/11261/23039/4686/51496/9883/23225/8021/23165/79902/5566/10541/10212/10762/51808/6934/84934/6429/9877/5433/7248/51362/53981/5781/9295	59
323	1	GO:0001952	regulation of cell-matrix adhesion	34/3422	88/16068	0.000154268	0.00267796	0.00214773	8826/3987/5328/9270/596/23603/7057/9480/27185/7424/10631/7010/5295/6548/6714/29984/4323/1946/10395/6422/1307/5747/1029/50488/342184/9748/2013/9475/6093/26585/7248/347/54361/395	34
324	1	GO:0003231	cardiac ventricle development	42/3422	116/16068	0.000156216	0.0027034	0.00216814	4091/7046/7468/7168/3776/9241/5754/90/57216/3398/64220/9464/7049/57493/6331/157378/2022/7474/8321/6659/55636/7139/639/10370/6664/57167/60485/4052/652/4851/5629/7798/659/7137/64783/1363/3516/6604/2535/10512/4089/2931	42
325	1	GO:0007044	cell-substrate junction assembly	31/3422	78/16068	0.000162494	0.0028034	0.00224834	8826/3987/9270/596/23603/7057/7010/6548/6714/29984/4323/1946/10395/6422/1307/5747/87/342184/9748/3915/10979/9475/6093/26585/7248/347/7070/5339/54361/3678/395	31
326	1	GO:0001933	negative regulation of protein phosphorylation	107/3422	365/16068	0.000163897	0.00281892	0.00226079	4091/2305/1846/1031/805/5347/9270/64754/9241/23603/7430/891/10399/91663/10507/2810/55872/55885/324/5998/5770/5569/2675/9306/153090/1844/79705/23768/655/1154/1634/348/2022/284996/25/6422/2167/3642/64780/1848/91862/4908/633/1029/55022/65268/349667/81848/2764/10253/1847/581/753/2776/23636/7161/1445/2150/11261/64793/200734/10252/9770/5598/161742/5080/26524/94030/84959/5591/27347/652/5167/54206/4298/8…	107
327	1	GO:0033047	regulation of mitotic sister chromatid segregation	23/3422	52/16068	0.000172544	0.00295857	0.00237279	10460/9787/699/990/701/1063/9700/5347/10403/7272/1062/891/4085/324/472/1457/7175/11065/23137/55719/84250/546/10459	23
328	1	GO:0010638	positive regulation of organelle organization	138/3422	491/16068	0.000173426	0.00296464	0.00237766	9787/9212/57535/7046/10059/7533/5216/6790/3178/5902/10055/6950/51729/9948/7534/7168/7531/9700/9270/596/9917/2934/1902/28984/113130/7027/7357/4751/10733/2810/6382/5058/55245/84464/10788/286/30968/6356/8739/7010/472/8396/55971/80821/51466/3998/9520/6714/1634/8867/7454/7474/5880/4848/5305/6422/3176/84224/4908/9525/382/59341/5534/9662/2764/10095/57472/7175/10694/6624/1869/29109/51750/581/10801/11034/…	138
329	1	GO:0030198	extracellular matrix organization	95/3422	318/16068	0.000178932	0.00304946	0.00244569	7046/6678/1289/2934/28984/7045/7057/85301/133584/1303/4239/3680/10631/1300/4015/351/4320/10049/1292/7087/4035/1291/5175/4982/9507/83700/4060/23768/1634/4323/4325/4314/3386/2022/8785/1278/7490/1293/25/2200/1290/11096/2295/1307/633/3910/5747/1758/84168/9806/90993/1284/1282/3912/2191/151887/5033/6624/4016/2113/1515/4811/50509/1277/3915/1305/63827/30001/4851/8434/26585/3383/4017/4324/1545/56605/25890…	95
330	1	GO:0048545	response to steroid hormone	105/3422	358/16068	0.000183889	0.00312443	0.00250581	10432/7337/6678/7533/79039/805/79447/64754/596/1789/2821/3148/7057/6382/8061/55885/9063/5058/4747/6781/6586/445/4015/3275/8013/23054/5066/6752/7200/478/655/6714/790/6715/2022/1956/2099/2706/4848/6422/3176/2494/23543/6943/133522/678/1616/29079/898/3065/51176/952/5111/7298/9125/1515/6597/8289/6049/25959/490/10076/1277/112398/3485/9282/6502/7041/672/652/54206/409/4851/8204/9968/133/7421/7025/4824/10…	105
331	1	GO:0001649	osteoblast differentiation	64/3422	198/16068	0.000186575	0.0031605	0.00253474	63979/27316/9241/2091/8313/10507/6205/55366/9063/10140/23314/23560/1291/90/3398/9464/655/1591/6422/2736/79697/8321/5747/4435/8482/90993/6591/2778/6615/51176/2697/865/6664/23020/1277/9770/7171/5566/3020/652/9260/3397/4851/3488/659/6497/650/374/5745/58476/3726/2737/9902/6238/255743/10457/54361/3570/1749/4921/4086/117581/249/338773	64
332	1	GO:0043401	steroid hormone mediated signaling pathway	56/3422	168/16068	0.000188463	0.00318287	0.00255268	10432/7337/7533/79039/79447/55885/9063/5058/3275/8013/23054/655/6714/2099/4848/6422/2494/23543/6943/133522/1616/29079/898/3065/51176/9125/6597/8289/6049/25959/112398/9282/6502/7041/672/652/409/8204/9968/7421/7025/4824/3164/5916/2288/5465/9969/8648/1601/6095/1407/8202/85315/23019/367/9575	56
333	1	GO:0016358	dendrite development	60/3422	183/16068	0.000189514	0.00318474	0.00255418	8826/7533/1902/991/10769/10507/1136/7436/5592/2048/27185/1630/351/1742/124925/26039/153090/1523/655/348/57118/25791/7476/773/25/57580/23543/653/5530/4776/382/116443/2146/4891/8829/3251/3066/50488/342184/7074/7804/6801/23043/3397/50807/473/23373/653464/23380/1952/84079/5597/4038/3706/80725/100132074/5064/9148/4147/10160	60
334	1	GO:0045070	positive regulation of viral genome replication	16/3422	31/16068	0.00018971	0.00318474	0.00255418	7153/64710/1654/5478/6352/9217/6733/2494/51495/4851/5886/2040/128637/6732/6780/104	16
335	1	GO:0010769	regulation of cell morphogenesis involved in differentiation	77/3422	248/16068	0.000191397	0.00320347	0.0025692	3987/80005/150465/10501/7533/1808/9270/23603/91663/10507/1136/6091/85464/2258/4747/2048/27185/6586/10631/1630/57611/26039/84894/6900/1523/348/374946/1946/25791/7476/7474/773/9423/25/80031/57580/1002/5454/6092/5530/4776/5747/10439/8482/91584/8766/8829/10109/55604/10276/6049/23394/7074/7804/2664/1793/23043/3397/4804/659/65078/8153/84079/7070/4038/4137/1398/54910/55558/3706/80725/9706/6405/23189/580…	77
336	1	GO:0048705	skeletal system morphogenesis	65/3422	202/16068	0.000192803	0.00320786	0.00257272	7046/9241/8313/2261/85301/60529/8538/6781/23314/7289/64399/4188/158326/1300/7010/3224/2260/655/5156/4256/4920/4323/4325/7476/6422/22856/389058/51715/3212/133522/51804/3236/1746/5396/2778/3216/3638/6664/4522/359845/6495/342184/1277/4087/1305/652/9968/1112/26585/659/6497/4664/25836/5916/2737/7703/649/4613/4487/1749/249/1280/6935/56603/130497	65
337	1	GO:0090092	regulation of transmembrane receptor protein serine/threonine kinase signaling pathway	65/3422	202/16068	0.000192803	0.00320786	0.00257272	4091/7046/11030/7272/9241/7057/9480/10140/23090/23089/9315/90/91/4856/7049/494470/655/2719/5046/2022/7474/25/3625/6422/2200/114990/653/8321/4756/4435/8200/3622/753/10370/6664/4087/51496/22938/4052/7041/652/1460/4851/1761/9518/26585/659/6497/94031/10220/650/283149/331/649/201163/1601/4487/255743/3516/348093/2657/1030/80139/4089/6935	65
338	1	GO:0032508	DNA duplex unwinding	29/3422	72/16068	0.000198663	0.00328585	0.00263527	7153/4172/1654/1763/4171/7520/51659/4174/8318/3159/404672/9557/5887/83990/5888/51750/9401/4175/9837/5965/4173/80119/1108/641/84893/1663/546/4361/1105	29
339	1	GO:0044243	multicellular organism catabolic process	29/3422	72/16068	0.000198663	0.00328585	0.00263527	1289/1303/136227/84570/1300/4320/1292/1291/4323/4325/4314/1278/1293/1636/1290/1284/1282/2191/5184/50509/1277/1305/1306/4324/9902/9509/1296/4312/1280	29
340	1	GO:0030199	collagen fibril organization	18/3422	37/16068	0.000201701	0.00331772	0.00266083	7046/1289/1303/4015/4320/4060/1278/1290/5033/50509/1277/26585/4017/1545/8985/9509/4921/1280	18
341	1	GO:0042326	negative regulation of phosphorylation	115/3422	399/16068	0.00020199	0.00331772	0.00266083	4091/2305/1846/1031/805/5347/9270/64754/9241/23603/7430/891/10399/91663/10507/2810/55872/55885/324/5998/5770/5569/2675/9306/153090/1844/79705/23768/655/1154/1634/348/2022/90007/284996/25/6422/2167/3642/64780/1848/91862/863/4908/633/1029/55022/65268/349667/81848/2764/1353/10253/1847/581/753/5903/2776/23636/29103/7161/1445/2150/11261/64793/200734/10252/9770/5598/161742/5080/26524/94030/84959/5591/2…	115
342	1	GO:0043062	extracellular structure organization	95/3422	319/16068	0.000202365	0.00331772	0.00266083	7046/6678/1289/2934/28984/7045/7057/85301/133584/1303/4239/3680/10631/1300/4015/351/4320/10049/1292/7087/4035/1291/5175/4982/9507/83700/4060/23768/1634/4323/4325/4314/3386/2022/8785/1278/7490/1293/25/2200/1290/11096/2295/1307/633/3910/5747/1758/84168/9806/90993/1284/1282/3912/2191/151887/5033/6624/4016/2113/1515/4811/50509/1277/3915/1305/63827/30001/4851/8434/26585/3383/4017/4324/1545/56605/25890…	95
343	1	GO:0030521	androgen receptor signaling pathway	25/3422	59/16068	0.000210327	0.00343821	0.00275746	7337/9063/3275/6422/6943/1616/29079/898/3065/6597/8289/6049/9282/7041/672/409/8204/9968/4824/2288/9969/8648/1601/8202/367	25
344	1	GO:0040013	negative regulation of locomotion	75/3422	241/16068	0.000212605	0.00346534	0.00277922	10501/5734/7168/9270/596/28984/9241/23603/10507/7057/6091/90355/6781/23560/4035/153090/4856/5793/60672/51466/1634/348/7454/2022/10395/7474/6422/80031/91862/653/6092/4223/23671/753/3146/10370/1813/8829/10076/29/1460/4851/8434/3488/26585/57522/65009/1545/10014/653464/10221/23380/347/7070/57406/54910/55558/201163/196528/114882/4163/27202/54361/6405/114757/130399/23189/7076/5800/10512/27342/22846/127…	75
345	1	GO:0048167	regulation of synaptic plasticity	46/3422	132/16068	0.000219112	0.00356104	0.00285597	7533/991/10769/2048/3745/27020/9162/1742/6855/6900/4297/348/6543/3274/4761/6812/6616/4776/23025/7425/8766/952/4684/3269/1813/3710/491/23237/9145/4218/4900/2259/5743/23373/23096/57406/440829/440275/3706/9066/6780/9148/388336/183/3845/84502	46
346	1	GO:0046660	female sex differentiation	39/3422	107/16068	0.00022503	0.00364666	0.00292464	7337/596/11144/2175/5950/6586/9510/91/64220/5156/668/4323/6715/2099/7474/7490/3625/6422/6092/55636/7425/835/675/581/6647/7301/3955/409/8204/8892/3383/2309/9757/1299/54361/10461/4089/117/63951	39
347	1	GO:0050771	negative regulation of axonogenesis	24/3422	56/16068	0.000227107	0.00366971	0.00294312	10501/10507/2258/2048/1630/84894/374946/7474/9423/80031/5747/8829/6049/2664/4804/65078/7070/4038/54910/55558/9706/6405/5800/10512	24
348	1	GO:0045137	development of primary sexual characteristics	66/3422	207/16068	0.000232118	0.0037399	0.00299942	7046/7337/7022/259266/10046/4678/6240/596/11144/3148/2175/6382/4257/6586/9510/5926/91/5156/668/4323/6715/2099/7474/7490/8894/3625/6422/6092/6943/51804/7425/6665/3622/835/675/581/84733/6647/10370/1515/666/3020/3955/4521/4436/409/8204/1761/8892/4824/3383/2309/9757/8648/1299/128637/54361/5927/10409/546/4089/117/63951/54997/367/130497	66
349	1	GO:0098727	maintenance of cell number	50/3422	147/16068	0.00023507	0.00376661	0.00302084	8091/259266/2177/9241/5441/23168/10893/123169/57216/28514/655/7476/4848/6422/8320/5076/2034/6659/5396/1000/2146/678/51593/1977/4087/57167/60485/9282/5434/8243/9126/4851/54623/5629/9968/6497/4853/25836/283149/80312/2309/5433/80306/2308/3516/9739/22823/4089/55183/23019	50
350	1	GO:0048596	embryonic camera-type eye morphogenesis	13/3422	23/16068	0.000235119	0.00376661	0.00302084	64220/655/7474/2295/5076/6664/8289/5080/5629/220/204851/6935/6909	13
351	1	GO:0010594	regulation of endothelial cell migration	40/3422	111/16068	0.0002483	0.0039641	0.00317923	9564/6678/9270/28984/7057/5335/6781/7424/7010/153090/25960/2260/1634/348/7476/7474/5747/4223/3146/2113/8829/154810/949/83442/27286/2013/652/1460/9475/4851/5629/659/5743/10014/147372/25865/23328/6776/183/22846	40
352	1	GO:0021915	neural tube development	51/3422	151/16068	0.000248861	0.0039641	0.00317923	9585/5216/6491/9241/7289/5754/57216/51098/6789/8642/655/9355/10395/7474/23648/6422/8463/2736/653/317/5076/8321/2637/1856/6659/27443/6664/4522/8289/57167/5080/5566/23432/652/4851/5629/9968/7798/133/6497/26227/5916/57534/6788/2737/7248/8985/54910/2535/10512/6932	51
353	1	GO:0071383	cellular response to steroid hormone stimulus	70/3422	223/16068	0.000256366	0.00407208	0.00326583	10432/7337/7533/79039/79447/64754/1789/55885/9063/5058/6781/445/3275/8013/23054/6752/478/655/6714/6715/1956/2099/4848/6422/2494/23543/6943/133522/678/1616/29079/898/3065/51176/9125/6597/8289/6049/25959/490/112398/9282/6502/7041/672/652/54206/409/8204/9968/7421/7025/4824/3164/5916/2288/5465/2309/9969/8648/1601/2308/6095/1407/8725/8202/85315/23019/367/9575	70
354	1	GO:0032535	regulation of cellular component size	97/3422	329/16068	0.000259009	0.00410243	0.00329017	150465/10501/56262/5216/51474/9948/1808/2934/7430/91663/10507/128239/23028/85464/2258/4747/10788/27185/6356/1630/57611/6900/55971/51466/348/374946/7454/1946/7476/7474/9423/25/80031/57580/1002/29766/10451/382/10439/8482/360/59341/11013/1019/57403/91584/8766/2764/10095/93663/11034/8829/10109/7456/55604/2150/6049/342184/23394/491/196527/83442/5357/822/3320/6709/11151/659/643338/4641/9530/3383/83547/…	97
355	1	GO:0007626	locomotory behavior	60/3422	185/16068	0.000263294	0.00415856	0.00333519	4644/89797/10752/1136/1476/4045/1143/351/1742/55084/124925/321/3398/6900/7200/26058/478/2668/56172/1497/773/7545/54112/1759/463/6616/3236/55636/2395/2764/123803/54982/6647/1813/3251/491/3074/6801/409/4985/93145/220/9698/53616/7248/51704/5581/4987/4137/23551/10882/23230/55283/2906/163175/5090/1949/127343/64072/320	60
356	1	GO:0019827	stem cell population maintenance	49/3422	144/16068	0.000266892	0.00420354	0.00337126	8091/259266/2177/9241/5441/23168/10893/123169/57216/28514/655/7476/4848/6422/8320/5076/2034/6659/5396/1000/678/51593/1977/4087/57167/60485/9282/5434/8243/9126/4851/54623/5629/9968/6497/4853/25836/283149/80312/2309/5433/80306/2308/3516/9739/22823/4089/55183/23019	49
357	1	GO:0070828	heterochromatin organization	3422-09-01	13/16068	0.000274311	0.0043083	0.00345527	8091/3159/84629/1029/22893/7175/201161/3020/3070	9
358	1	GO:0051310	metaphase plate congression	21/3422	47/16068	0.000275643	0.00431712	0.00346236	9928/1063/54908/3833/55143/10403/3835/113130/11004/1062/891/128866/9525/8766/81610/3837/283489/84722/91782/152185/55166	21
359	1	GO:0060317	cardiac epithelial to mesenchymal transition	15/3422	29/16068	0.00029177	0.00455698	0.00365472	7046/9241/2078/90/7049/2022/10439/6591/6615/55273/4851/650/4487/3516/4089	15
360	1	GO:0016331	morphogenesis of embryonic epithelium	48/3422	141/16068	0.00030305	0.00470744	0.00377539	9585/5216/6491/9241/7424/7289/5754/57216/51098/6789/655/2668/9355/10395/7474/6422/8463/2736/653/317/5076/8321/1856/51804/6659/6664/4522/8289/6495/57167/5566/652/9968/7798/133/26585/6497/220/5916/57534/6788/7248/54910/3714/54361/2535/367/130497	48
361	1	GO:0006409	tRNA export from nucleus	16/3422	32/16068	0.000304762	0.00470744	0.00377539	57122/9631/9818/4927/9972/23511/7175/5903/55706/23636/9883/23225/8021/23165/79902/10762	16
362	1	GO:0048048	embryonic eye morphogenesis	16/3422	32/16068	0.000304762	0.00470744	0.00377539	64220/655/668/7474/2200/2295/5076/6664/8289/5080/5629/220/5916/204851/6935/6909	16
363	1	GO:0071431	tRNA-containing ribonucleoprotein complex export from nucleus	16/3422	32/16068	0.000304762	0.00470744	0.00377539	57122/9631/9818/4927/9972/23511/7175/5903/55706/23636/9883/23225/8021/23165/79902/10762	16
364	1	GO:0035924	cellular response to vascular endothelial growth factor stimulus	18/3422	38/16068	0.000307416	0.00473538	0.0037978	9270/967/153090/28514/25960/5156/1634/2321/8829/4851/4641/3164/147372/25865/2619/11156/1960/5159	18
365	1	GO:0033044	regulation of chromosome organization	44/3422	127/16068	0.000343523	0.00526266	0.00422068	10460/9787/9212/699/990/701/1063/3178/7520/6950/9700/5347/10403/7272/113130/1062/8313/891/4085/4751/324/84464/472/1457/6714/55869/7175/10694/51750/201161/3020/11065/80119/79035/10664/23137/55719/84250/5595/80169/5609/546/4361/10459	44
366	1	GO:0044236	multicellular organism metabolic process	44/3422	127/16068	0.000343523	0.00526266	0.00422068	1289/28984/1303/23371/4239/136227/84570/1300/4320/10536/1292/64175/1291/4323/4325/4314/2022/1278/1293/1636/1290/59341/1284/1282/2191/5184/3066/50509/2149/1277/1305/652/54206/1306/3397/4324/9902/54361/9509/114757/1296/4312/1280/5159	44
367	1	GO:0007492	endoderm development	29/3422	74/16068	0.000345765	0.00528257	0.00423665	8091/1846/1289/9241/1303/23168/123169/1291/1844/4323/1848/1290/8320/1284/3912/1847/23237/4087/3915/4851/54623/9968/55614/4324/2186/83595/3678/4089/83881	29
368	1	GO:0000377	RNA splicing	via transesterification reactions with bulged adenosine as nucleophile	84/3422	280/16068	0.000354178	0.00538177	0.00431621	11030/3178/4904/51729/6636/10250/27316/6428/10236/6627/25804/5441/10914/23028/154007/9416/11189/1993/51340/6638/9716/56259/9169/6733/23210/1477/84991/84811/23543/22826/84530/9343/27336/4841/6632/8683/23451/22913/83443/51690/50628/51593/11100/1478/6628/58517/23020/4686/1859/11168/5434/22938/55269/6625/6633/10212/10907/6626/10594/85437/54496/55225/5094/8175/10150/10081/6429/64783/4858/5433/51362/16…	84
369	1	GO:0000398	mRNA splicing	via spliceosome	84/3422	280/16068	0.000354178	0.00538177	0.00431621	11030/3178/4904/51729/6636/10250/27316/6428/10236/6627/25804/5441/10914/23028/154007/9416/11189/1993/51340/6638/9716/56259/9169/6733/23210/1477/84991/84811/23543/22826/84530/9343/27336/4841/6632/8683/23451/22913/83443/51690/50628/51593/11100/1478/6628/58517/23020/4686/1859/11168/5434/22938/55269/6625/6633/10212/10907/6626/10594/85437/54496/55225/5094/8175/10150/10081/6429/64783/4858/5433/51362/16…	84
370	1	GO:0030323	respiratory tube development	55/3422	168/16068	0.000357426	0.00541646	0.00434403	6678/9241/5950/91461/9678/7289/64399/4015/9618/5754/57216/64220/2260/23210/2719/57493/4323/1956/7474/23162/2736/4781/6943/2034/10253/8914/1977/6664/23152/10252/4087/60485/652/54206/3397/10365/4851/5629/171023/3488/659/1512/10905/5595/29899/2737/8985/51696/147372/4613/3516/5125/9509/84525/3845	55
371	1	GO:0034446	substrate adhesion-dependent cell spreading	31/3422	81/16068	0.000359841	0.00543835	0.00436158	3987/9928/80005/9270/23603/91663/10631/7010/83706/6714/1946/25/57580/5747/84168/3912/10109/55604/10276/7301/3915/10979/1793/11149/79834/23380/1398/80725/10461/23189/55698	31
372	1	GO:0007569	cell aging	33/3422	88/16068	0.000365773	0.00550879	0.00441808	3987/2305/8091/596/3159/1111/3014/983/472/3398/2022/25/4311/79677/1029/3622/675/6647/23636/83596/5591/23137/4335/3383/5549/80169/7994/25989/23515/22846/6909/3845/1026	33
373	1	GO:0001885	endothelial cell development	22/3422	51/16068	0.000366467	0.00550879	0.00441808	7430/91663/6781/7082/57493/2022/7476/1003/2150/9414/1903/26084/26051/9475/3397/6093/3383/9294/2889/83605/5138/8985	22
374	1	GO:1900746	regulation of vascular endothelial growth factor signaling pathway	3422-08-01	11/16068	0.000370884	0.00556028	0.00445937	967/153090/28514/25960/1634/4641/147372/11156	8
375	1	GO:0006403	RNA localization	61/3422	191/16068	0.00037304	0.00557769	0.00447333	57122/3178/5902/6950/7514/10250/10657/6428/2091/29118/5976/472/55421/29107/55677/84811/55505/23404/9631/9818/8888/4927/9972/23511/7175/10694/84321/8683/5903/55706/5394/1977/23636/84324/57097/23039/4686/9883/23225/8021/23165/79902/10212/10762/51808/399664/4641/6429/9877/55011/5433/7248/6311/51362/56648/53981/23180/24148/10073/3800/9295	61
376	1	GO:0007568	aging	79/3422	261/16068	0.000386777	0.00576771	0.00462573	3987/493856/9212/2305/8091/8932/596/3159/1111/3014/983/9516/2290/11231/1268/445/4152/472/1910/4035/7799/3635/3398/494470/1634/2022/25/4311/6185/79677/317/5076/1029/51761/3622/835/675/6647/7298/23636/1515/83596/490/1965/3485/4521/4436/2956/30001/5591/8438/23137/1788/3488/133/1938/4335/3383/5549/4017/5745/5428/2309/80169/347/7994/25989/710/23515/2885/25942/5105/7076/6506/183/22846/6909/3845/1026	79
377	1	GO:0090090	negative regulation of canonical Wnt signaling pathway	53/3422	161/16068	0.000389655	0.00579521	0.00464778	23198/5688/5707/9241/8313/219287/324/27123/153090/6789/2719/4920/348/374946/7474/6422/2487/8321/1856/1000/6591/3065/51176/3489/10287/26524/3485/23240/84133/4851/6934/26585/85409/81029/2889/650/3487/2309/7089/6788/2737/166/4038/1601/2308/4163/54361/147906/85407/5800/2931/1958/10459	53
378	1	GO:0030336	negative regulation of cell migration	64/3422	203/16068	0.0004034	0.00598377	0.00479902	5734/7168/9270/596/28984/9241/23603/7057/6091/90355/6781/23560/4035/153090/4856/5793/60672/51466/1634/348/2022/10395/6422/80031/91862/653/4223/23671/753/3146/10370/1813/10076/29/1460/4851/8434/3488/26585/57522/65009/1545/10014/653464/10221/23380/347/7070/57406/201163/196528/114882/4163/27202/54361/114757/130399/23189/7076/27342/22846/127435/89927/104	64
379	1	GO:0033260	nuclear DNA replication	13/3422	24/16068	0.000413236	0.00609412	0.00488751	1763/51659/3978/8318/8317/5976/29980/51750/5111/9837/81620/546/51507	13
380	1	GO:0038084	vascular endothelial growth factor signaling pathway	13/3422	24/16068	0.000413236	0.00609412	0.00488751	967/153090/28514/25960/5156/1634/2321/8829/4641/147372/25865/11156/5159	13
381	1	GO:0035265	organ growth	47/3422	139/16068	0.0004141	0.00609412	0.00488751	7046/7337/3776/596/9241/983/891/3953/2261/85301/5950/6781/9254/28514/2260/7049/6789/57493/2099/7490/1848/5747/3142/2395/10253/6647/2697/7161/4087/26524/60485/54796/4851/5629/65009/5916/6788/3516/55841/4921/4086/10409/183/6909/5781/2931/367	47
382	1	GO:0071459	protein localization to chromosome	centromeric region	3422-10-01	16/16068	0.000422747	0.00620307	0.00497489	9212/701/1058/54908/983/83903/57082/283489/10664/55166	10
383	1	GO:0050770	regulation of axonogenesis	51/3422	154/16068	0.000423716	0.00620307	0.00497489	150465/10501/1808/10507/6091/85464/2258/4747/2048/27185/6586/1630/57611/84894/6900/348/374946/1946/7476/7474/773/9423/25/80031/1002/5454/6092/5747/10439/8482/91584/8766/8829/6049/23394/7074/2664/4804/659/65078/8153/7070/4038/4137/54910/55558/9706/6405/5800/10512/1382	51
384	1	GO:0019229	regulation of vasoconstriction	24/3422	58/16068	0.000428287	0.00623742	0.00500244	80005/9732/1956/3274/25/1636/8862/151/10242/146/952/2697/3269/2149/27345/143872/133/659/3383/5743/624/1908/183/6915	24
385	1	GO:0071479	cellular response to ionizing radiation	24/3422	58/16068	0.000428287	0.00623742	0.00500244	64710/8091/63979/7520/83695/3014/23028/1894/404672/472/7158/6422/6591/5888/10276/10635/641/25836/5810/2885/1026/1535/1958/9575	24
386	1	GO:2001020	regulation of response to DNA damage stimulus	48/3422	143/16068	0.000436984	0.00634759	0.0050908	7913/2305/8091/63979/7468/387893/1111/3014/8313/55010/23028/9774/472/79968/60561/1956/25/2139/3622/6591/6615/5888/51750/3146/5111/7335/83596/200734/1859/8870/161742/5366/22976/3090/55159/10635/672/754/7398/55719/84250/10721/4824/84893/4487/1407/2140/55183	48
387	1	GO:0003007	heart morphogenesis	69/3422	223/16068	0.000445722	0.00645778	0.00517917	4091/7046/7468/6491/1289/7168/9241/8313/2078/5950/9510/7010/90/57216/51098/3398/9464/28514/7049/23768/8642/655/57493/2022/10395/7474/8463/9645/653/8321/5747/1856/10439/6659/55636/7139/6591/6615/2697/10370/6664/2787/6495/55273/9031/2050/60485/652/4851/5629/171023/659/4853/7137/25836/65009/650/64783/57534/1363/4487/3516/6604/2535/10512/4089/1280/6909/2931	69
388	1	GO:0060560	developmental growth involved in morphogenesis	63/3422	200/16068	0.000457127	0.00660596	0.00529801	8826/150465/10501/6790/1808/10507/127833/2258/27185/6586/10631/6356/1630/57611/351/5754/57216/348/9355/374946/1946/2099/7474/9423/25/6422/80031/1002/23025/51804/10439/8482/91584/8766/10253/8829/6049/6495/342184/23394/10252/8239/7074/23327/652/4851/9968/659/374/65078/5916/8153/4137/54910/55558/440275/9706/6405/85407/10512/6909/23191/1382	63
389	1	GO:0021543	pallium development	49/3422	147/16068	0.000459429	0.00660954	0.00530089	10460/9928/259266/22803/7531/63950/3014/23028/6091/2258/1745/4747/27185/8013/4035/153090/26047/9355/6715/1956/2618/5454/8320/4760/2018/1746/1000/2146/3912/10579/51176/581/8829/5080/7804/55970/63827/284403/5629/653464/153241/23380/2737/7248/8648/55558/50937/471/89927	49
390	1	GO:0060828	regulation of canonical Wnt signaling pathway	71/3422	231/16068	0.000459733	0.00660954	0.00530089	259266/23198/5688/5707/79971/9241/8313/3728/219287/55366/324/27123/153090/79705/6789/2719/6714/4920/348/374946/7476/7474/6422/2487/5218/8321/1856/6659/1000/6591/3065/51176/3489/1277/10287/26524/3485/23240/84133/4851/6934/26585/85409/81029/9736/2889/650/3487/2309/7089/6788/2737/166/331/51704/4038/1601/2308/83999/3516/4163/83595/54361/1749/147906/85407/80139/5800/2931/1958/10459	71
391	1	GO:0001704	formation of primary germ layer	40/3422	114/16068	0.000466469	0.00668924	0.0053648	8091/2114/1846/1289/79971/2821/9241/1303/23168/23275/123169/8013/1291/90/1844/2260/655/4323/7474/1848/1290/8320/5076/2139/1284/3912/6615/51176/1847/4087/5566/652/54623/659/55614/4324/83595/3678/4086/83881	40
392	1	GO:0031062	positive regulation of histone methylation	15/3422	30/16068	0.000469224	0.00671158	0.00538272	26147/3009/1789/23168/26053/4297/1786/22976/22938/672/54623/80312/94104/22823/4089	15
393	1	GO:0010595	positive regulation of endothelial cell migration	26/3422	65/16068	0.000473501	0.00675552	0.00541796	9564/6678/9270/7057/5335/7424/7010/25960/2260/7476/7474/2113/8829/154810/949/27286/652/9475/5629/659/5743/147372/25865/23328/6776/183	26
394	1	GO:0071900	regulation of protein serine/threonine kinase activity	124/3422	444/16068	0.000475113	0.00676131	0.00542261	8826/7046/990/1033/890/1846/10892/1031/805/7852/5347/995/1902/28984/1163/983/128239/2810/9088/7057/2914/324/5058/5335/5998/23560/5770/5569/4188/57214/9618/29969/57216/153090/1844/2260/6789/655/6464/6714/51755/348/10125/1956/7474/2321/25/23162/6422/1848/1464/4908/151/1856/1029/2146/80310/1616/10253/56911/1847/6647/114898/9134/23636/51495/7161/8654/9064/1445/2149/100133941/200734/7186/10252/84231/5…	124
395	1	GO:0032886	regulation of microtubule-based process	44/3422	129/16068	0.000504295	0.00715844	0.00574111	10432/899/221150/6790/6491/5902/348235/7514/5347/3832/1111/10769/4751/10733/128866/324/2258/50861/1946/25/3916/54627/9525/59341/7175/50810/64793/84722/55835/79929/220134/672/26586/9475/11190/55755/152185/2288/153241/1027/4137/4591/89927/126731	44
396	1	GO:0001706	endoderm formation	22/3422	52/16068	0.000508677	0.00718426	0.00576181	8091/1846/1289/9241/1303/23168/123169/1291/1844/4323/1848/1290/8320/1284/3912/1847/4087/54623/4324/83595/3678/83881	22
397	1	GO:0051784	negative regulation of nuclear division	22/3422	52/16068	0.000508677	0.00718426	0.00576181	699/701/1063/5347/1111/10403/28984/7272/891/4085/324/472/1457/655/7175/26271/4436/652/1761/5810/546/10459	22
398	1	GO:0045926	negative regulation of growth	69/3422	224/16068	0.000512178	0.00719536	0.00577072	10501/1654/1031/3776/596/9241/10399/10507/2261/5950/2258/6586/1630/5641/57446/91/4856/6789/2719/374946/7474/9423/7490/6422/80031/2786/2487/84260/5747/1029/2395/2697/7161/8829/10743/6597/6049/6595/60485/84722/3621/652/5167/3488/26585/6494/659/623/65078/6788/2273/1027/54910/55558/201163/84687/4487/55841/9706/6405/147906/85407/221937/79602/10512/183/4089/1026/2931	69
399	1	GO:0030278	regulation of ossification	56/3422	174/16068	0.000512819	0.00719536	0.00577072	4091/5734/596/9241/8313/10507/91461/9063/10140/90/3398/9464/655/4256/56172/7474/6422/22856/79697/5747/4435/54880/6591/2778/2697/6664/359845/196527/9770/5566/1893/652/5167/9260/3397/4851/3488/26585/659/6497/5595/25836/650/374/2737/55787/4038/255743/3516/54361/3570/4921/4086/117581/338773/130497	56
400	1	GO:0000375	RNA splicing	via transesterification reactions	84/3422	283/16068	0.000513313	0.00719536	0.00577072	11030/3178/4904/51729/6636/10250/27316/6428/10236/6627/25804/5441/10914/23028/154007/9416/11189/1993/51340/6638/9716/56259/9169/6733/23210/1477/84991/84811/23543/22826/84530/9343/27336/4841/6632/8683/23451/22913/83443/51690/50628/51593/11100/1478/6628/58517/23020/4686/1859/11168/5434/22938/55269/6625/6633/10212/10907/6626/10594/85437/54496/55225/5094/8175/10150/10081/6429/64783/4858/5433/51362/16…	84
401	1	GO:0008344	adult locomotory behavior	30/3422	79/16068	0.000518677	0.00725242	0.00581648	10752/1476/351/124925/3398/6900/7200/26058/478/2668/1497/773/7545/1759/3236/55636/2395/123803/1813/409/4985/9698/53616/7248/4137/2906/163175/5090/1949/127343	30
402	1	GO:0007219	Notch signaling pathway	52/3422	159/16068	0.00052358	0.00728629	0.00584364	9270/1745/23090/10631/1272/1004/307/351/4856/28514/113878/63917/10683/655/65989/1840/4323/51162/9794/92737/1746/6591/6615/2079/55273/55534/1903/22938/10098/3955/4851/81619/4853/29924/84934/81544/650/64783/57534/1027/22848/4854/1387/3516/3714/102/23013/11156/58158/9148/6909/83737	52
403	1	GO:0060389	pathway-restricted SMAD protein phosphorylation	25/3422	62/16068	0.000523698	0.00728629	0.00584364	4091/7046/11030/7272/9241/90/91/7049/655/2022/3625/653/8200/753/652/1460/9518/26585/659/10220/650/649/1601/2657/4089	25
404	1	GO:0010632	regulation of epithelial cell migration	53/3422	163/16068	0.000543754	0.00754661	0.00605242	9564/80005/6678/5216/9270/28984/23603/7057/5335/6781/7424/7010/153090/5793/25960/2260/51466/6714/1634/348/7476/7474/91862/5747/4223/8766/3146/2113/8829/154810/949/83442/27286/152007/2013/1793/652/1460/9475/4851/5629/659/1512/5743/10014/5581/147372/25865/4163/23328/6776/183/22846	53
405	1	GO:0031498	chromatin disassembly	3422-11-01	19/16068	0.000545861	0.00755714	0.00606086	6602/6418/3159/6603/6598/6599/6597/8289/196528/6601/6604	11
406	1	GO:0002064	epithelial cell development	59/3422	186/16068	0.000559263	0.00772361	0.00619438	8826/122786/2317/7430/91663/2810/6382/9480/64919/6781/4647/5926/7082/28514/2260/59/57493/2022/3274/7476/2099/7474/3642/653/1003/6647/2697/639/7298/2150/491/9414/1903/5080/26084/652/26051/9475/3397/4851/6093/5629/1761/81029/3383/9294/2889/5916/9497/83605/5138/8985/128637/286451/546/1026/2931/367/9575	59
407	1	GO:0032835	glomerulus development	24/3422	59/16068	0.000577745	0.0079574	0.00638188	8826/596/9241/55366/57216/5175/59/655/5156/7490/6943/5076/80310/4811/100133941/652/4851/4854/9788/10409/5800/5159/1958/130497	24
408	1	GO:0045666	positive regulation of neuron differentiation	86/3422	292/16068	0.000581673	0.0079574	0.00638188	8826/596/1902/1789/27/10507/23028/1894/7436/6091/127833/4747/27185/9638/1272/27020/7732/1268/57611/124925/6938/26039/5754/153090/60436/9139/1620/2260/1523/6929/655/348/57118/1946/6925/7474/9423/4761/25/23162/23531/2736/1002/653/151/6092/23025/4760/51761/221938/8482/8200/2146/8766/8829/6664/23394/7074/7804/23327/652/4804/5629/659/8175/81544/2889/65009/23373/650/8153/84079/8648/5597/51704/4137/5093…	86
409	1	GO:0070482	response to oxygen levels	86/3422	292/16068	0.000581673	0.0079574	0.00638188	5328/10397/890/3776/7852/596/768/1902/1789/28984/891/7057/5058/6781/7424/10631/7010/472/10449/5066/6548/7200/1909/3777/7049/655/9520/6714/4323/3709/6422/114990/863/317/2034/4843/1019/3065/1869/952/191/2113/10370/1813/3066/100133941/1277/5366/112398/5165/30001/4851/1788/133/79723/81575/7009/867/4824/4985/3383/5743/650/4017/5428/5465/2309/7248/1027/5581/1387/4194/2308/3516/219736/6095/6517/114757/4…	86
410	1	GO:0060840	artery development	29/3422	76/16068	0.000581868	0.0079574	0.00638188	4091/7046/9241/4015/4035/64220/9464/348/2022/4628/6659/55636/5396/4016/639/8829/6495/4052/652/4851/5629/7798/659/4824/2737/4854/3516/6909/5159	29
411	1	GO:0060993	kidney morphogenesis	33/3422	90/16068	0.000584792	0.00797792	0.00639833	596/9241/55366/3237/51301/57216/8642/655/2668/2719/2650/7490/6943/5076/51804/4435/6659/80144/6495/342184/652/26585/650/2737/65266/255743/54361/10409/5228/183/4089/5159/130497	33
412	1	GO:0008406	gonad development	63/3422	202/16068	0.000612229	0.00833197	0.00668228	7046/7337/7022/259266/10046/4678/6240/596/11144/3148/2175/6382/4257/6586/9510/5926/5156/668/4323/6715/2099/7474/7490/8894/3625/6422/6092/6943/51804/7425/6665/3622/835/675/581/6647/10370/1515/666/3020/3955/4521/4436/409/8204/1761/8892/4824/3383/2309/9757/8648/1299/128637/54361/5927/10409/546/4089/63951/54997/367/130497	63
413	1	GO:0071824	protein-DNA complex subunit organization	74/3422	245/16068	0.000620815	0.00839167	0.00673016	55355/7516/3007/1058/79682/1063/23198/4171/6602/2491/79172/4678/64946/79019/8318/64754/6418/3009/3159/8364/55839/11144/81611/3148/3014/4673/1062/3008/3006/64425/1060/6603/6117/404672/9557/6925/80152/128854/55506/5887/6882/1616/5888/3146/6598/401541/387103/6599/6597/8289/57082/9014/54069/201161/10541/3020/8208/3070/55723/11339/10036/55320/10664/54623/91687/5928/23126/7994/196528/6601/6604/546/2985…	74
414	1	GO:0007076	mitotic chromosome condensation	3422-09-01	14/16068	0.000622603	0.00839167	0.00673016	9918/23397/64151/113130/148479/10592/51203/23310/11044	9
415	1	GO:0033151	V(D)J recombination	3422-09-01	14/16068	0.000622603	0.00839167	0.00673016	3148/64919/472/6929/64421/51176/3146/5591/6932	9
416	1	GO:0071168	protein localization to chromatin	3422-09-01	14/16068	0.000622603	0.00839167	0.00673016	157570/5347/3009/113130/2099/55869/55506/2146/55011	9
417	1	GO:0090150	establishment of protein localization to membrane	99/3422	345/16068	0.000635899	0.00851013	0.00682517	6176/6155/6136/6144/6234/7533/6218/11224/6130/6128/7534/7531/6204/9270/596/6230/23204/6124/6217/7027/6146/6122/7430/10399/91663/23521/6205/6135/161176/2810/6129/3728/128866/91461/9230/11231/286/3745/5295/57214/1121/9312/1956/783/6727/382/55022/9631/23255/1000/5534/8766/1869/51762/581/6139/7161/6227/1445/11261/100133941/5366/5357/7529/2664/10098/6154/6173/6169/6170/3320/9475/6147/3799/6093/81619/4…	99
418	1	GO:0007064	mitotic sister chromatid cohesion	3422-12-01	22/16068	0.000635945	0.00851013	0.00682517	79075/113130/83903/23047/8243/9126/23137/55719/84250/25836/23126/546	12
419	1	GO:0046621	negative regulation of organ growth	3422-12-01	22/16068	0.000635945	0.00851013	0.00682517	3776/9241/5950/6789/5747/2395/2697/7161/60485/6788/55841/2931	12
420	1	GO:0060070	canonical Wnt signaling pathway	84/3422	285/16068	0.000652624	0.00871253	0.00698749	259266/23198/5688/5707/79971/9241/8313/6382/3728/219287/55366/324/27185/27123/5754/153090/79705/90268/6789/2719/6714/4920/348/374946/7476/7474/6422/2487/5218/8321/1856/6659/1000/6591/3065/51176/3489/10076/1277/10287/26524/3485/23240/84133/4851/9968/6934/26585/85409/81029/9736/2889/650/283149/5916/3487/2309/7089/6788/2737/166/331/51704/4038/6907/1601/2308/83999/3516/4163/83595/54361/1749/2535/1479…	84
421	1	GO:1905269	positive regulation of chromatin organization	30/3422	80/16068	0.000662954	0.00882941	0.00708123	26147/3009/1789/891/23028/23168/472/26053/4297/3622/6591/7175/1487/6598/1786/22976/22938/672/54623/9252/5595/25836/80312/57708/55011/94104/25865/25942/22823/4089	30
422	1	GO:0045839	negative regulation of mitotic nuclear division	18/3422	40/16068	0.000668464	0.0088817	0.00712317	699/701/1063/5347/1111/10403/28984/7272/891/4085/324/472/1457/655/7175/652/546/10459	18
423	1	GO:0072073	kidney epithelium development	46/3422	138/16068	0.000674252	0.00893742	0.00716786	4091/8826/596/9241/6382/55366/3237/5175/28514/2260/8642/655/2668/2719/7490/6422/6092/6943/5076/51804/4435/100133941/6495/342184/10252/4087/652/4851/384/26585/10220/650/2737/65266/255743/9244/54361/9788/4086/4093/10409/5228/5800/183/4089/130497	46
424	1	GO:0006405	RNA export from nucleus	40/3422	116/16068	0.000693963	0.00917701	0.00736	57122/3178/5902/10250/10657/6428/29118/5976/29107/55677/84811/9631/9818/4927/9972/23511/7175/84321/8683/5903/55706/1977/23636/84324/4686/9883/23225/8021/23165/79902/10212/10762/51808/6429/9877/5433/7248/51362/53981/9295	40
425	1	GO:0035637	multicellular organismal signaling	57/3422	180/16068	0.00071929	0.0094096	0.00754655	3759/805/7531/3728/781/1134/1143/9254/30820/55799/6548/83700/478/3777/53826/26047/4882/489/6331/1525/157378/6543/783/773/55800/54112/3709/3750/9424/8913/27092/10242/9631/444/6647/2697/3710/8506/10052/490/491/488/27345/5566/3752/7137/482/486/5025/784/782/3768/6324/3761/183/6334/3775	57
426	1	GO:0010165	response to X-ray	16/3422	34/16068	0.000721621	0.0094096	0.00754655	7516/64710/8091/7520/121457/472/7158/6422/675/5888/7161/5366/4436/641/25836/1026	16
427	1	GO:0031572	G2 DNA damage checkpoint	16/3422	34/16068	0.000721621	0.0094096	0.00754655	8091/890/55215/5347/1111/983/472/60561/11073/63967/672/51514/1112/641/84250/4361	16
428	1	GO:0035329	hippo signaling	16/3422	34/16068	0.000721621	0.0094096	0.00754655	7531/7082/6789/8642/8463/7004/1856/6664/154810/7005/9414/26524/60485/7529/6788/55841	16
429	1	GO:0048566	embryonic digestive tract development	16/3422	34/16068	0.000721621	0.0094096	0.00754655	5919/91461/3398/64220/5156/2736/2295/6943/3142/6664/25836/3576/2737/348093/5125/6932	16
430	1	GO:0051031	tRNA transport	16/3422	34/16068	0.000721621	0.0094096	0.00754655	57122/9631/9818/4927/9972/23511/7175/5903/55706/23636/9883/23225/8021/23165/79902/10762	16
431	1	GO:0030308	negative regulation of cell growth	52/3422	161/16068	0.00072628	0.00942652	0.00756011	10501/1654/1031/596/10399/10507/2258/6586/1630/57446/91/4856/374946/7474/9423/7490/6422/80031/2786/2487/84260/1029/2697/8829/6597/6049/6595/84722/3621/5167/26585/6494/659/623/65078/2273/1027/54910/55558/201163/84687/4487/9706/6405/147906/221937/79602/10512/183/4089/1026/2931	52
432	1	GO:0042306	regulation of protein import into nucleus	52/3422	161/16068	0.00072628	0.00942652	0.00756011	7046/11030/10204/8313/983/9516/1894/3728/3965/5569/4188/5295/29969/153090/4856/6548/8445/655/1956/7545/51715/5530/8321/9818/3843/5534/6591/10523/7175/5052/2776/23636/11261/10287/5598/11124/652/3320/4796/11142/26585/8877/5743/2737/5138/347/999/1601/147906/23189/4089/1026	52
433	1	GO:0051028	mRNA transport	44/3422	131/16068	0.000728888	0.00943239	0.00756482	57122/3178/7514/10250/6428/29118/5976/55421/29107/55677/84811/9631/9818/8888/4927/9972/23511/7175/84321/8683/5903/55706/1977/23636/84324/57097/23039/4686/9883/23225/8021/23165/79902/10212/10762/4641/6429/9877/5433/51362/56648/53981/3800/9295	44
434	1	GO:0000731	DNA synthesis involved in DNA repair	27/3422	70/16068	0.000730234	0.00943239	0.00756482	5424/7516/5427/1763/9768/580/5985/6117/472/51455/83990/675/5888/5111/80010/5426/5982/10635/672/116028/51514/5983/9156/641/7156/4361/10459	27
435	1	GO:0043434	response to peptide hormone	109/3422	387/16068	0.00073178	0.00943239	0.00756482	8826/9564/8805/64710/4644/990/6678/890/2790/8836/107/5919/5905/108/54331/2170/5058/4747/5770/5829/445/7010/5295/8013/2770/6548/55971/655/6464/6714/1154/790/2650/6715/3625/2200/2786/5747/55022/4435/59341/7425/6272/2697/6599/2787/1445/1277/140710/23235/488/5566/4218/55970/5591/55023/5167/23545/54206/4804/3488/133/8892/4641/5928/5595/50617/23433/3164/527/6429/374/5465/10014/10603/7248/2844/11132/883…	109
436	1	GO:0031056	regulation of histone modification	41/3422	120/16068	0.000739802	0.00951392	0.00763022	26147/6418/3009/1111/1789/891/23028/23168/472/26053/55677/4297/3622/54880/6591/1487/6598/1786/22976/22938/672/10664/54623/9252/6497/5595/25836/64324/80312/9757/55011/94104/201163/25865/5927/2672/25942/140690/22823/546/4089	41
437	1	GO:0050885	neuromuscular process controlling balance	21/3422	50/16068	0.000760431	0.00975683	0.00782503	6507/4747/4647/351/1742/8013/26058/773/54112/25/4628/23543/9543/8506/491/3074/29/220/64072/8925/84502	21
438	1	GO:0060393	regulation of pathway-restricted SMAD protein phosphorylation	24/3422	60/16068	0.0007707	0.00986601	0.00791259	4091/7046/11030/7272/9241/90/91/655/2022/3625/653/8200/753/652/1460/9518/26585/659/10220/650/649/1601/2657/4089	24
439	1	GO:0010827	regulation of glucose transport	36/3422	102/16068	0.000772708	0.00986919	0.00791514	57122/5919/5295/8013/2719/55022/9631/9818/4927/9972/23511/7175/5903/114898/55706/23636/10776/9883/3099/23225/8021/23165/79902/8682/10762/5167/4804/23433/8218/11132/114882/79602/6506/183/5781/2931	36
[truncated: 538 more rows]

## Sheet: GO G26
	Cluster (1=up regulated in kd; 2=down regulated in kd)	ID	Description	GeneRatio	BgRatio	pvalue	p.adjust	qvalue	geneID	Count
[truncated: 234 more rows]

## Sheet: GO G26+TMZ
	Cluster (1=up regulated in kd; 2=down regulated in kd)	ID	Description	GeneRatio	BgRatio	pvalue	p.adjust	qvalue	geneID	Count
[truncated: 256 more rows]

[truncated: 3 more sheets: G7+G26 up, G7+G26 up TMZ, G7+G26 down TMZ]
